# Supplementary material for: CSPG4 expression in soft tissue sarcomas is associated with poor prognosis and low cytotoxic immune response
Source: J Transl Med. 2022 Oct 11;20:464. doi: 10.1186/s12967-022-03679-y (PMC9552405; doi:10.1186/s12967-022-03679-y)
Supplement: Supplementary file 7 — Additional file 7: Table S2. (File format .xls). Uni- and multivariate prognostic analyses for DFS including the ICR signature. [file 12967_2022_3679_MOESM7_ESM.xlsx]

## Sheet: Table S2
Table S2: Uni- and multivariate prognostic analyses for DFS including the ICR signature.
Variables	Univariate			Multivariate			Multivariate			Multivariate
	N	HR [95%CI]	p-value	N	HR [95%CI]	p-value	N	HR [95%CI]	p-value	N	HR [95%CI]	p-value
Patient's age	303	1.00 [0.99-1.01]	0.839
Gender, male vs. female	303	1.04 [0.73-1.48]	0.831
Tumor site, head and neck vs. extremity	382	0.00 [0.00- Inf]	0.118
Tumor site, internal trunk vs. extremity		1.28 [0.90-1.81]
Tumor site, superficial trunk vs. extremity		0.68 [0.40-1.16]
Tumor depth, superficial vs. deep	128	0.26 [0.06-1.07]	0.0623
Pathological type, leiomyosarcoma vs. UPS	610	2.42 [1.65-3.54]	2.06e-05	55	3.63 [0.28-46.61]	0.3221	55	3.21 [0.24- 43.68]	0.3809
Pathological type, liposarcoma vs. UPS		1.44 [1.00-2.06]		55	1.97 [0.10-37.16]	0.6495	55	2.07 [0.11- 39.30]	0.6289
Pathological type, myxofibrosarcoma vs. UPS		1.01 [0.51-2.01]		55	7.02 [0.33-150.7]	0.2128	55	5.78 [0.24-138.04]	0.2785
Pathological type, other vs. UPS		0.78 [0.35-1.72]		55	0 [0.00 -Inf]	0.9987	55	0 [0.00- Inf]	0.9986
Pathological tumor size (cm)	142	1.05 [1.02-1.09]	0.00139	55	1.07 [0.98- 1.17]	0.155	55	1.06 [0.97- 1.16]	0.2002
Pathological FNCLCC grade, 3 vs. 1-2	239	1.47 [0.93-2.33]	0.0982	55	6.84 [1.04- 44.8]	0.045	55	6.79 [1.00- 45.97]	0.0498
Genetic profile, complex vs. simple	598	1.17 [0.89-1.54]	0.27
CINSARC, high-risk vs. low-risk	610	2.22 [1.70-2.90]	4.35e-09	55	1.14 [0.26- 4.93]	0.8652	55	1.17 [0.27- 5.18]	0.8318
CSPG4, high vs. low	610	1.49 [1.14-1.94]	0.00336	55	10.47 [1.04-105.3]	0.0462	55	10.79 [1.05-110.30]	0.045	610	1.47 [1.13-1.92]	0.00472
ICR score	610	0.91 [0.75-1.10]	0.323				55	0.82 [0.37- 1.78]	0.6103	610	0.94 [0.78-1.14]	0.52752
UPS, Undifferentiated Pleomorphic Sarcoma; FNCLCC, Fédération Nationale des Centres de Lutte Contre le Cancer;
