# Supplementary material for: CSPG4 expression in soft tissue sarcomas is associated with poor prognosis and low cytotoxic immune response
Source: J Transl Med. 2022 Oct 11;20:464. doi: 10.1186/s12967-022-03679-y (PMC9552405; doi:10.1186/s12967-022-03679-y)
Supplement: Supplementary file 8 — Additional file 8: Table S3. (File format .xls). List of 379 genes differentially expressed between the “CSPG4-high” and “CSPG4-low” tumors. [file 12967_2022_3679_MOESM8_ESM.xlsx]

## Sheet: Table S3
Table S3: List of 379 genes differentially expressed between the “CSPG4-high” and “CSPG4-low” tumors
PID	Symbol	description	map location	Entrez Gene ID	CSPG4low (log2)	CSPG4high (log2)	CSPG4 high vs. low (log2-ratio)	t	p-value	FDR	Associated to
214297_at	CSPG4	chondroitin sulfate proteoglycan 4	15q24.2	1464	4.85	6.81	1.96	26.84	6.53542e-83	1.21598e-78	up CSPG4high vs. CSPG4low
200636_s_at	PTPRF	protein tyrosine phosphatase receptor type F	1p34.2	5792	6.56	7.95	1.38	8.39	1.75282e-15	1.63065e-11	up CSPG4high vs. CSPG4low
211340_s_at	MCAM	melanoma cell adhesion molecule	11q23.3	4162	7.41	8.36	0.95	8.14	9.80014e-15	6.07805e-11	up CSPG4high vs. CSPG4low
222784_at	SMOC1	SPARC related modular calcium binding 1	14q24.2	64093	6.6	7.6	0.99	7.79	9.86903e-14	4.59058e-10	up CSPG4high vs. CSPG4low
209822_s_at	VLDLR	very low density lipoprotein receptor	9p24.2	7436	5.76	7.1	1.34	7.72	1.62694e-13	6.05416e-10	up CSPG4high vs. CSPG4low
204030_s_at	IQCJ-SCHIP1	IQCJ-SCHIP1 readthrough	3q25.32-q25.33	100505385	7.43	8.36	0.93	7.57	4.4234e-13	1.3717e-09	up CSPG4high vs. CSPG4low
224818_at	SORT1	sortilin 1	1p13.3|1p21.3-p13.1	6272	7.68	8.61	0.93	7.35	1.73818e-12	3.46249e-09	up CSPG4high vs. CSPG4low
228900_at	SPECC1	sperm antigen with calponin homology and coiled-coil domains 1	17p11.2	92521	4.97	5.87	0.89	7.35	1.79187e-12	3.46249e-09	up CSPG4high vs. CSPG4low
212730_at	SYNM	synemin	15q26.3	23336	6.86	8.28	1.42	7.32	2.08484e-12	3.52642e-09	up CSPG4high vs. CSPG4low
227006_at	PPP1R14A	protein phosphatase 1 regulatory inhibitor subunit 14A	19q13.2	94274	4.84	6.2	1.36	7.1	8.44998e-12	1.02327e-08	up CSPG4high vs. CSPG4low
241350_at	FBXL22	F-box and leucine rich repeat protein 22	15q22.31	283807	3.57	4.32	0.75	7	1.54385e-11	1.6897e-08	up CSPG4high vs. CSPG4low
202555_s_at	MYLK	myosin light chain kinase	3q21.1	4638	8.54	10.11	1.57	6.89	3.13566e-11	2.9171e-08	up CSPG4high vs. CSPG4low
201005_at	CD9	CD9 molecule	12p13.31	928	8.52	9.6	1.08	6.84	4.23303e-11	3.75047e-08	up CSPG4high vs. CSPG4low
212793_at	DAAM2	dishevelled associated activator of morphogenesis 2	6p21.2	23500	6.22	7.04	0.81	6.73	8.29885e-11	7.01857e-08	up CSPG4high vs. CSPG4low
228104_at	PLXNA4	plexin A4	7q32.3	91584	5.35	6.3	0.95	6.56	2.3019e-10	1.64727e-07	up CSPG4high vs. CSPG4low
205265_s_at	SPEG	striated muscle enriched protein kinase	2q35	10290	5.71	6.36	0.65	6.49	3.35464e-10	2.31172e-07	up CSPG4high vs. CSPG4low
207030_s_at	CSRP2	cysteine and glycine rich protein 2	12q21.2	1466	8.14	9.38	1.24	6.48	3.65762e-10	2.43049e-07	up CSPG4high vs. CSPG4low
208636_at	ACTN1	actinin alpha 1	14q24.1|14q22-q24	87	9.8	10.75	0.94	6.46	4.00627e-10	2.57037e-07	up CSPG4high vs. CSPG4low
225308_s_at	TANC1	tetratricopeptide repeat, ankyrin repeat and coiled-coil containing 1	2q24.2	85461	7.31	8.28	0.97	6.43	4.72973e-10	2.76669e-07	up CSPG4high vs. CSPG4low
228228_at	DACT3	dishevelled binding antagonist of beta catenin 3	19q13.32	147906	6.88	7.7	0.82	6.43	4.75836e-10	2.76669e-07	up CSPG4high vs. CSPG4low
202982_s_at	ACOT1	acyl-CoA thioesterase 1	14q24.3	641371	6.77	7.44	0.67	6.37	6.90401e-10	3.89261e-07	up CSPG4high vs. CSPG4low
210046_s_at	IDH2	isocitrate dehydrogenase (NADP(+)) 2	15q26.1	3418	7.93	8.52	0.59	6.32	9.12789e-10	4.76426e-07	up CSPG4high vs. CSPG4low
219478_at	WFDC1	WAP four-disulfide core domain 1	16q24.1	58189	5.2	6.65	1.45	6.32	9.21818e-10	4.76426e-07	up CSPG4high vs. CSPG4low
203710_at	ITPR1	inositol 1,4,5-trisphosphate receptor type 1	3p26.1	3708	6.46	7.44	0.98	6.3	9.91058e-10	4.89069e-07	up CSPG4high vs. CSPG4low
202274_at	ACTG2	actin gamma 2, smooth muscle	2p13.1	72	6.93	8.73	1.79	6.3	9.98851e-10	4.89069e-07	up CSPG4high vs. CSPG4low
201675_at	AKAP1	A-kinase anchoring protein 1	17q22	8165	7.51	8.21	0.7	6.29	1.07201e-09	5.11433e-07	up CSPG4high vs. CSPG4low
214724_at	DIXDC1	DIX domain containing 1	11q23.1	85458	7.23	8	0.78	6.25	1.33148e-09	6.04233e-07	up CSPG4high vs. CSPG4low
201058_s_at	MYL9	myosin light chain 9	20q11.23	10398	8.51	9.69	1.17	6.25	1.38064e-09	6.0655e-07	up CSPG4high vs. CSPG4low
218087_s_at	SORBS1	sorbin and SH3 domain containing 1	10q24.1	10580	5.11	6.82	1.71	6.24	1.40179e-09	6.0655e-07	up CSPG4high vs. CSPG4low
221935_s_at	EOGT	EGF domain specific O-linked N-acetylglucosamine transferase	3p14.1	285203	6.61	7.33	0.71	6.23	1.54887e-09	6.54961e-07	up CSPG4high vs. CSPG4low
227760_at	IGFBPL1	insulin like growth factor binding protein like 1	9p13.1	347252	4.09	4.88	0.79	6.14	2.4834e-09	9.27762e-07	up CSPG4high vs. CSPG4low
204894_s_at	AOC3	amine oxidase copper containing 3	17q21.31	8639	6.38	7.64	1.26	6.14	2.56953e-09	9.37426e-07	up CSPG4high vs. CSPG4low
213610_s_at	KLHL23	kelch like family member 23	2q31.1	151230	5.41	6.28	0.87	6.13	2.63982e-09	9.44549e-07	up CSPG4high vs. CSPG4low
200621_at	CSRP1	cysteine and glycine rich protein 1	1q32.1	1465	9.16	10.03	0.87	6.11	2.90697e-09	9.83401e-07	up CSPG4high vs. CSPG4low
202756_s_at	GPC1	glypican 1	2q37.3	2817	6.96	7.62	0.67	6.11	3.01846e-09	1.00288e-06	up CSPG4high vs. CSPG4low
226791_at	KIFC2	kinesin family member C2	8q24.3	90990	4.63	5.22	0.59	6.07	3.76669e-09	1.22953e-06	up CSPG4high vs. CSPG4low
203766_s_at	LMOD1	leiomodin 1	1q32.1	25802	5.59	6.88	1.29	5.97	6.65138e-09	2.02878e-06	up CSPG4high vs. CSPG4low
213413_at	STON1	stonin 1	2p16.3	11037	6.26	7.11	0.85	5.9	9.65925e-09	2.76492e-06	up CSPG4high vs. CSPG4low
204083_s_at	TPM2	tropomyosin 2	9p13.3	7169	8.63	9.84	1.21	5.89	9.90929e-09	2.77307e-06	up CSPG4high vs. CSPG4low
219232_s_at	EGLN3	egl-9 family hypoxia inducible factor 3	14q13.1	112399	4.77	5.57	0.8	5.86	1.2103e-08	3.21561e-06	up CSPG4high vs. CSPG4low
243209_at	KCNQ4	potassium voltage-gated channel subfamily Q member 4	1p34.2	9132	3.87	4.51	0.64	5.85	1.26417e-08	3.25781e-06	up CSPG4high vs. CSPG4low
206706_at	NTF3	neurotrophin 3	12p13.31	4908	5.78	6.4	0.62	5.84	1.29033e-08	3.25781e-06	up CSPG4high vs. CSPG4low
1568760_at	MYH11	myosin heavy chain 11	16p13.11	4629	4.55	5.8	1.25	5.84	1.2957e-08	3.25781e-06	up CSPG4high vs. CSPG4low
219167_at	RASL12	RAS like family 12	15q22.31	51285	6.33	7.36	1.03	5.82	1.48673e-08	3.60971e-06	up CSPG4high vs. CSPG4low
209645_s_at	ALDH1B1	aldehyde dehydrogenase 1 family member B1	9p13.1	219	5.88	6.72	0.83	5.8	1.62587e-08	3.87833e-06	up CSPG4high vs. CSPG4low
211596_s_at	LRIG1	leucine rich repeats and immunoglobulin like domains 1	3p14.1	26018	7.72	8.44	0.72	5.79	1.74002e-08	4.09808e-06	up CSPG4high vs. CSPG4low
211964_at	COL4A2	collagen type IV alpha 2 chain	13q34	1284	10.68	11.39	0.71	5.74	2.21052e-08	4.78244e-06	up CSPG4high vs. CSPG4low
238778_at	MPP7	membrane palmitoylated protein 7	10p12.1	143098	3.39	4.28	0.89	5.73	2.36885e-08	4.85125e-06	up CSPG4high vs. CSPG4low
225474_at	MAGI1	membrane associated guanylate kinase, WW and PDZ domain containing 1	3p14.1	9223	6.48	7.09	0.61	5.72	2.51747e-08	5.06153e-06	up CSPG4high vs. CSPG4low
222918_at	RAB9B	RAB9B, member RAS oncogene family	Xq22.2	51209	5.86	6.69	0.83	5.7	2.71854e-08	5.32433e-06	up CSPG4high vs. CSPG4low
202219_at	SLC6A8	solute carrier family 6 member 8	Xq28	6535	6.89	7.61	0.71	5.69	2.98598e-08	5.78721e-06	up CSPG4high vs. CSPG4low
209765_at	ADAM19	ADAM metallopeptidase domain 19	5q33.3	8728	6.41	7.13	0.71	5.68	3.11331e-08	5.91084e-06	up CSPG4high vs. CSPG4low
227750_at	KALRN	kalirin RhoGEF kinase	3q21.1-q21.2	8997	6.53	7.14	0.61	5.66	3.44733e-08	6.4141e-06	up CSPG4high vs. CSPG4low
219655_at	SUGCT	succinyl-CoA:glutarate-CoA transferase	7p14.1	79783	5.33	6.21	0.88	5.65	3.64636e-08	6.65139e-06	up CSPG4high vs. CSPG4low
201801_s_at	SLC29A1	solute carrier family 29 member 1 (Augustine blood group)	6p21.1	2030	6.09	6.71	0.61	5.64	3.7364e-08	6.74947e-06	up CSPG4high vs. CSPG4low
202862_at	FAH	fumarylacetoacetate hydrolase	15q25.1	2184	6	6.65	0.65	5.63	4.11648e-08	7.22558e-06	up CSPG4high vs. CSPG4low
209948_at	KCNMB1	potassium calcium-activated channel subfamily M regulatory beta subunit 1	5q35.1	3779	4.98	6.16	1.18	5.57	5.42811e-08	8.85925e-06	up CSPG4high vs. CSPG4low
204681_s_at	RAPGEF5	Rap guanine nucleotide exchange factor 5	7p15.3	9771	6.29	6.99	0.7	5.53	6.93372e-08	1.08411e-05	up CSPG4high vs. CSPG4low
207107_at	RPE65	retinoid isomerohydrolase RPE65	1p31.3	6121	2.8	3.61	0.81	5.52	7.26083e-08	1.11649e-05	up CSPG4high vs. CSPG4low
222662_at	PPP1R3B	protein phosphatase 1 regulatory subunit 3B	8p23.1	79660	7	7.71	0.72	5.51	7.52663e-08	1.14142e-05	up CSPG4high vs. CSPG4low
219829_at	ITGB1BP2	integrin subunit beta 1 binding protein 2	Xq13.1	26548	4.22	4.82	0.6	5.48	8.64517e-08	1.26782e-05	up CSPG4high vs. CSPG4low
204163_at	EMILIN1	elastin microfibril interfacer 1	2p23.3	11117	7.01	7.63	0.62	5.48	8.6538e-08	1.26782e-05	up CSPG4high vs. CSPG4low
47560_at	ADGRL1	adhesion G protein-coupled receptor L1	19p13.12	22859	6.17	6.8	0.63	5.47	9.41555e-08	1.34063e-05	up CSPG4high vs. CSPG4low
205700_at	HSD17B6	hydroxysteroid 17-beta dehydrogenase 6	12q13.3	8630	4.17	5.19	1.02	5.46	9.60864e-08	1.35438e-05	up CSPG4high vs. CSPG4low
203548_s_at	LPL	lipoprotein lipase	8p21.3	4023	6.43	7.73	1.29	5.45	1.03957e-07	1.43574e-05	up CSPG4high vs. CSPG4low
228882_at	TUB	TUB bipartite transcription factor	11p15.4	7275	5.89	6.81	0.92	5.45	1.04173e-07	1.43574e-05	up CSPG4high vs. CSPG4low
225258_at	FBLIM1	filamin binding LIM protein 1	1p36.21	54751	8.22	8.89	0.68	5.41	1.22985e-07	1.63053e-05	up CSPG4high vs. CSPG4low
235417_at	SPOCD1	SPOC domain containing 1	1p35.2	90853	5.83	6.58	0.75	5.41	1.25166e-07	1.63475e-05	up CSPG4high vs. CSPG4low
232164_s_at	EPPK1	epiplakin 1	8q24.3	83481	3.83	4.77	0.95	5.41	1.25642e-07	1.63475e-05	up CSPG4high vs. CSPG4low
225548_at	SHROOM3	shroom family member 3	4q21.1	57619	4.3	5.06	0.76	5.38	1.45455e-07	1.85365e-05	up CSPG4high vs. CSPG4low
225243_s_at	SLMAP	sarcolemma associated protein	3p14.3	7871	7.95	8.67	0.72	5.35	1.68341e-07	2.10212e-05	up CSPG4high vs. CSPG4low
210299_s_at	FHL1	four and a half LIM domains 1	Xq26.3	2273	8.19	9.25	1.06	5.33	1.84721e-07	2.2761e-05	up CSPG4high vs. CSPG4low
220273_at	IL17B	interleukin 17B	5q32	27190	4.99	5.76	0.77	5.32	1.96929e-07	2.41056e-05	up CSPG4high vs. CSPG4low
204730_at	RIMS3	regulating synaptic membrane exocytosis 3	1p34.2	9783	4.59	5.31	0.72	5.31	2.10693e-07	2.54555e-05	up CSPG4high vs. CSPG4low
218934_s_at	HSPB7	heat shock protein family B (small) member 7	1p36.13	27129	4.98	5.86	0.88	5.3	2.22643e-07	2.62183e-05	up CSPG4high vs. CSPG4low
204454_at	LDOC1	LDOC1 regulator of NFKB signaling	Xq27.1	23641	6.73	7.67	0.94	5.3	2.24165e-07	2.62316e-05	up CSPG4high vs. CSPG4low
213992_at	COL4A6	collagen type IV alpha 6 chain	Xq22.3	1288	3.5	4.38	0.87	5.29	2.32854e-07	2.7078e-05	up CSPG4high vs. CSPG4low
213110_s_at	COL4A5	collagen type IV alpha 5 chain	Xq22.3	1287	4.68	5.92	1.24	5.28	2.42066e-07	2.78017e-05	up CSPG4high vs. CSPG4low
221276_s_at	SYNC	syncoilin, intermediate filament protein	1p35.1	81493	6.01	6.95	0.94	5.26	2.72085e-07	3.08683e-05	up CSPG4high vs. CSPG4low
200884_at	CKB	creatine kinase B	14q32.33	1152	6.97	7.87	0.9	5.25	2.85185e-07	3.21585e-05	up CSPG4high vs. CSPG4low
229578_at	JPH2	junctophilin 2	20q13.12	57158	4.65	5.58	0.92	5.24	3.00292e-07	3.36581e-05	up CSPG4high vs. CSPG4low
225078_at	EMP2	epithelial membrane protein 2	16p13.13	2013	7.75	8.38	0.63	5.23	3.07023e-07	3.42064e-05	up CSPG4high vs. CSPG4low
226047_at	IRAG1	inositol 1,4,5-triphosphate receptor associated 1	11p15.4	10335	6.91	7.76	0.85	5.21	3.53256e-07	3.84382e-05	up CSPG4high vs. CSPG4low
205952_at	KCNK3	potassium two pore domain channel subfamily K member 3	2p23.3	3777	3.44	4.1	0.66	5.18	3.99685e-07	4.13141e-05	up CSPG4high vs. CSPG4low
1554547_at	FAM13C	family with sequence similarity 13 member C	10q21.1	220965	4.88	5.62	0.75	5.18	4.02342e-07	4.1359e-05	up CSPG4high vs. CSPG4low
211981_at	COL4A1	collagen type IV alpha 1 chain	13q34	1282	9.3	10	0.7	5.15	4.57492e-07	4.61354e-05	up CSPG4high vs. CSPG4low
200974_at	ACTA2	actin alpha 2, smooth muscle	10q23.31	59	10.5	11.36	0.86	5.15	4.73975e-07	4.71593e-05	up CSPG4high vs. CSPG4low
211538_s_at	HSPA2	heat shock protein family A (Hsp70) member 2	14q23.3	3306	6.18	7.2	1.02	5.14	4.80511e-07	4.75553e-05	up CSPG4high vs. CSPG4low
203823_at	RGS3	regulator of G protein signaling 3	9q32	5998	7.99	8.6	0.61	5.13	5.04303e-07	4.93845e-05	up CSPG4high vs. CSPG4low
227236_at	TSPAN2	tetraspanin 2	1p13.2	10100	4.47	5.48	1.01	5.13	5.07764e-07	4.94631e-05	up CSPG4high vs. CSPG4low
228409_at	PLIN4	perilipin 4	19p13.3	729359	5.32	6.1	0.78	5.12	5.40171e-07	5.18063e-05	up CSPG4high vs. CSPG4low
201136_at	PLP2	proteolipid protein 2	Xp11.23	5355	9.44	10.03	0.59	5.12	5.48232e-07	5.20605e-05	up CSPG4high vs. CSPG4low
209651_at	TGFB1I1	transforming growth factor beta 1 induced transcript 1	16p11.2	7041	8.72	9.37	0.65	5.1	5.92311e-07	5.51027e-05	up CSPG4high vs. CSPG4low
205547_s_at	TAGLN	transgelin	11q23.3	6876	8.86	10.12	1.26	5.09	6.22717e-07	5.73119e-05	up CSPG4high vs. CSPG4low
225782_at	MSRB3	methionine sulfoxide reductase B3	12q14.3	253827	8.03	8.87	0.84	5.09	6.32135e-07	5.73732e-05	up CSPG4high vs. CSPG4low
215695_s_at	GYG2	glycogenin 2	Xp22.33	8908	5.26	5.97	0.71	5.08	6.40753e-07	5.75935e-05	up CSPG4high vs. CSPG4low
230121_at	SERTAD4-AS1	SERTAD4 antisense RNA 1	1q32.2	574036	4.68	5.28	0.6	5.05	7.71861e-07	6.64873e-05	up CSPG4high vs. CSPG4low
226350_at	CHML	CHM like Rab escort protein	1q43	1122	6.41	7.07	0.65	5.02	8.91518e-07	7.43838e-05	up CSPG4high vs. CSPG4low
228776_at	GJC1	gap junction protein gamma 1	17q21.31	10052	8.13	8.74	0.61	4.99	1.00489e-06	8.20045e-05	up CSPG4high vs. CSPG4low
219064_at	ITIH5	inter-alpha-trypsin inhibitor heavy chain 5	10p14	80760	6.03	6.89	0.86	4.96	1.15319e-06	9.20866e-05	up CSPG4high vs. CSPG4low
1552519_at	ACVR1C	activin A receptor type 1C	2q24.1	130399	4.99	5.62	0.63	4.94	1.25471e-06	9.69893e-05	up CSPG4high vs. CSPG4low
219654_at	HACD1	3-hydroxyacyl-CoA dehydratase 1	10p12.33	9200	5.21	6.06	0.85	4.94	1.25628e-06	9.69893e-05	up CSPG4high vs. CSPG4low
216331_at	ITGA7	integrin subunit alpha 7	12q13.2	3679	7.26	8.11	0.84	4.92	1.41833e-06	0.000107402	up CSPG4high vs. CSPG4low
203951_at	CNN1	calponin 1	19p13.2	1264	6.6	7.82	1.22	4.92	1.42003e-06	0.000107402	up CSPG4high vs. CSPG4low
209301_at	CA2	carbonic anhydrase 2	8q21.2	760	5.5	6.31	0.81	4.91	1.48867e-06	0.000111686	up CSPG4high vs. CSPG4low
227657_at	RNF150	ring finger protein 150	4q31.21	57484	5.98	6.65	0.68	4.86	1.88751e-06	0.000131361	up CSPG4high vs. CSPG4low
204463_s_at	EDNRA	endothelin receptor type A	4q31.22-q31.23	1909	7.31	8.33	1.02	4.86	1.89211e-06	0.000131361	up CSPG4high vs. CSPG4low
229947_at	PI15	peptidase inhibitor 15	8q21.13	51050	5.56	6.76	1.2	4.83	2.19612e-06	0.000149128	up CSPG4high vs. CSPG4low
225685_at	CDC42EP3	CDC42 effector protein 3	2p22.2	10602	7.13	7.98	0.85	4.82	2.20708e-06	0.000149327	up CSPG4high vs. CSPG4low
205066_s_at	ENPP1	ectonucleotide pyrophosphatase/phosphodiesterase 1	6q23.2	5167	7.03	7.83	0.8	4.77	2.86929e-06	0.000184726	up CSPG4high vs. CSPG4low
228959_at	PDK3	pyruvate dehydrogenase kinase 3	Xp22.11	5165	8.23	8.85	0.62	4.76	3.00909e-06	0.000193059	up CSPG4high vs. CSPG4low
206140_at	LHX2	LIM homeobox 2	9q33.3	9355	4.2	5	0.8	4.74	3.24088e-06	0.000203715	up CSPG4high vs. CSPG4low
228342_s_at	ALPK3	alpha kinase 3	15q25.3	57538	4.91	5.54	0.63	4.74	3.33118e-06	0.000205913	up CSPG4high vs. CSPG4low
210036_s_at	KCNH2	potassium voltage-gated channel subfamily H member 2	7q36.1	3757	5.5	6.27	0.77	4.73	3.42407e-06	0.000210258	up CSPG4high vs. CSPG4low
213746_s_at	FLNA	filamin A	Xq28	2316	9.03	9.66	0.63	4.7	3.90155e-06	0.000234362	up CSPG4high vs. CSPG4low
203324_s_at	CAV2	caveolin 2	7q31.2	858	8.45	9.11	0.66	4.68	4.30657e-06	0.00025089	up CSPG4high vs. CSPG4low
209487_at	RBPMS	RNA binding protein, mRNA processing factor	8p12	11030	7.76	8.45	0.69	4.66	4.69899e-06	0.000265743	up CSPG4high vs. CSPG4low
227498_at	SOX6	SRY-box transcription factor 6	11p15.2	55553	3.82	4.43	0.6	4.65	5.00829e-06	0.000282377	up CSPG4high vs. CSPG4low
205295_at	CKMT2	creatine kinase, mitochondrial 2	5q14.1	1160	4.56	5.31	0.75	4.62	5.58469e-06	0.000309396	up CSPG4high vs. CSPG4low
225342_at	AK4	adenylate kinase 4	1p31.3	205	6.98	7.82	0.84	4.62	5.58729e-06	0.000309396	up CSPG4high vs. CSPG4low
213438_at	NFASC	neurofascin	1q32.1	23114	3.83	4.63	0.8	4.62	5.70145e-06	0.00031385	up CSPG4high vs. CSPG4low
203477_at	COL15A1	collagen type XV alpha 1 chain	9q22.33	1306	9.08	9.88	0.8	4.62	5.72565e-06	0.000314252	up CSPG4high vs. CSPG4low
203903_s_at	HEPH	hephaestin	Xq12	9843	5.65	6.8	1.14	4.59	6.43347e-06	0.000348983	up CSPG4high vs. CSPG4low
234980_at	TLCD4	TLC domain containing 4	1p21.3	148534	5.19	5.86	0.67	4.56	7.33127e-06	0.000387298	up CSPG4high vs. CSPG4low
225809_at	PARM1	prostate androgen-regulated mucin-like protein 1	4q13.3	25849	5.23	6.09	0.85	4.56	7.3896e-06	0.000387298	up CSPG4high vs. CSPG4low
207317_s_at	CASQ2	calsequestrin 2	1p13.1	845	5.5	6.53	1.04	4.55	7.60443e-06	0.000396325	up CSPG4high vs. CSPG4low
219398_at	CIDEC	cell death inducing DFFA like effector c	3p25.3	63924	5.22	5.81	0.6	4.51	9.04271e-06	0.000454726	up CSPG4high vs. CSPG4low
226492_at	SEMA6D	semaphorin 6D	15q21.1	80031	5.59	6.37	0.78	4.51	9.24702e-06	0.0004625	up CSPG4high vs. CSPG4low
218625_at	NRN1	neuritin 1	6p25.1	51299	6.74	7.56	0.82	4.51	9.39179e-06	0.000468482	up CSPG4high vs. CSPG4low
241879_at	LPP	LIM domain containing preferred translocation partner in lipoma	3q27.3-q28	4026	8.52	9.19	0.68	4.49	9.89249e-06	0.000485646	up CSPG4high vs. CSPG4low
212741_at	MAOA	monoamine oxidase A	Xp11.3	4128	6.47	7.3	0.83	4.47	1.10507e-05	0.000531292	up CSPG4high vs. CSPG4low
213906_at	MYBL1	MYB proto-oncogene like 1	8q13.1	4603	6.19	6.96	0.77	4.47	1.11204e-05	0.000533261	up CSPG4high vs. CSPG4low
227084_at	DTNA	dystrobrevin alpha	18q12.1	1837	5.63	6.4	0.77	4.44	1.24257e-05	0.000576966	up CSPG4high vs. CSPG4low
205609_at	ANGPT1	angiopoietin 1	8q23.1	284	4.93	5.59	0.67	4.43	1.29043e-05	0.000594302	up CSPG4high vs. CSPG4low
207692_s_at	ACAN	aggrecan	15q26.1	176	5.69	6.32	0.62	4.43	1.30643e-05	0.000594329	up CSPG4high vs. CSPG4low
222668_at	KCTD15	potassium channel tetramerization domain containing 15	19q13.11	79047	5.94	6.72	0.78	4.41	1.39903e-05	0.000625731	up CSPG4high vs. CSPG4low
236029_at	FAT3	FAT atypical cadherin 3	11q14.3	120114	5.34	6.25	0.91	4.41	1.43494e-05	0.000634166	up CSPG4high vs. CSPG4low
235666_at	ITGA8	integrin subunit alpha 8	10p13	8516	5.77	6.81	1.04	4.39	1.53889e-05	0.00067371	up CSPG4high vs. CSPG4low
201957_at	PPP1R12B	protein phosphatase 1 regulatory subunit 12B	1q32.1	4660	6.67	7.53	0.86	4.39	1.57817e-05	0.000681286	up CSPG4high vs. CSPG4low
228737_at	TOX2	TOX high mobility group box family member 2	20q13.12	84969	5.35	6.16	0.81	4.38	1.61704e-05	0.000693242	up CSPG4high vs. CSPG4low
202965_s_at	CAPN6	calpain 6	Xq23	827	4.52	5.67	1.15	4.36	1.78065e-05	0.00073624	up CSPG4high vs. CSPG4low
235591_at	SSTR1	somatostatin receptor 1	14q21.1	6751	3.05	3.65	0.6	4.33	2.01614e-05	0.000808453	up CSPG4high vs. CSPG4low
220150_s_at	FAM184A	family with sequence similarity 184 member A	6q22.31	79632	5.45	6.05	0.6	4.32	2.05833e-05	0.000820072	up CSPG4high vs. CSPG4low
227892_at	PRKAA2	protein kinase AMP-activated catalytic subunit alpha 2	1p32.2	5563	4.16	4.93	0.77	4.31	2.18201e-05	0.00085832	up CSPG4high vs. CSPG4low
205498_at	GHR	growth hormone receptor	5p13.1-p12	2690	5.91	6.87	0.96	4.3	2.27361e-05	0.000882931	up CSPG4high vs. CSPG4low
235210_s_at	SBSPON	somatomedin B and thrombospondin type 1 domain containing	8q21.11	157869	4.15	5.23	1.08	4.3	2.29106e-05	0.000886227	up CSPG4high vs. CSPG4low
204984_at	GPC4	glypican 4	Xq26.2	2239	6.53	7.2	0.67	4.28	2.53764e-05	0.00096103	up CSPG4high vs. CSPG4low
219090_at	SLC24A3	solute carrier family 24 member 3	20p11.23	57419	5.66	6.56	0.91	4.26	2.67166e-05	0.00100625	up CSPG4high vs. CSPG4low
203638_s_at	FGFR2	fibroblast growth factor receptor 2	10q26.13	2263	6.18	7.09	0.91	4.23	3.08867e-05	0.00113573	up CSPG4high vs. CSPG4low
237206_at	MYOCD	myocardin	17p12	93649	3.96	5.08	1.11	4.2	3.52865e-05	0.00126501	up CSPG4high vs. CSPG4low
204284_at	PPP1R3C	protein phosphatase 1 regulatory subunit 3C	10q23.32	5507	7.61	8.28	0.67	4.19	3.56992e-05	0.00127491	up CSPG4high vs. CSPG4low
201286_at	SDC1	syndecan 1	2p24.1	6382	6.82	7.44	0.62	4.19	3.60409e-05	0.00127844	up CSPG4high vs. CSPG4low
228821_at	ST6GAL2	ST6 beta-galactoside alpha-2,6-sialyltransferase 2	2q12.3	84620	4.17	5.11	0.94	4.18	3.74461e-05	0.00131626	up CSPG4high vs. CSPG4low
205158_at	RNASE4	ribonuclease A family member 4	14q11.2	6038	6.65	7.24	0.59	4.15	4.22962e-05	0.00144397	up CSPG4high vs. CSPG4low
215028_at	SEMA6A	semaphorin 6A	5q23.1	57556	4.61	5.25	0.64	4.15	4.36349e-05	0.00147882	up CSPG4high vs. CSPG4low
227915_at	ASB2	ankyrin repeat and SOCS box containing 2	14q32.12	51676	4.96	5.75	0.79	4.14	4.50302e-05	0.00151233	up CSPG4high vs. CSPG4low
208383_s_at	PCK1	phosphoenolpyruvate carboxykinase 1	20q13.31	5105	3.48	4.21	0.73	4.13	4.66615e-05	0.0015531	up CSPG4high vs. CSPG4low
219743_at	HEY2	hes related family bHLH transcription factor with YRPW motif 2	6q22.31	23493	5.49	6.18	0.69	4.11	5.10033e-05	0.00165903	up CSPG4high vs. CSPG4low
203560_at	GGH	gamma-glutamyl hydrolase	8q12.3	8836	7.49	8.09	0.6	4.09	5.60745e-05	0.00178041	up CSPG4high vs. CSPG4low
201645_at	TNC	tenascin C	9q33.1	3371	8.71	9.78	1.07	4.08	5.62001e-05	0.00178136	up CSPG4high vs. CSPG4low
205034_at	CCNE2	cyclin E2	8q22.1	9134	5.7	6.35	0.65	4.08	5.84802e-05	0.00181708	up CSPG4high vs. CSPG4low
218804_at	ANO1	anoctamin 1	11q13.3	55107	4.55	5.24	0.69	4.07	5.88678e-05	0.00181943	up CSPG4high vs. CSPG4low
226303_at	PGM5	phosphoglucomutase 5	9q21.11	5239	5.48	6.36	0.88	4.01	7.60226e-05	0.00218017	up CSPG4high vs. CSPG4low
227197_at	ARHGEF26	Rho guanine nucleotide exchange factor 26	3q25.2	26084	4.88	5.51	0.63	4	7.84241e-05	0.00223455	up CSPG4high vs. CSPG4low
213371_at	LDB3	LIM domain binding 3	10q23.2	11155	4.03	4.74	0.72	4	8.0416e-05	0.00227735	up CSPG4high vs. CSPG4low
229476_s_at	THRSP	thyroid hormone responsive	11q14.1	7069	3.65	4.41	0.76	3.96	9.34188e-05	0.00254487	up CSPG4high vs. CSPG4low
213411_at	ADAM22	ADAM metallopeptidase domain 22	7q21.12	53616	4.5	5.12	0.62	3.96	9.44352e-05	0.00256505	up CSPG4high vs. CSPG4low
219489_s_at	NXN	nucleoredoxin	17p13.3	64359	8.72	9.39	0.67	3.94	9.89631e-05	0.00263762	up CSPG4high vs. CSPG4low
227692_at	GNAI1	G protein subunit alpha i1	7q21.11	2770	6.49	7.11	0.62	3.94	9.92334e-05	0.00263762	up CSPG4high vs. CSPG4low
242447_at	C3orf70	chromosome 3 open reading frame 70	3q27.2	285382	6.1	6.87	0.77	3.93	0.000105061	0.00273034	up CSPG4high vs. CSPG4low
214608_s_at	EYA1	EYA transcriptional coactivator and phosphatase 1	8q13.3	2138	5.05	5.71	0.66	3.91	0.000112717	0.00287617	up CSPG4high vs. CSPG4low
205913_at	PLIN1	perilipin 1	15q26.1	5346	5.02	5.76	0.74	3.9	0.000117271	0.0029646	up CSPG4high vs. CSPG4low
212551_at	CAP2	cyclase associated actin cytoskeleton regulatory protein 2	6p22.3	10486	6.2	6.97	0.76	3.9	0.000119913	0.00300686	up CSPG4high vs. CSPG4low
221900_at	COL8A2	collagen type VIII alpha 2 chain	1p34.3	1296	6.51	7.32	0.81	3.89	0.000123598	0.00307031	up CSPG4high vs. CSPG4low
201313_at	ENO2	enolase 2	12p13.31	2026	6.99	7.61	0.61	3.88	0.00012574	0.00309929	up CSPG4high vs. CSPG4low
212915_at	PDZRN3	PDZ domain containing ring finger 3	3p13	23024	7.12	7.76	0.65	3.88	0.000129908	0.00315544	up CSPG4high vs. CSPG4low
228885_at	MAMDC2	MAM domain containing 2	9q21.12	256691	6.28	7.08	0.8	3.87	0.000132689	0.00320624	up CSPG4high vs. CSPG4low
243109_at	MCTP2	multiple C2 and transmembrane domain containing 2	15q26.2	55784	4.4	4.99	0.59	3.83	0.000152787	0.00354902	up CSPG4high vs. CSPG4low
203895_at	PLCB4	phospholipase C beta 4	20p12.3-p12.2	5332	4.93	5.59	0.66	3.83	0.000153292	0.00355489	up CSPG4high vs. CSPG4low
212372_at	MYH10	myosin heavy chain 10	17p13.1	4628	8.96	9.68	0.72	3.79	0.000181117	0.00401343	up CSPG4high vs. CSPG4low
201117_s_at	CPE	carboxypeptidase E	4q32.3	1363	7.79	8.47	0.67	3.79	0.000184408	0.00406262	up CSPG4high vs. CSPG4low
205478_at	PPP1R1A	protein phosphatase 1 regulatory inhibitor subunit 1A	12q13.2	5502	4.57	5.16	0.59	3.78	0.000186781	0.00409816	up CSPG4high vs. CSPG4low
203786_s_at	TPD52L1	TPD52 like 1	6q22.31	7164	7.37	8.1	0.72	3.78	0.000187384	0.00410172	up CSPG4high vs. CSPG4low
205433_at	BCHE	butyrylcholinesterase	3q26.1	590	5.22	6.26	1.04	3.77	0.00019388	0.00420926	up CSPG4high vs. CSPG4low
213924_at	GNAL	G protein subunit alpha L	18p11.21	2774	5.67	6.31	0.64	3.74	0.00021606	0.00453727	up CSPG4high vs. CSPG4low
203571_s_at	ADIRF	adipogenesis regulatory factor	10q23.2	10974	6.86	7.68	0.82	3.74	0.000222358	0.0046346	up CSPG4high vs. CSPG4low
204268_at	S100A2	S100 calcium binding protein A2	1q21.3	6273	5.71	6.35	0.64	3.73	0.000227195	0.00470733	up CSPG4high vs. CSPG4low
201131_s_at	CDH1	cadherin 1	16q22.1	999	3.42	4.04	0.62	3.7	0.000257566	0.00519206	up CSPG4high vs. CSPG4low
218959_at	HOXC10	homeobox C10	12q13.13	3226	5.85	6.48	0.63	3.69	0.000269656	0.00537176	up CSPG4high vs. CSPG4low
1554195_a_at	C5orf46	chromosome 5 open reading frame 46	5q32	389336	4.81	5.48	0.66	3.68	0.000277169	0.00550374	up CSPG4high vs. CSPG4low
225803_at	FBXO32	F-box protein 32	8q24.13	114907	6.8	7.5	0.7	3.68	0.000278996	0.00553412	up CSPG4high vs. CSPG4low
220065_at	TNMD	tenomodulin	Xq22.1	64102	4.02	4.77	0.76	3.67	0.000288734	0.00567885	up CSPG4high vs. CSPG4low
204004_at	PAWR	pro-apoptotic WT1 regulator	12q21.2	5074	6.47	7.18	0.72	3.6	0.000375073	0.00685591	up CSPG4high vs. CSPG4low
214954_at	SUSD5	sushi domain containing 5	3p22.3	26032	3.63	4.26	0.63	3.54	0.000461401	0.00795627	up CSPG4high vs. CSPG4low
227140_at	INHBA	inhibin subunit beta A	7p14.1	3624	7.37	8.32	0.95	3.53	0.00047099	0.00807673	up CSPG4high vs. CSPG4low
205549_at	PCP4	Purkinje cell protein 4	21q22.2	5121	3.8	4.7	0.9	3.53	0.0004866	0.00827575	up CSPG4high vs. CSPG4low
227372_s_at	BAIAP2L1	BAR/IMD domain containing adaptor protein 2 like 1	7q21.3-q22.1	55971	4.21	4.82	0.6	3.52	0.000489663	0.00831486	up CSPG4high vs. CSPG4low
204364_s_at	REEP1	receptor accessory protein 1	2p11.2	65055	5.93	6.73	0.8	3.51	0.000523128	0.0087138	up CSPG4high vs. CSPG4low
202508_s_at	SNAP25	synaptosome associated protein 25	20p12.2	6616	4.48	5.18	0.7	3.5	0.000526148	0.00875325	up CSPG4high vs. CSPG4low
235981_at	PPDPFL	pancreatic progenitor cell differentiation and proliferation factor like	8q11.21	492307	3.77	4.54	0.77	3.49	0.00056164	0.00915853	up CSPG4high vs. CSPG4low
203680_at	PRKAR2B	protein kinase cAMP-dependent type II regulatory subunit beta	7q22.3	5577	5.7	6.36	0.65	3.48	0.000563285	0.0091773	up CSPG4high vs. CSPG4low
205347_s_at	TMSB15A	thymosin beta 15A	Xq22.1	11013	6.47	7.27	0.79	3.46	0.000617687	0.00978933	up CSPG4high vs. CSPG4low
223987_at	CHRDL2	chordin like 2	11q13.4	25884	4.87	5.48	0.61	3.45	0.00064178	0.0100683	up CSPG4high vs. CSPG4low
226611_s_at	CENPV	centromere protein V	17p11.2	201161	5.66	6.26	0.59	3.43	0.000690914	0.0105596	up CSPG4high vs. CSPG4low
205475_at	SCRG1	stimulator of chondrogenesis 1	4q34.1	11341	4.62	5.45	0.82	3.43	0.000691281	0.0105596	up CSPG4high vs. CSPG4low
220979_s_at	ST6GALNAC5	ST6 N-acetylgalactosaminide alpha-2,6-sialyltransferase 5	1p31.1	81849	3.89	4.63	0.73	3.35	0.00090866	0.0129453	up CSPG4high vs. CSPG4low
209621_s_at	PDLIM3	PDZ and LIM domain 3	4q35.1	27295	7.61	8.3	0.69	3.34	0.00095087	0.0133928	up CSPG4high vs. CSPG4low
228407_at	SCUBE3	signal peptide, CUB domain and EGF like domain containing 3	6p21.31	222663	4.56	5.21	0.65	3.32	0.000990475	0.0138332	up CSPG4high vs. CSPG4low
235004_at	RBM24	RNA binding motif protein 24	6p22.3	221662	4.84	5.64	0.79	3.32	0.00100672	0.0139783	up CSPG4high vs. CSPG4low
202350_s_at	MATN2	matrilin 2	8q22.1-q22.2	4147	7.11	7.79	0.69	3.3	0.00108722	0.0146585	up CSPG4high vs. CSPG4low
209866_s_at	ADGRL3	adhesion G protein-coupled receptor L3	4q13.1	23284	4.63	5.31	0.69	3.29	0.00110627	0.0148294	up CSPG4high vs. CSPG4low
227971_at	NRK	Nik related kinase	Xq22.3	203447	4.3	4.93	0.63	3.26	0.00122972	0.0159444	up CSPG4high vs. CSPG4low
207175_at	ADIPOQ	adiponectin, C1Q and collagen domain containing	3q27.3	9370	3.56	4.37	0.81	3.25	0.00130047	0.0166071	up CSPG4high vs. CSPG4low
204041_at	MAOB	monoamine oxidase B	Xp11.3	4129	5.83	6.48	0.64	3.24	0.00131121	0.0166437	up CSPG4high vs. CSPG4low
206375_s_at	HSPB3	heat shock protein family B (small) member 3	5q11.2	8988	5.38	6.12	0.74	3.22	0.00141478	0.0176312	up CSPG4high vs. CSPG4low
203963_at	CA12	carbonic anhydrase 12	15q22.2	771	7.61	8.35	0.75	3.2	0.0015395	0.018612	up CSPG4high vs. CSPG4low
228988_at	ZNF711	zinc finger protein 711	Xq21.1	7552	5.54	6.27	0.73	3.15	0.00178872	0.0206458	up CSPG4high vs. CSPG4low
223475_at	CRISPLD1	cysteine rich secretory protein LCCL domain containing 1	8q21.13	83690	5.56	6.35	0.79	3.12	0.00198543	0.0221336	up CSPG4high vs. CSPG4low
211276_at	TCEAL2	transcription elongation factor A like 2	Xq22.1	140597	4.17	4.9	0.73	3.12	0.00200137	0.0222181	up CSPG4high vs. CSPG4low
204865_at	CA3	carbonic anhydrase 3	8q21.2	761	3.45	4.13	0.68	3.12	0.0020105	0.0222929	up CSPG4high vs. CSPG4low
205132_at	ACTC1	actin alpha cardiac muscle 1	15q14	70	6.41	7.14	0.73	3.11	0.00206835	0.0227445	up CSPG4high vs. CSPG4low
209616_s_at	CES1	carboxylesterase 1	16q12.2	1066	5.67	6.34	0.67	3.11	0.00207599	0.0227997	up CSPG4high vs. CSPG4low
215785_s_at	CYFIP2	cytoplasmic FMR1 interacting protein 2	5q33.3	26999	6.68	7.3	0.62	2.99	0.00298772	0.0289228	up CSPG4high vs. CSPG4low
202222_s_at	DES	desmin	2q35	1674	6.4	7.05	0.65	2.95	0.00342347	0.0316206	up CSPG4high vs. CSPG4low
218469_at	GREM1	gremlin 1, DAN family BMP antagonist	15q13.3	26585	5.37	6.25	0.88	2.95	0.00342466	0.0316206	up CSPG4high vs. CSPG4low
236044_at	PLPP4	phospholipid phosphatase 4	10q26.12	196051	5.1	5.69	0.59	2.65	0.00857395	0.0593474	up CSPG4high vs. CSPG4low
203936_s_at	MMP9	matrix metallopeptidase 9	20q13.12	4318	7.98	8.58	0.6	2.49	0.013451	0.0813582	up CSPG4high vs. CSPG4low
37892_at	COL11A1	collagen type XI alpha 1 chain	1p21.1	1301	6.51	7.34	0.83	2.45	0.0150383	0.0874931	up CSPG4high vs. CSPG4low
209242_at	PEG3	paternally expressed 3	19q13.43	5178	4.27	4.86	0.59	2.41	0.01633	0.0924452	up CSPG4high vs. CSPG4low
206742_at	VEGFD	vascular endothelial growth factor D	Xp22.2	2277	5.96	5.33	-0.63	-2.49	0.0131716	0.0800098	down CSPG4high vs. CSPG4low
211430_s_at	IGHG1	immunoglobulin heavy constant gamma 1 (G1m marker)	14q32.33	3500	8.5	7.59	-0.9	-2.55	0.0113428	0.072078	down CSPG4high vs. CSPG4low
205624_at	CPA3	carboxypeptidase A3	3q24	1359	6.71	6.09	-0.63	-2.6	0.00976529	0.0651696	down CSPG4high vs. CSPG4low
208195_at	TTN	titin	2q31.2	7273	5.77	5.14	-0.62	-2.67	0.00797851	0.0563237	down CSPG4high vs. CSPG4low
225987_at	STEAP4	STEAP4 metalloreductase	7q21.12	79689	7.67	7.08	-0.59	-2.7	0.00722812	0.0527811	down CSPG4high vs. CSPG4low
203789_s_at	SEMA3C	semaphorin 3C	7q21.11	10512	9.18	8.59	-0.59	-2.75	0.00636155	0.0483707	down CSPG4high vs. CSPG4low
212592_at	JCHAIN	joining chain of multimeric IgA and IgM	4q13.3	3512	5.86	5.13	-0.72	-2.78	0.00582376	0.0454899	down CSPG4high vs. CSPG4low
209541_at	IGF1	insulin like growth factor 1	12q23.2	3479	8.1	7.49	-0.6	-2.83	0.00490865	0.0404409	down CSPG4high vs. CSPG4low
201744_s_at	LUM	lumican	12q21.33	4060	11.09	10.45	-0.63	-2.85	0.00472374	0.0393419	down CSPG4high vs. CSPG4low
205242_at	CXCL13	C-X-C motif chemokine ligand 13	4q21.1	10563	4.91	4.22	-0.69	-2.85	0.00464966	0.0388467	down CSPG4high vs. CSPG4low
213068_at	DPT	dermatopontin	1q24.2	1805	8.21	7.39	-0.82	-2.88	0.00425274	0.0366539	down CSPG4high vs. CSPG4low
223122_s_at	SFRP2	secreted frizzled related protein 2	4q31.3	6423	9.19	8.32	-0.87	-2.88	0.00420696	0.0363932	down CSPG4high vs. CSPG4low
209758_s_at	MFAP5	microfibril associated protein 5	12p13.31	8076	9.49	8.59	-0.9	-3.01	0.00282458	0.027733	down CSPG4high vs. CSPG4low
220392_at	EBF2	EBF transcription factor 2	8p21.2	64641	7.12	6.5	-0.62	-3.02	0.00273556	0.0271745	down CSPG4high vs. CSPG4low
231240_at	DIO2	iodothyronine deiodinase 2	14q31.1	1734	6.02	5.41	-0.6	-3.12	0.00195976	0.0219131	down CSPG4high vs. CSPG4low
225647_s_at	CTSC	cathepsin C	11q14.2	1075	8.57	7.98	-0.59	-3.15	0.00179326	0.0206853	down CSPG4high vs. CSPG4low
205226_at	PDGFRL	platelet derived growth factor receptor like	8p22	5157	7.66	7.06	-0.59	-3.17	0.0016736	0.0196834	down CSPG4high vs. CSPG4low
211122_s_at	CXCL11	C-X-C motif chemokine ligand 11	4q21.1	6373	5.16	4.54	-0.62	-3.17	0.00167034	0.0196834	down CSPG4high vs. CSPG4low
209596_at	MXRA5	matrix remodeling associated 5	Xp22.33	25878	10.59	9.89	-0.71	-3.2	0.0015125	0.0183812	down CSPG4high vs. CSPG4low
209687_at	CXCL12	C-X-C motif chemokine ligand 12	10q11.21	6387	9.82	9.22	-0.6	-3.21	0.00145588	0.017951	down CSPG4high vs. CSPG4low
1556427_s_at	LRRN4CL	LRRN4 C-terminal like	11q12.3	221091	7.65	6.97	-0.67	-3.22	0.00142517	0.0177251	down CSPG4high vs. CSPG4low
226210_s_at	MEG3	maternally expressed 3	14q32.2	55384	7.25	6.39	-0.85	-3.29	0.00110557	0.0148294	down CSPG4high vs. CSPG4low
204006_s_at	FCGR3A	Fc fragment of IgG receptor IIIa	1q23.3	2214	7.51	6.82	-0.69	-3.31	0.00105043	0.0143602	down CSPG4high vs. CSPG4low
204533_at	CXCL10	C-X-C motif chemokine ligand 10	4q21.1	3627	7.89	7.15	-0.75	-3.32	0.00100184	0.0139627	down CSPG4high vs. CSPG4low
204719_at	ABCA8	ATP binding cassette subfamily A member 8	17q24.2	10351	7.14	6.1	-1.04	-3.34	0.000926899	0.0131406	down CSPG4high vs. CSPG4low
219607_s_at	MS4A4A	membrane spanning 4-domains A4A	11q12.2	51338	9.03	8.4	-0.63	-3.35	0.000900781	0.0128626	down CSPG4high vs. CSPG4low
213506_at	F2RL1	F2R like trypsin receptor 1	5q13.3	2150	5.52	4.87	-0.65	-3.37	0.00085128	0.012326	down CSPG4high vs. CSPG4low
204591_at	CHL1	cell adhesion molecule L1 like	3p26.3	10752	4.75	4.02	-0.73	-3.39	0.000802193	0.0118312	down CSPG4high vs. CSPG4low
229228_at	CREB5	cAMP responsive element binding protein 5	7p15.1-p14.3	9586	7.15	6.55	-0.6	-3.4	0.000773696	0.0114887	down CSPG4high vs. CSPG4low
228367_at	ALPK2	alpha kinase 2	18q21.31-q21.32	115701	6.25	5.65	-0.61	-3.4	0.000755955	0.0113338	down CSPG4high vs. CSPG4low
203717_at	DPP4	dipeptidyl peptidase 4	2q24.2	1803	6.54	5.96	-0.59	-3.43	0.000697095	0.0106226	down CSPG4high vs. CSPG4low
202283_at	SERPINF1	serpin family F member 1	17p13.3	5176	11.02	10.4	-0.62	-3.47	0.000604787	0.00968389	down CSPG4high vs. CSPG4low
203915_at	CXCL9	C-X-C motif chemokine ligand 9	4q21.1	4283	7.84	6.99	-0.85	-3.47	0.000599488	0.00961557	down CSPG4high vs. CSPG4low
203939_at	NT5E	5'-nucleotidase ecto	6q14.3	4907	8.37	7.74	-0.63	-3.59	0.000386806	0.00702138	down CSPG4high vs. CSPG4low
202191_s_at	GAS7	growth arrest specific 7	17p13.1	8522	8.18	7.59	-0.59	-3.6	0.000371131	0.00680321	down CSPG4high vs. CSPG4low
202207_at	ARL4C	ADP ribosylation factor like GTPase 4C	2q37.1	10123	9.21	8.58	-0.63	-3.62	0.000339344	0.0063955	down CSPG4high vs. CSPG4low
219059_s_at	LYVE1	lymphatic vessel endothelial hyaluronan receptor 1	11p15.4	10894	7.67	6.79	-0.88	-3.65	0.000304742	0.00588787	down CSPG4high vs. CSPG4low
221898_at	PDPN	podoplanin	1p36.21	10630	7.1	6.37	-0.74	-3.66	0.000301412	0.00583566	down CSPG4high vs. CSPG4low
213661_at	PAMR1	peptidase domain containing associated with muscle regeneration 1	11p13	25891	7.36	6.77	-0.6	-3.66	0.000298016	0.00580617	down CSPG4high vs. CSPG4low
206025_s_at	TNFAIP6	TNF alpha induced protein 6	2q23.3	7130	8.47	7.69	-0.78	-3.67	0.000282204	0.00557397	down CSPG4high vs. CSPG4low
227742_at	CLIC6	chloride intracellular channel 6	21q22.12	54102	5.46	4.84	-0.62	-3.69	0.000266941	0.00532337	down CSPG4high vs. CSPG4low
230744_at	FSTL1	follistatin like 1	3q13.33	11167	7.32	6.69	-0.63	-3.69	0.000262738	0.00526982	down CSPG4high vs. CSPG4low
235616_at	TSHZ2	teashirt zinc finger homeobox 2	20q13.2	128553	7.2	6.59	-0.61	-3.7	0.00025289	0.00510887	down CSPG4high vs. CSPG4low
230925_at	APBB1IP	amyloid beta precursor protein binding family B member 1 interacting protein	10p12.1	54518	8.93	8.34	-0.6	-3.77	0.000191967	0.00417747	down CSPG4high vs. CSPG4low
210029_at	IDO1	indoleamine 2,3-dioxygenase 1	8p11.21	3620	6.71	6.02	-0.69	-3.81	0.000168603	0.00379786	down CSPG4high vs. CSPG4low
204438_at	MRC1	mannose receptor C-type 1	10p12.33	4360	9.58	8.93	-0.65	-3.81	0.000168145	0.00379213	down CSPG4high vs. CSPG4low
230560_at	STXBP6	syntaxin binding protein 6	14q12	29091	5.54	4.76	-0.77	-3.81	0.000164364	0.00372946	down CSPG4high vs. CSPG4low
232355_at	SNORD114-3	small nucleolar RNA, C/D box 114-3	14q32.31	767579	7.2	6.47	-0.73	-3.83	0.000153696	0.00355489	down CSPG4high vs. CSPG4low
203305_at	F13A1	coagulation factor XIII A chain	6p25.1	2162	10.19	9.43	-0.76	-3.86	0.000139426	0.00331658	down CSPG4high vs. CSPG4low
202953_at	C1QB	complement C1q B chain	1p36.12	713	9.83	9.19	-0.64	-3.87	0.000133371	0.00321021	down CSPG4high vs. CSPG4low
204470_at	CXCL1	C-X-C motif chemokine ligand 1	4q13.3	2919	6.15	5.35	-0.8	-3.87	0.000130836	0.00316972	down CSPG4high vs. CSPG4low
218729_at	LXN	latexin	3q25.32	56925	8.62	8.03	-0.59	-3.9	0.000118874	0.00298887	down CSPG4high vs. CSPG4low
210367_s_at	PTGES	prostaglandin E synthase	9q34.11	9536	7.11	6.43	-0.68	-3.93	0.00010285	0.00270286	down CSPG4high vs. CSPG4low
205382_s_at	CFD	complement factor D	19p13.3	1675	8.71	7.76	-0.95	-3.98	8.61242e-05	0.00239884	down CSPG4high vs. CSPG4low
229839_at	SCARA5	scavenger receptor class A member 5	8p21.1	286133	7.45	6.14	-1.31	-4.03	7.14949e-05	0.00207421	down CSPG4high vs. CSPG4low
1552767_a_at	HS6ST2	heparan sulfate 6-O-sulfotransferase 2	Xq26.2	90161	6.25	5.36	-0.89	-4.04	6.87404e-05	0.00202051	down CSPG4high vs. CSPG4low
242871_at	PAQR5	progestin and adipoQ receptor family member 5	15q23	54852	4.56	3.93	-0.63	-4.06	6.21518e-05	0.00189263	down CSPG4high vs. CSPG4low
206638_at	HTR2B	5-hydroxytryptamine receptor 2B	2q37.1	3357	5.04	4.34	-0.7	-4.08	5.78539e-05	0.00180913	down CSPG4high vs. CSPG4low
217771_at	GOLM1	golgi membrane protein 1	9q21.33	51280	8.42	7.82	-0.6	-4.09	5.56556e-05	0.00177317	down CSPG4high vs. CSPG4low
204787_at	VSIG4	V-set and immunoglobulin domain containing 4	Xq12	11326	9.25	8.58	-0.67	-4.1	5.36674e-05	0.00173658	down CSPG4high vs. CSPG4low
226311_at	ADAMTS2	ADAM metallopeptidase with thrombospondin type 1 motif 2	5q35.3	9509	9.43	8.69	-0.74	-4.11	5.11844e-05	0.00166202	down CSPG4high vs. CSPG4low
205200_at	CLEC3B	C-type lectin domain family 3 member B	3p21.31	7123	8.28	7.26	-1.02	-4.12	4.87527e-05	0.00160264	down CSPG4high vs. CSPG4low
203886_s_at	FBLN2	fibulin 2	3p25.1	2199	8.18	7.44	-0.74	-4.14	4.53313e-05	0.00151424	down CSPG4high vs. CSPG4low
201743_at	CD14	CD14 molecule	5q31.3	929	10.25	9.63	-0.61	-4.14	4.42592e-05	0.00149453	down CSPG4high vs. CSPG4low
217388_s_at	KYNU	kynureninase	2q22.2	8942	6.93	6.1	-0.83	-4.15	4.24772e-05	0.00144634	down CSPG4high vs. CSPG4low
202948_at	IL1R1	interleukin 1 receptor type 1	2q11.2-q12.1	3554	9.42	8.73	-0.69	-4.18	3.83071e-05	0.00133974	down CSPG4high vs. CSPG4low
203835_at	LRRC32	leucine rich repeat containing 32	11q13.5	2615	8.09	7.49	-0.6	-4.19	3.60734e-05	0.00127844	down CSPG4high vs. CSPG4low
244313_at	CR1	complement C3b/C4b receptor 1 (Knops blood group)	1q32.2	1378	6.5	5.68	-0.82	-4.24	2.8915e-05	0.00107599	down CSPG4high vs. CSPG4low
226625_at	TGFBR3	transforming growth factor beta receptor 3	1p22.1	7049	9.71	8.99	-0.73	-4.29	2.43773e-05	0.000933192	down CSPG4high vs. CSPG4low
226322_at	TMTC1	transmembrane O-mannosyltransferase targeting cadherins 1	12p11.22	83857	8.26	7.58	-0.68	-4.33	2.04008e-05	0.000814544	down CSPG4high vs. CSPG4low
213415_at	CLIC2	chloride intracellular channel 2	Xq28	1193	7.23	6.61	-0.63	-4.35	1.84517e-05	0.000759541	down CSPG4high vs. CSPG4low
204682_at	LTBP2	latent transforming growth factor beta binding protein 2	14q24.3	4053	8.15	7.44	-0.7	-4.37	1.66354e-05	0.000706665	down CSPG4high vs. CSPG4low
220005_at	P2RY13	purinergic receptor P2Y13	3q25.1	53829	5.06	4.45	-0.6	-4.42	1.38238e-05	0.000620371	down CSPG4high vs. CSPG4low
226145_s_at	FRAS1	Fraser extracellular matrix complex subunit 1	4q21.21	80144	6.41	5.36	-1.05	-4.43	1.31879e-05	0.000598472	down CSPG4high vs. CSPG4low
205792_at	CCN5	cellular communication network factor 5	20q13.12	8839	7.99	6.98	-1.02	-4.43	1.29761e-05	0.000594329	down CSPG4high vs. CSPG4low
207414_s_at	PCSK6	proprotein convertase subtilisin/kexin type 6	15q26.3	5046	6.15	5.4	-0.76	-4.44	1.24659e-05	0.000576966	down CSPG4high vs. CSPG4low
225502_at	DOCK8	dedicator of cytokinesis 8	9p24.3	81704	6.21	5.55	-0.66	-4.48	1.03332e-05	0.000503296	down CSPG4high vs. CSPG4low
218885_s_at	GALNT12	polypeptide N-acetylgalactosaminyltransferase 12	9q22.33	79695	7.48	6.63	-0.86	-4.52	8.63261e-06	0.000437652	down CSPG4high vs. CSPG4low
206002_at	ADGRG2	adhesion G protein-coupled receptor G2	Xp22.13	10149	6.29	5.11	-1.17	-4.53	8.37714e-06	0.000427027	down CSPG4high vs. CSPG4low
228708_at	RAB27B	RAB27B, member RAS oncogene family	18q21.2	5874	6.89	5.98	-0.91	-4.56	7.51878e-06	0.000392962	down CSPG4high vs. CSPG4low
216910_at	XPNPEP2	X-prolyl aminopeptidase 2	Xq26.1	7512	5.86	5.12	-0.74	-4.56	7.32001e-06	0.000387298	down CSPG4high vs. CSPG4low
227550_at	GFRA1	GDNF family receptor alpha 1	10q25.3	2674	6.37	5.66	-0.71	-4.57	7.05832e-06	0.000377376	down CSPG4high vs. CSPG4low
212589_at	RRAS2	RAS related 2	11p15.2	22800	8.25	7.64	-0.61	-4.58	6.71659e-06	0.000362228	down CSPG4high vs. CSPG4low
209732_at	CLEC2B	C-type lectin domain family 2 member B	12p13.31	9976	9.74	9.12	-0.62	-4.58	6.67055e-06	0.000360791	down CSPG4high vs. CSPG4low
212067_s_at	C1R	complement C1r	12p13.31	715	9.93	9.25	-0.68	-4.59	6.33002e-06	0.000344375	down CSPG4high vs. CSPG4low
219935_at	ADAMTS5	ADAM metallopeptidase with thrombospondin type 1 motif 5	21q21.3	11096	9.55	8.48	-1.07	-4.63	5.33551e-06	0.000298116	down CSPG4high vs. CSPG4low
205648_at	WNT2	Wnt family member 2	7q31.2	7472	6.28	5.54	-0.75	-4.68	4.20341e-06	0.000246974	down CSPG4high vs. CSPG4low
209340_at	UAP1	UDP-N-acetylglucosamine pyrophosphorylase 1	1q23.3	6675	10.39	9.76	-0.63	-4.74	3.27456e-06	0.000205139	down CSPG4high vs. CSPG4low
213241_at	PLXNC1	plexin C1	12q22	10154	8.22	7.51	-0.71	-4.82	2.22853e-06	0.000150232	down CSPG4high vs. CSPG4low
232267_at	ADGRD1	adhesion G protein-coupled receptor D1	12q24.33	283383	6.68	5.47	-1.21	-4.83	2.18778e-06	0.000149106	down CSPG4high vs. CSPG4low
221872_at	RARRES1	retinoic acid receptor responder 1	3q25.32	5918	6.99	5.79	-1.21	-4.86	1.82806e-06	0.000128837	down CSPG4high vs. CSPG4low
223395_at	ABI3BP	ABI family member 3 binding protein	3q12.2	25890	9.64	8.59	-1.05	-4.87	1.81496e-06	0.0001284	down CSPG4high vs. CSPG4low
216339_s_at	TNXA	tenascin XA (pseudogene)	6p21.33	7146	5.52	4.84	-0.69	-4.88	1.73253e-06	0.000124944	down CSPG4high vs. CSPG4low
207316_at	HAS1	hyaluronan synthase 1	19q13.41	3036	6.59	5.81	-0.78	-4.88	1.72605e-06	0.000124944	down CSPG4high vs. CSPG4low
202765_s_at	FBN1	fibrillin 1	15q21.1	2200	9.84	9	-0.84	-4.88	1.7191e-06	0.000124944	down CSPG4high vs. CSPG4low
228752_at	CRACR2A	calcium release activated channel regulator 2A	12p13.32	84766	6.7	6.07	-0.63	-4.9	1.53096e-06	0.000113036	down CSPG4high vs. CSPG4low
228575_at	IL20RB	interleukin 20 receptor subunit beta	3q22.3	53833	5.37	4.5	-0.88	-4.92	1.41193e-06	0.000107402	down CSPG4high vs. CSPG4low
200986_at	SERPING1	serpin family G member 1	11q12.1	710	9.65	8.88	-0.77	-4.95	1.23805e-06	9.63814e-05	down CSPG4high vs. CSPG4low
213618_at	ARAP2	ArfGAP with RhoGAP domain, ankyrin repeat and PH domain 2	4p14	116984	5.49	4.8	-0.69	-4.95	1.1969e-06	9.45441e-05	down CSPG4high vs. CSPG4low
202075_s_at	PLTP	phospholipid transfer protein	20q13.12	5360	9.94	9.09	-0.85	-4.96	1.17317e-06	9.3282e-05	down CSPG4high vs. CSPG4low
201280_s_at	DAB2	DAB adaptor protein 2	5p13.1	1601	10.81	10.15	-0.65	-4.99	1.0025e-06	8.20045e-05	down CSPG4high vs. CSPG4low
205596_s_at	SMURF2	SMAD specific E3 ubiquitin protein ligase 2	17q23.3-q24.1	64750	8.95	8.34	-0.62	-5.03	8.4641e-07	7.12593e-05	down CSPG4high vs. CSPG4low
203961_at	NEBL	nebulette	10p12.31	10529	4.84	3.97	-0.87	-5.03	8.35927e-07	7.06966e-05	down CSPG4high vs. CSPG4low
224374_s_at	EMILIN2	elastin microfibril interfacer 2	18p11.32-p11.31	84034	8.66	8	-0.66	-5.04	8.0792e-07	6.89549e-05	down CSPG4high vs. CSPG4low
238520_at	TRERF1	transcriptional regulating factor 1	6p21.1	55809	6.28	5.63	-0.65	-5.04	7.87877e-07	6.75541e-05	down CSPG4high vs. CSPG4low
208747_s_at	C1S	complement C1s	12p13.31	716	11.16	10.38	-0.78	-5.09	6.3585e-07	5.74302e-05	down CSPG4high vs. CSPG4low
219025_at	CD248	CD248 molecule	11q13.2	57124	9.21	8.45	-0.75	-5.09	6.14376e-07	5.6871e-05	down CSPG4high vs. CSPG4low
213258_at	TFPI	tissue factor pathway inhibitor	2q32.1	7035	9.22	8.22	-1	-5.11	5.73256e-07	5.3598e-05	down CSPG4high vs. CSPG4low
211062_s_at	CPZ	carboxypeptidase Z	4p16.1	8532	6.71	5.89	-0.82	-5.12	5.48418e-07	5.20605e-05	down CSPG4high vs. CSPG4low
205083_at	AOX1	aldehyde oxidase 1	2q33.1	316	7.32	6.26	-1.06	-5.19	3.81543e-07	4.01315e-05	down CSPG4high vs. CSPG4low
1554474_a_at	MOXD1	monooxygenase DBH like 1	6q23.2	26002	7.22	6.13	-1.09	-5.19	3.81304e-07	4.01315e-05	down CSPG4high vs. CSPG4low
203887_s_at	THBD	thrombomodulin	20p11.21	7056	8.02	7.17	-0.85	-5.21	3.48417e-07	3.83588e-05	down CSPG4high vs. CSPG4low
206007_at	PRG4	proteoglycan 4	1q31.1	10216	4.96	3.7	-1.26	-5.26	2.68152e-07	3.06088e-05	down CSPG4high vs. CSPG4low
217767_at	C3	complement C3	19p13.3	718	9.29	7.91	-1.38	-5.3	2.22526e-07	2.62183e-05	down CSPG4high vs. CSPG4low
213519_s_at	LAMA2	laminin subunit alpha 2	6q22.33	3908	7.32	6.35	-0.97	-5.31	2.07835e-07	2.52743e-05	down CSPG4high vs. CSPG4low
202357_s_at	CFB	complement factor B	6p21.33	629	7.16	6.09	-1.07	-5.35	1.70017e-07	2.10889e-05	down CSPG4high vs. CSPG4low
225955_at	METRNL	meteorin like, glial cell differentiation regulator	17q25.3	284207	8.56	7.87	-0.68	-5.41	1.28128e-07	1.65552e-05	down CSPG4high vs. CSPG4low
207375_s_at	IL15RA	interleukin 15 receptor subunit alpha	10p15.1	3601	7.3	6.71	-0.59	-5.41	1.23565e-07	1.63053e-05	down CSPG4high vs. CSPG4low
201842_s_at	EFEMP1	EGF containing fibulin extracellular matrix protein 1	2p16.1	2202	9.9	8.63	-1.27	-5.43	1.14963e-07	1.57279e-05	down CSPG4high vs. CSPG4low
203131_at	PDGFRA	platelet derived growth factor receptor alpha	4q12	5156	10.49	9.37	-1.12	-5.45	1.0347e-07	1.43574e-05	down CSPG4high vs. CSPG4low
208609_s_at	TNXB	tenascin XB	6p21.33-p21.32	7148	7.62	6.58	-1.04	-5.47	9.07908e-08	1.3095e-05	down CSPG4high vs. CSPG4low
1555950_a_at	CD55	CD55 molecule (Cromer blood group)	1q32.2	1604	8.69	7.71	-0.98	-5.53	6.7552e-08	1.06515e-05	down CSPG4high vs. CSPG4low
224414_s_at	CARD6	caspase recruitment domain family member 6	5p13.1	84674	7.63	6.97	-0.66	-5.56	5.79534e-08	9.29553e-06	down CSPG4high vs. CSPG4low
203343_at	UGDH	UDP-glucose 6-dehydrogenase	4p14	7358	8.55	7.95	-0.6	-5.58	5.31691e-08	8.75456e-06	down CSPG4high vs. CSPG4low
229523_at	TMEM200C	transmembrane protein 200C	18p11.31	645369	5.39	4.6	-0.79	-5.58	5.31141e-08	8.75456e-06	down CSPG4high vs. CSPG4low
211269_s_at	IL2RA	interleukin 2 receptor subunit alpha	10p15.1	3559	5.41	4.77	-0.64	-5.59	4.95796e-08	8.38616e-06	down CSPG4high vs. CSPG4low
221841_s_at	KLF4	Kruppel like factor 4	9q31.2	9314	9.87	8.92	-0.95	-5.61	4.37464e-08	7.53653e-06	down CSPG4high vs. CSPG4low
227058_at	MEDAG	mesenteric estrogen dependent adipogenesis	13q12.3	84935	8.17	7.14	-1.03	-5.64	3.77395e-08	6.75175e-06	down CSPG4high vs. CSPG4low
211896_s_at	DCN	decorin	12q21.33	1634	12.01	10.76	-1.25	-5.66	3.38459e-08	6.36098e-06	down CSPG4high vs. CSPG4low
219594_at	NINJ2	ninjurin 2	12p13.33	4815	6.59	5.93	-0.67	-5.73	2.3727e-08	4.85125e-06	down CSPG4high vs. CSPG4low
203851_at	IGFBP6	insulin like growth factor binding protein 6	12q13.13	3489	8.95	7.85	-1.09	-5.74	2.29264e-08	4.81297e-06	down CSPG4high vs. CSPG4low
213624_at	SMPDL3A	sphingomyelin phosphodiesterase acid like 3A	6q22.31	10924	7.77	6.94	-0.83	-5.76	2.05932e-08	4.56181e-06	down CSPG4high vs. CSPG4low
217504_at	ABCA6	ATP binding cassette subfamily A member 6	17q24.2-q24.3	23460	5.46	4.37	-1.09	-5.82	1.49386e-08	3.60971e-06	down CSPG4high vs. CSPG4low
203649_s_at	PLA2G2A	phospholipase A2 group IIA	1p36.13	5320	8.75	6.93	-1.82	-5.9	9.4526e-09	2.74805e-06	down CSPG4high vs. CSPG4low
206710_s_at	EPB41L3	erythrocyte membrane protein band 4.1 like 3	18p11.31	23136	8.48	7.54	-0.94	-5.92	8.62865e-09	2.54833e-06	down CSPG4high vs. CSPG4low
222817_at	HSD3B7	hydroxy-delta-5-steroid dehydrogenase, 3 beta- and steroid delta-isomerase 7	16p11.2	80270	7.87	7.13	-0.74	-5.92	8.41396e-09	2.525e-06	down CSPG4high vs. CSPG4low
229404_at	TWIST2	twist family bHLH transcription factor 2	2q37.3	117581	7.97	6.84	-1.13	-6	5.46433e-09	1.69449e-06	down CSPG4high vs. CSPG4low
208131_s_at	PTGIS	prostaglandin I2 synthase	20q13.13	5740	9.07	7.67	-1.4	-6.02	4.86321e-09	1.53364e-06	down CSPG4high vs. CSPG4low
226944_at	HTRA3	HtrA serine peptidase 3	4p16.1	94031	7.77	6.91	-0.86	-6.06	3.83857e-09	1.23139e-06	down CSPG4high vs. CSPG4low
242541_at	ABCA9	ATP binding cassette subfamily A member 9	17q24.2	10350	5.84	4.59	-1.25	-6.13	2.73415e-09	9.59841e-07	down CSPG4high vs. CSPG4low
223315_at	NTN4	netrin 4	12q22	59277	7.47	6.37	-1.09	-6.14	2.49318e-09	9.27762e-07	down CSPG4high vs. CSPG4low
205100_at	GFPT2	glutamine-fructose-6-phosphate transaminase 2	5q35.3	9945	9.01	8.01	-1	-6.2	1.81284e-09	7.33253e-07	down CSPG4high vs. CSPG4low
228335_at	CLDN11	claudin 11	3q26.2	5010	6.61	4.98	-1.63	-6.2	1.79839e-09	7.33253e-07	down CSPG4high vs. CSPG4low
203180_at	ALDH1A3	aldehyde dehydrogenase 1 family member A3	15q26.3	220	8.19	6.49	-1.7	-6.69	1.06277e-10	8.23909e-08	down CSPG4high vs. CSPG4low
218684_at	LRRC8D	leucine rich repeat containing 8 VRAC subunit D	1p22.2	55144	8.04	7.41	-0.63	-6.92	2.63332e-11	2.57872e-08	down CSPG4high vs. CSPG4low
218627_at	DRAM1	DNA damage regulated autophagy modulator 1	12q23.2	55332	8.42	7.61	-0.81	-6.93	2.42773e-11	2.50946e-08	down CSPG4high vs. CSPG4low
226804_at	FAM20A	FAM20A golgi associated secretory pathway pseudokinase	17q24.2	54757	7.27	6.25	-1.02	-7.1	8.79949e-12	1.02327e-08	down CSPG4high vs. CSPG4low
204602_at	DKK1	dickkopf WNT signaling pathway inhibitor 1	10q21.1	22943	6.93	4.9	-2.03	-7.16	5.74838e-12	7.6396e-09	down CSPG4high vs. CSPG4low
226185_at	CDS1	CDP-diacylglycerol synthase 1	4q21.23	1040	5.36	4.52	-0.84	-7.24	3.48148e-12	5.39804e-09	down CSPG4high vs. CSPG4low
209163_at	CYB561	cytochrome b561	17q23.3	1534	7.29	6.39	-0.9	-7.34	1.86095e-12	3.46249e-09	down CSPG4high vs. CSPG4low
