# Supplementary material for: CSPG4 expression in soft tissue sarcomas is associated with poor prognosis and low cytotoxic immune response
Source: J Transl Med. 2022 Oct 11;20:464. doi: 10.1186/s12967-022-03679-y (PMC9552405; doi:10.1186/s12967-022-03679-y)
Supplement: Supplementary file 10 — Additional file 10: Table S5. (File format .xls). Supervised analysis of CNA between the “CSPG4-high” (N=123) and “CSPG4-low” (N=132) tumors. [file 12967_2022_3679_MOESM10_ESM.xlsx]

## Sheet: Table S5
Table S5: Supervised analysis of CNA between the “CSPG4-high” (N=123) and “CSPG4-low” (N=132) tumors.
				CSPG4		CSPG4-low alteration, N (%)				CSPG4-high alteration, N (%)				CSPG4- high vs. CSPG4-low, Gain (CN+1)					CSPG4- high vs. CSPG4-low, Amplification (CN+2)					CSPG4- high vs. CSPG4-low, One-copy loss (CN-1)					CSPG4- high vs. CSPG4-low, Homozyguous deletion (CN+2)
PID	Description	Cytoband	Entrez Gene ID	N_low	N_high	gain (CN+1)	loss (CN-1)	amp (CN+2)	delH (CN-2)	gain (CN+1)	loss (CN-1)	amp (CN+2)	delH (CN-2)	Odd Ratio	95% CI	p-value	q-value	Associated to	Odd Ratio	95% CI	p-value	q-value	Associated to	Odd Ratio	95% CI	p-value	q-value	Associated to	Odd Ratio	95% CI	p-value	q-value	Associated to
ACAP3	ArfGAP with coiled-coil, ankyrin repeat and PH domains 3	1p36.33	116983	132	123	38 (29%)	23 (17%)	4 (3%)	3 (2%)	30 (24%)	44 (36%)	1 (1%)	1 (1%)	0.8	[0.44-1.45]	0.479553	0.908949		0.26	[0.01-2.71]	0.37163	1		2.63	[1.42-4.96]	0.0010298	0.0162408	down CSPG4high vs. low	0.35	[0.01-4.47]	0.622978	1
ACTRT2	actin related protein T2	1p36.32	140625	132	123	38 (29%)	23 (17%)	4 (3%)	3 (2%)	30 (24%)	44 (36%)	1 (1%)	1 (1%)	0.8	[0.44-1.45]	0.479553	0.908949		0.26	[0.01-2.71]	0.37163	1		2.63	[1.42-4.96]	0.0010298	0.0162408	down CSPG4high vs. low	0.35	[0.01-4.47]	0.622978	1
AGRN	agrin	1p36.33	375790	132	123	38 (29%)	23 (17%)	4 (3%)	3 (2%)	30 (24%)	44 (36%)	1 (1%)	1 (1%)	0.8	[0.44-1.45]	0.479553	0.908949		0.26	[0.01-2.71]	0.37163	1		2.63	[1.42-4.96]	0.0010298	0.0162408	down CSPG4high vs. low	0.35	[0.01-4.47]	0.622978	1
ANKRD65	ankyrin repeat domain 65	1p36.33	441869	132	123	38 (29%)	23 (17%)	4 (3%)	3 (2%)	30 (24%)	44 (36%)	1 (1%)	1 (1%)	0.8	[0.44-1.45]	0.479553	0.908949		0.26	[0.01-2.71]	0.37163	1		2.63	[1.42-4.96]	0.0010298	0.0162408	down CSPG4high vs. low	0.35	[0.01-4.47]	0.622978	1
ATAD3A	ATPase family AAA domain containing 3A	1p36.33	55210	132	123	38 (29%)	23 (17%)	4 (3%)	3 (2%)	30 (24%)	44 (36%)	1 (1%)	1 (1%)	0.8	[0.44-1.45]	0.479553	0.908949		0.26	[0.01-2.71]	0.37163	1		2.63	[1.42-4.96]	0.0010298	0.0162408	down CSPG4high vs. low	0.35	[0.01-4.47]	0.622978	1
ATAD3B	ATPase family AAA domain containing 3B	1p36.33	83858	132	123	38 (29%)	23 (17%)	4 (3%)	3 (2%)	30 (24%)	44 (36%)	1 (1%)	1 (1%)	0.8	[0.44-1.45]	0.479553	0.908949		0.26	[0.01-2.71]	0.37163	1		2.63	[1.42-4.96]	0.0010298	0.0162408	down CSPG4high vs. low	0.35	[0.01-4.47]	0.622978	1
ATAD3C	ATPase family AAA domain containing 3C	1p36.33	219293	132	123	38 (29%)	23 (17%)	4 (3%)	3 (2%)	30 (24%)	44 (36%)	1 (1%)	1 (1%)	0.8	[0.44-1.45]	0.479553	0.908949		0.26	[0.01-2.71]	0.37163	1		2.63	[1.42-4.96]	0.0010298	0.0162408	down CSPG4high vs. low	0.35	[0.01-4.47]	0.622978	1
AURKAIP1	aurora kinase A interacting protein 1	1p36.33	54998	132	123	38 (29%)	23 (17%)	4 (3%)	3 (2%)	30 (24%)	44 (36%)	1 (1%)	1 (1%)	0.8	[0.44-1.45]	0.479553	0.908949		0.26	[0.01-2.71]	0.37163	1		2.63	[1.42-4.96]	0.0010298	0.0162408	down CSPG4high vs. low	0.35	[0.01-4.47]	0.622978	1
B3GALT6	beta-1,3-galactosyltransferase 6	1p36.33	126792	132	123	38 (29%)	23 (17%)	4 (3%)	3 (2%)	30 (24%)	44 (36%)	1 (1%)	1 (1%)	0.8	[0.44-1.45]	0.479553	0.908949		0.26	[0.01-2.71]	0.37163	1		2.63	[1.42-4.96]	0.0010298	0.0162408	down CSPG4high vs. low	0.35	[0.01-4.47]	0.622978	1
C1orf159	chromosome 1 open reading frame 159	1p36.33	54991	132	123	38 (29%)	23 (17%)	4 (3%)	3 (2%)	30 (24%)	44 (36%)	1 (1%)	1 (1%)	0.8	[0.44-1.45]	0.479553	0.908949		0.26	[0.01-2.71]	0.37163	1		2.63	[1.42-4.96]	0.0010298	0.0162408	down CSPG4high vs. low	0.35	[0.01-4.47]	0.622978	1
C1orf170	PPARGC1 and ESRR induced regulator, muscle 1	1p36.33	84808	132	123	38 (29%)	23 (17%)	4 (3%)	3 (2%)	30 (24%)	44 (36%)	1 (1%)	1 (1%)	0.8	[0.44-1.45]	0.479553	0.908949		0.26	[0.01-2.71]	0.37163	1		2.63	[1.42-4.96]	0.0010298	0.0162408	down CSPG4high vs. low	0.35	[0.01-4.47]	0.622978	1
C1orf222	cilia and flagella associated protein 74	1p36.33	85452	132	123	38 (29%)	23 (17%)	4 (3%)	3 (2%)	30 (24%)	44 (36%)	1 (1%)	1 (1%)	0.8	[0.44-1.45]	0.479553	0.908949		0.26	[0.01-2.71]	0.37163	1		2.63	[1.42-4.96]	0.0010298	0.0162408	down CSPG4high vs. low	0.35	[0.01-4.47]	0.622978	1
C1orf233	fibronectin type III domain containing 10	1p36.33	643988	132	123	38 (29%)	23 (17%)	4 (3%)	3 (2%)	30 (24%)	44 (36%)	1 (1%)	1 (1%)	0.8	[0.44-1.45]	0.479553	0.908949		0.26	[0.01-2.71]	0.37163	1		2.63	[1.42-4.96]	0.0010298	0.0162408	down CSPG4high vs. low	0.35	[0.01-4.47]	0.622978	1
C1orf86	FA core complex associated protein 20	1p36.33	199990	132	123	38 (29%)	23 (17%)	4 (3%)	3 (2%)	30 (24%)	44 (36%)	1 (1%)	1 (1%)	0.8	[0.44-1.45]	0.479553	0.908949		0.26	[0.01-2.71]	0.37163	1		2.63	[1.42-4.96]	0.0010298	0.0162408	down CSPG4high vs. low	0.35	[0.01-4.47]	0.622978	1
CALML6	calmodulin like 6	1p36.33	163688	132	123	38 (29%)	23 (17%)	4 (3%)	3 (2%)	30 (24%)	44 (36%)	1 (1%)	1 (1%)	0.8	[0.44-1.45]	0.479553	0.908949		0.26	[0.01-2.71]	0.37163	1		2.63	[1.42-4.96]	0.0010298	0.0162408	down CSPG4high vs. low	0.35	[0.01-4.47]	0.622978	1
CCNL2	cyclin L2	1p36.33	81669	132	123	38 (29%)	23 (17%)	4 (3%)	3 (2%)	30 (24%)	44 (36%)	1 (1%)	1 (1%)	0.8	[0.44-1.45]	0.479553	0.908949		0.26	[0.01-2.71]	0.37163	1		2.63	[1.42-4.96]	0.0010298	0.0162408	down CSPG4high vs. low	0.35	[0.01-4.47]	0.622978	1
CDK11A	cyclin dependent kinase 11A	1p36.33	728642	132	123	38 (29%)	23 (17%)	4 (3%)	3 (2%)	30 (24%)	44 (36%)	1 (1%)	1 (1%)	0.8	[0.44-1.45]	0.479553	0.908949		0.26	[0.01-2.71]	0.37163	1		2.63	[1.42-4.96]	0.0010298	0.0162408	down CSPG4high vs. low	0.35	[0.01-4.47]	0.622978	1
CDK11B	cyclin dependent kinase 11B	1p36.33	984	132	123	38 (29%)	23 (17%)	4 (3%)	3 (2%)	30 (24%)	44 (36%)	1 (1%)	1 (1%)	0.8	[0.44-1.45]	0.479553	0.908949		0.26	[0.01-2.71]	0.37163	1		2.63	[1.42-4.96]	0.0010298	0.0162408	down CSPG4high vs. low	0.35	[0.01-4.47]	0.622978	1
CPSF3L	integrator complex subunit 11	1p36.33	54973	132	123	38 (29%)	23 (17%)	4 (3%)	3 (2%)	30 (24%)	44 (36%)	1 (1%)	1 (1%)	0.8	[0.44-1.45]	0.479553	0.908949		0.26	[0.01-2.71]	0.37163	1		2.63	[1.42-4.96]	0.0010298	0.0162408	down CSPG4high vs. low	0.35	[0.01-4.47]	0.622978	1
DDX11L1	DEAD/H-box helicase 11 like 1 (pseudogene)	1p36.33	100287102	132	123	38 (29%)	23 (17%)	4 (3%)	3 (2%)	30 (24%)	44 (36%)	1 (1%)	1 (1%)	0.8	[0.44-1.45]	0.479553	0.908949		0.26	[0.01-2.71]	0.37163	1		2.63	[1.42-4.96]	0.0010298	0.0162408	down CSPG4high vs. low	0.35	[0.01-4.47]	0.622978	1
DVL1	dishevelled segment polarity protein 1	1p36.33	1855	132	123	38 (29%)	23 (17%)	4 (3%)	3 (2%)	30 (24%)	44 (36%)	1 (1%)	1 (1%)	0.8	[0.44-1.45]	0.479553	0.908949		0.26	[0.01-2.71]	0.37163	1		2.63	[1.42-4.96]	0.0010298	0.0162408	down CSPG4high vs. low	0.35	[0.01-4.47]	0.622978	1
FAM132A	C1q and TNF related 12	1p36.33	388581	132	123	38 (29%)	23 (17%)	4 (3%)	3 (2%)	30 (24%)	44 (36%)	1 (1%)	1 (1%)	0.8	[0.44-1.45]	0.479553	0.908949		0.26	[0.01-2.71]	0.37163	1		2.63	[1.42-4.96]	0.0010298	0.0162408	down CSPG4high vs. low	0.35	[0.01-4.47]	0.622978	1
FAM138A	family with sequence similarity 138 member A	1p36.33	645520	132	123	38 (29%)	23 (17%)	4 (3%)	3 (2%)	30 (24%)	44 (36%)	1 (1%)	1 (1%)	0.8	[0.44-1.45]	0.479553	0.908949		0.26	[0.01-2.71]	0.37163	1		2.63	[1.42-4.96]	0.0010298	0.0162408	down CSPG4high vs. low	0.35	[0.01-4.47]	0.622978	1
FAM213B	peroxiredoxin like 2B	1p36.32	127281	132	123	38 (29%)	23 (17%)	4 (3%)	3 (2%)	30 (24%)	44 (36%)	1 (1%)	1 (1%)	0.8	[0.44-1.45]	0.479553	0.908949		0.26	[0.01-2.71]	0.37163	1		2.63	[1.42-4.96]	0.0010298	0.0162408	down CSPG4high vs. low	0.35	[0.01-4.47]	0.622978	1
FAM41C	family with sequence similarity 41 member C	1p36.33	284593	132	123	38 (29%)	23 (17%)	4 (3%)	3 (2%)	30 (24%)	44 (36%)	1 (1%)	1 (1%)	0.8	[0.44-1.45]	0.479553	0.908949		0.26	[0.01-2.71]	0.37163	1		2.63	[1.42-4.96]	0.0010298	0.0162408	down CSPG4high vs. low	0.35	[0.01-4.47]	0.622978	1
FAM87B	family with sequence similarity 87 member B	1p36.33	400728	132	123	38 (29%)	23 (17%)	4 (3%)	3 (2%)	30 (24%)	44 (36%)	1 (1%)	1 (1%)	0.8	[0.44-1.45]	0.479553	0.908949		0.26	[0.01-2.71]	0.37163	1		2.63	[1.42-4.96]	0.0010298	0.0162408	down CSPG4high vs. low	0.35	[0.01-4.47]	0.622978	1
GABRD	gamma-aminobutyric acid type A receptor subunit delta	1p36.33	2563	132	123	38 (29%)	23 (17%)	4 (3%)	3 (2%)	30 (24%)	44 (36%)	1 (1%)	1 (1%)	0.8	[0.44-1.45]	0.479553	0.908949		0.26	[0.01-2.71]	0.37163	1		2.63	[1.42-4.96]	0.0010298	0.0162408	down CSPG4high vs. low	0.35	[0.01-4.47]	0.622978	1
GLTPD1	ceramide-1-phosphate transfer protein	1p36.33	80772	132	123	38 (29%)	23 (17%)	4 (3%)	3 (2%)	30 (24%)	44 (36%)	1 (1%)	1 (1%)	0.8	[0.44-1.45]	0.479553	0.908949		0.26	[0.01-2.71]	0.37163	1		2.63	[1.42-4.96]	0.0010298	0.0162408	down CSPG4high vs. low	0.35	[0.01-4.47]	0.622978	1
GNB1	G protein subunit beta 1	1p36.33	2782	132	123	38 (29%)	23 (17%)	4 (3%)	3 (2%)	30 (24%)	44 (36%)	1 (1%)	1 (1%)	0.8	[0.44-1.45]	0.479553	0.908949		0.26	[0.01-2.71]	0.37163	1		2.63	[1.42-4.96]	0.0010298	0.0162408	down CSPG4high vs. low	0.35	[0.01-4.47]	0.622978	1
HES4	hes family bHLH transcription factor 4	1p36.33	57801	132	123	38 (29%)	23 (17%)	4 (3%)	3 (2%)	30 (24%)	44 (36%)	1 (1%)	1 (1%)	0.8	[0.44-1.45]	0.479553	0.908949		0.26	[0.01-2.71]	0.37163	1		2.63	[1.42-4.96]	0.0010298	0.0162408	down CSPG4high vs. low	0.35	[0.01-4.47]	0.622978	1
HES5	hes family bHLH transcription factor 5	1p36.32	388585	132	123	38 (29%)	23 (17%)	4 (3%)	3 (2%)	30 (24%)	44 (36%)	1 (1%)	1 (1%)	0.8	[0.44-1.45]	0.479553	0.908949		0.26	[0.01-2.71]	0.37163	1		2.63	[1.42-4.96]	0.0010298	0.0162408	down CSPG4high vs. low	0.35	[0.01-4.47]	0.622978	1
ISG15	ISG15 ubiquitin like modifier	1p36.33	9636	132	123	38 (29%)	23 (17%)	4 (3%)	3 (2%)	30 (24%)	44 (36%)	1 (1%)	1 (1%)	0.8	[0.44-1.45]	0.479553	0.908949		0.26	[0.01-2.71]	0.37163	1		2.63	[1.42-4.96]	0.0010298	0.0162408	down CSPG4high vs. low	0.35	[0.01-4.47]	0.622978	1
KLHL17	kelch like family member 17	1p36.33	339451	132	123	38 (29%)	23 (17%)	4 (3%)	3 (2%)	30 (24%)	44 (36%)	1 (1%)	1 (1%)	0.8	[0.44-1.45]	0.479553	0.908949		0.26	[0.01-2.71]	0.37163	1		2.63	[1.42-4.96]	0.0010298	0.0162408	down CSPG4high vs. low	0.35	[0.01-4.47]	0.622978	1
LINC00115	long intergenic non-protein coding RNA 115	1p36.33	79854	132	123	38 (29%)	23 (17%)	4 (3%)	3 (2%)	30 (24%)	44 (36%)	1 (1%)	1 (1%)	0.8	[0.44-1.45]	0.479553	0.908949		0.26	[0.01-2.71]	0.37163	1		2.63	[1.42-4.96]	0.0010298	0.0162408	down CSPG4high vs. low	0.35	[0.01-4.47]	0.622978	1
LINC00982	PRDM16 divergent transcript	1p36.32	440556	132	123	38 (29%)	23 (17%)	4 (3%)	3 (2%)	30 (24%)	44 (36%)	1 (1%)	1 (1%)	0.8	[0.44-1.45]	0.479553	0.908949		0.26	[0.01-2.71]	0.37163	1		2.63	[1.42-4.96]	0.0010298	0.0162408	down CSPG4high vs. low	0.35	[0.01-4.47]	0.622978	1
MIB2	MIB E3 ubiquitin protein ligase 2	1p36.33	142678	132	123	38 (29%)	23 (17%)	4 (3%)	3 (2%)	30 (24%)	44 (36%)	1 (1%)	1 (1%)	0.8	[0.44-1.45]	0.479553	0.908949		0.26	[0.01-2.71]	0.37163	1		2.63	[1.42-4.96]	0.0010298	0.0162408	down CSPG4high vs. low	0.35	[0.01-4.47]	0.622978	1
MIR200A	microRNA 200a	1p36.33	406983	132	123	38 (29%)	23 (17%)	4 (3%)	3 (2%)	30 (24%)	44 (36%)	1 (1%)	1 (1%)	0.8	[0.44-1.45]	0.479553	0.908949		0.26	[0.01-2.71]	0.37163	1		2.63	[1.42-4.96]	0.0010298	0.0162408	down CSPG4high vs. low	0.35	[0.01-4.47]	0.622978	1
MIR200B	microRNA 200b	1p36.33	406984	132	123	38 (29%)	23 (17%)	4 (3%)	3 (2%)	30 (24%)	44 (36%)	1 (1%)	1 (1%)	0.8	[0.44-1.45]	0.479553	0.908949		0.26	[0.01-2.71]	0.37163	1		2.63	[1.42-4.96]	0.0010298	0.0162408	down CSPG4high vs. low	0.35	[0.01-4.47]	0.622978	1
MIR429	microRNA 429	1p36.33	554210	132	123	38 (29%)	23 (17%)	4 (3%)	3 (2%)	30 (24%)	44 (36%)	1 (1%)	1 (1%)	0.8	[0.44-1.45]	0.479553	0.908949		0.26	[0.01-2.71]	0.37163	1		2.63	[1.42-4.96]	0.0010298	0.0162408	down CSPG4high vs. low	0.35	[0.01-4.47]	0.622978	1
MMEL1	membrane metalloendopeptidase like 1	1p36.32	79258	132	123	38 (29%)	23 (17%)	4 (3%)	3 (2%)	30 (24%)	44 (36%)	1 (1%)	1 (1%)	0.8	[0.44-1.45]	0.479553	0.908949		0.26	[0.01-2.71]	0.37163	1		2.63	[1.42-4.96]	0.0010298	0.0162408	down CSPG4high vs. low	0.35	[0.01-4.47]	0.622978	1
MMP23B	matrix metallopeptidase 23B	1p36.33	8510	132	123	38 (29%)	23 (17%)	4 (3%)	3 (2%)	30 (24%)	44 (36%)	1 (1%)	1 (1%)	0.8	[0.44-1.45]	0.479553	0.908949		0.26	[0.01-2.71]	0.37163	1		2.63	[1.42-4.96]	0.0010298	0.0162408	down CSPG4high vs. low	0.35	[0.01-4.47]	0.622978	1
MORN1	MORN repeat containing 1	1p36.32	79906	132	123	38 (29%)	23 (17%)	4 (3%)	3 (2%)	30 (24%)	44 (36%)	1 (1%)	1 (1%)	0.8	[0.44-1.45]	0.479553	0.908949		0.26	[0.01-2.71]	0.37163	1		2.63	[1.42-4.96]	0.0010298	0.0162408	down CSPG4high vs. low	0.35	[0.01-4.47]	0.622978	1
MRPL20	mitochondrial ribosomal protein L20	1p36.33	55052	132	123	38 (29%)	23 (17%)	4 (3%)	3 (2%)	30 (24%)	44 (36%)	1 (1%)	1 (1%)	0.8	[0.44-1.45]	0.479553	0.908949		0.26	[0.01-2.71]	0.37163	1		2.63	[1.42-4.96]	0.0010298	0.0162408	down CSPG4high vs. low	0.35	[0.01-4.47]	0.622978	1
MXRA8	matrix remodeling associated 8	1p36.33	54587	132	123	38 (29%)	23 (17%)	4 (3%)	3 (2%)	30 (24%)	44 (36%)	1 (1%)	1 (1%)	0.8	[0.44-1.45]	0.479553	0.908949		0.26	[0.01-2.71]	0.37163	1		2.63	[1.42-4.96]	0.0010298	0.0162408	down CSPG4high vs. low	0.35	[0.01-4.47]	0.622978	1
NADK	NAD kinase	1p36.33	65220	132	123	38 (29%)	23 (17%)	4 (3%)	3 (2%)	30 (24%)	44 (36%)	1 (1%)	1 (1%)	0.8	[0.44-1.45]	0.479553	0.908949		0.26	[0.01-2.71]	0.37163	1		2.63	[1.42-4.96]	0.0010298	0.0162408	down CSPG4high vs. low	0.35	[0.01-4.47]	0.622978	1
NOC2L	NOC2 like nucleolar associated transcriptional repressor	1p36.33	26155	132	123	38 (29%)	23 (17%)	4 (3%)	3 (2%)	30 (24%)	44 (36%)	1 (1%)	1 (1%)	0.8	[0.44-1.45]	0.479553	0.908949		0.26	[0.01-2.71]	0.37163	1		2.63	[1.42-4.96]	0.0010298	0.0162408	down CSPG4high vs. low	0.35	[0.01-4.47]	0.622978	1
OR4F16	olfactory receptor family 4 subfamily F member 16	1p36.33	81399	132	123	38 (29%)	23 (17%)	4 (3%)	3 (2%)	30 (24%)	44 (36%)	1 (1%)	1 (1%)	0.8	[0.44-1.45]	0.479553	0.908949		0.26	[0.01-2.71]	0.37163	1		2.63	[1.42-4.96]	0.0010298	0.0162408	down CSPG4high vs. low	0.35	[0.01-4.47]	0.622978	1
OR4F29	olfactory receptor family 4 subfamily F member 29	1p36.33	729759	132	123	38 (29%)	23 (17%)	4 (3%)	3 (2%)	30 (24%)	44 (36%)	1 (1%)	1 (1%)	0.8	[0.44-1.45]	0.479553	0.908949		0.26	[0.01-2.71]	0.37163	1		2.63	[1.42-4.96]	0.0010298	0.0162408	down CSPG4high vs. low	0.35	[0.01-4.47]	0.622978	1
OR4F5	olfactory receptor family 4 subfamily F member 5	1p36.33	79501	132	123	38 (29%)	23 (17%)	4 (3%)	3 (2%)	30 (24%)	44 (36%)	1 (1%)	1 (1%)	0.8	[0.44-1.45]	0.479553	0.908949		0.26	[0.01-2.71]	0.37163	1		2.63	[1.42-4.96]	0.0010298	0.0162408	down CSPG4high vs. low	0.35	[0.01-4.47]	0.622978	1
PANK4	pantothenate kinase 4 (inactive)	1p36.32	55229	132	123	38 (29%)	23 (17%)	4 (3%)	3 (2%)	30 (24%)	44 (36%)	1 (1%)	1 (1%)	0.8	[0.44-1.45]	0.479553	0.908949		0.26	[0.01-2.71]	0.37163	1		2.63	[1.42-4.96]	0.0010298	0.0162408	down CSPG4high vs. low	0.35	[0.01-4.47]	0.622978	1
PEX10	peroxisomal biogenesis factor 10	1p36.32	5192	132	123	38 (29%)	23 (17%)	4 (3%)	3 (2%)	30 (24%)	44 (36%)	1 (1%)	1 (1%)	0.8	[0.44-1.45]	0.479553	0.908949		0.26	[0.01-2.71]	0.37163	1		2.63	[1.42-4.96]	0.0010298	0.0162408	down CSPG4high vs. low	0.35	[0.01-4.47]	0.622978	1
PLCH2	phospholipase C eta 2	1p36.32	9651	132	123	38 (29%)	23 (17%)	4 (3%)	3 (2%)	30 (24%)	44 (36%)	1 (1%)	1 (1%)	0.8	[0.44-1.45]	0.479553	0.908949		0.26	[0.01-2.71]	0.37163	1		2.63	[1.42-4.96]	0.0010298	0.0162408	down CSPG4high vs. low	0.35	[0.01-4.47]	0.622978	1
PLEKHN1	pleckstrin homology domain containing N1	1p36.33	84069	132	123	38 (29%)	23 (17%)	4 (3%)	3 (2%)	30 (24%)	44 (36%)	1 (1%)	1 (1%)	0.8	[0.44-1.45]	0.479553	0.908949		0.26	[0.01-2.71]	0.37163	1		2.63	[1.42-4.96]	0.0010298	0.0162408	down CSPG4high vs. low	0.35	[0.01-4.47]	0.622978	1
PRDM16	PR/SET domain 16	1p36.32	63976	132	123	38 (29%)	23 (17%)	4 (3%)	3 (2%)	30 (24%)	44 (36%)	1 (1%)	2 (2%)	0.8	[0.44-1.45]	0.479553	0.908949		0.26	[0.01-2.71]	0.37163	1		2.63	[1.42-4.96]	0.0010298	0.0162408	down CSPG4high vs. low	0.71	[0.06-6.32]	1	1
PRKCZ	protein kinase C zeta	1p36.33	5590	132	123	38 (29%)	23 (17%)	4 (3%)	3 (2%)	30 (24%)	44 (36%)	1 (1%)	1 (1%)	0.8	[0.44-1.45]	0.479553	0.908949		0.26	[0.01-2.71]	0.37163	1		2.63	[1.42-4.96]	0.0010298	0.0162408	down CSPG4high vs. low	0.35	[0.01-4.47]	0.622978	1
PUSL1	pseudouridine synthase like 1	1p36.33	126789	132	123	38 (29%)	23 (17%)	4 (3%)	3 (2%)	30 (24%)	44 (36%)	1 (1%)	1 (1%)	0.8	[0.44-1.45]	0.479553	0.908949		0.26	[0.01-2.71]	0.37163	1		2.63	[1.42-4.96]	0.0010298	0.0162408	down CSPG4high vs. low	0.35	[0.01-4.47]	0.622978	1
RER1	retention in endoplasmic reticulum sorting receptor 1	1p36.32	11079	132	123	38 (29%)	23 (17%)	4 (3%)	3 (2%)	30 (24%)	44 (36%)	1 (1%)	1 (1%)	0.8	[0.44-1.45]	0.479553	0.908949		0.26	[0.01-2.71]	0.37163	1		2.63	[1.42-4.96]	0.0010298	0.0162408	down CSPG4high vs. low	0.35	[0.01-4.47]	0.622978	1
RN7SL657P	RNA, 7SL, cytoplasmic 657, pseudogene	1p36.33	107074708	132	123	38 (29%)	23 (17%)	4 (3%)	3 (2%)	30 (24%)	44 (36%)	1 (1%)	1 (1%)	0.8	[0.44-1.45]	0.479553	0.908949		0.26	[0.01-2.71]	0.37163	1		2.63	[1.42-4.96]	0.0010298	0.0162408	down CSPG4high vs. low	0.35	[0.01-4.47]	0.622978	1
RNF223	ring finger protein 223	1p36.33	401934	132	123	38 (29%)	23 (17%)	4 (3%)	3 (2%)	30 (24%)	44 (36%)	1 (1%)	1 (1%)	0.8	[0.44-1.45]	0.479553	0.908949		0.26	[0.01-2.71]	0.37163	1		2.63	[1.42-4.96]	0.0010298	0.0162408	down CSPG4high vs. low	0.35	[0.01-4.47]	0.622978	1
SAMD11	sterile alpha motif domain containing 11	1p36.33	148398	132	123	38 (29%)	23 (17%)	4 (3%)	3 (2%)	30 (24%)	44 (36%)	1 (1%)	1 (1%)	0.8	[0.44-1.45]	0.479553	0.908949		0.26	[0.01-2.71]	0.37163	1		2.63	[1.42-4.96]	0.0010298	0.0162408	down CSPG4high vs. low	0.35	[0.01-4.47]	0.622978	1
SCNN1D	sodium channel epithelial 1 subunit delta	1p36.33	6339	132	123	38 (29%)	23 (17%)	4 (3%)	3 (2%)	30 (24%)	44 (36%)	1 (1%)	1 (1%)	0.8	[0.44-1.45]	0.479553	0.908949		0.26	[0.01-2.71]	0.37163	1		2.63	[1.42-4.96]	0.0010298	0.0162408	down CSPG4high vs. low	0.35	[0.01-4.47]	0.622978	1
SDF4	stromal cell derived factor 4	1p36.33	51150	132	123	38 (29%)	23 (17%)	4 (3%)	3 (2%)	30 (24%)	44 (36%)	1 (1%)	1 (1%)	0.8	[0.44-1.45]	0.479553	0.908949		0.26	[0.01-2.71]	0.37163	1		2.63	[1.42-4.96]	0.0010298	0.0162408	down CSPG4high vs. low	0.35	[0.01-4.47]	0.622978	1
SKI	SKI proto-oncogene	1p36.33-p36.32	6497	132	123	38 (29%)	23 (17%)	4 (3%)	3 (2%)	30 (24%)	44 (36%)	1 (1%)	1 (1%)	0.8	[0.44-1.45]	0.479553	0.908949		0.26	[0.01-2.71]	0.37163	1		2.63	[1.42-4.96]	0.0010298	0.0162408	down CSPG4high vs. low	0.35	[0.01-4.47]	0.622978	1
SLC35E2B	solute carrier family 35 member E2B	1p36.33	728661	132	123	38 (29%)	23 (17%)	4 (3%)	3 (2%)	30 (24%)	44 (36%)	1 (1%)	1 (1%)	0.8	[0.44-1.45]	0.479553	0.908949		0.26	[0.01-2.71]	0.37163	1		2.63	[1.42-4.96]	0.0010298	0.0162408	down CSPG4high vs. low	0.35	[0.01-4.47]	0.622978	1
SLC35E2	solute carrier family 35 member E2A	1p36.33	9906	132	123	38 (29%)	23 (17%)	4 (3%)	3 (2%)	30 (24%)	44 (36%)	1 (1%)	1 (1%)	0.8	[0.44-1.45]	0.479553	0.908949		0.26	[0.01-2.71]	0.37163	1		2.63	[1.42-4.96]	0.0010298	0.0162408	down CSPG4high vs. low	0.35	[0.01-4.47]	0.622978	1
SSU72	SSU72 homolog, RNA polymerase II CTD phosphatase	1p36.33	29101	132	123	38 (29%)	23 (17%)	4 (3%)	3 (2%)	30 (24%)	44 (36%)	1 (1%)	1 (1%)	0.8	[0.44-1.45]	0.479553	0.908949		0.26	[0.01-2.71]	0.37163	1		2.63	[1.42-4.96]	0.0010298	0.0162408	down CSPG4high vs. low	0.35	[0.01-4.47]	0.622978	1
TAS1R3	taste 1 receptor member 3	1p36.33	83756	132	123	38 (29%)	23 (17%)	4 (3%)	3 (2%)	30 (24%)	44 (36%)	1 (1%)	1 (1%)	0.8	[0.44-1.45]	0.479553	0.908949		0.26	[0.01-2.71]	0.37163	1		2.63	[1.42-4.96]	0.0010298	0.0162408	down CSPG4high vs. low	0.35	[0.01-4.47]	0.622978	1
TMEM240	transmembrane protein 240	1p36.33	339453	132	123	38 (29%)	23 (17%)	4 (3%)	3 (2%)	30 (24%)	44 (36%)	1 (1%)	1 (1%)	0.8	[0.44-1.45]	0.479553	0.908949		0.26	[0.01-2.71]	0.37163	1		2.63	[1.42-4.96]	0.0010298	0.0162408	down CSPG4high vs. low	0.35	[0.01-4.47]	0.622978	1
TMEM52	transmembrane protein 52	1p36.33	339456	132	123	38 (29%)	23 (17%)	4 (3%)	3 (2%)	30 (24%)	44 (36%)	1 (1%)	1 (1%)	0.8	[0.44-1.45]	0.479553	0.908949		0.26	[0.01-2.71]	0.37163	1		2.63	[1.42-4.96]	0.0010298	0.0162408	down CSPG4high vs. low	0.35	[0.01-4.47]	0.622978	1
TMEM88B	transmembrane protein 88B	1p36.33	643965	132	123	38 (29%)	23 (17%)	4 (3%)	3 (2%)	30 (24%)	44 (36%)	1 (1%)	1 (1%)	0.8	[0.44-1.45]	0.479553	0.908949		0.26	[0.01-2.71]	0.37163	1		2.63	[1.42-4.96]	0.0010298	0.0162408	down CSPG4high vs. low	0.35	[0.01-4.47]	0.622978	1
TNFRSF14	TNF receptor superfamily member 14	1p36.32	8764	132	123	38 (29%)	23 (17%)	4 (3%)	3 (2%)	30 (24%)	44 (36%)	1 (1%)	1 (1%)	0.8	[0.44-1.45]	0.479553	0.908949		0.26	[0.01-2.71]	0.37163	1		2.63	[1.42-4.96]	0.0010298	0.0162408	down CSPG4high vs. low	0.35	[0.01-4.47]	0.622978	1
TNFRSF18	TNF receptor superfamily member 18	1p36.33	8784	132	123	38 (29%)	23 (17%)	4 (3%)	3 (2%)	30 (24%)	44 (36%)	1 (1%)	1 (1%)	0.8	[0.44-1.45]	0.479553	0.908949		0.26	[0.01-2.71]	0.37163	1		2.63	[1.42-4.96]	0.0010298	0.0162408	down CSPG4high vs. low	0.35	[0.01-4.47]	0.622978	1
TNFRSF4	TNF receptor superfamily member 4	1p36.33	7293	132	123	38 (29%)	23 (17%)	4 (3%)	3 (2%)	30 (24%)	44 (36%)	1 (1%)	1 (1%)	0.8	[0.44-1.45]	0.479553	0.908949		0.26	[0.01-2.71]	0.37163	1		2.63	[1.42-4.96]	0.0010298	0.0162408	down CSPG4high vs. low	0.35	[0.01-4.47]	0.622978	1
TTC34	tetratricopeptide repeat domain 34	1p36.32	100287898	132	123	38 (29%)	23 (17%)	4 (3%)	3 (2%)	30 (24%)	44 (36%)	1 (1%)	1 (1%)	0.8	[0.44-1.45]	0.479553	0.908949		0.26	[0.01-2.71]	0.37163	1		2.63	[1.42-4.96]	0.0010298	0.0162408	down CSPG4high vs. low	0.35	[0.01-4.47]	0.622978	1
TTLL10	tubulin tyrosine ligase like 10	1p36.33	254173	132	123	38 (29%)	23 (17%)	4 (3%)	3 (2%)	30 (24%)	44 (36%)	1 (1%)	1 (1%)	0.8	[0.44-1.45]	0.479553	0.908949		0.26	[0.01-2.71]	0.37163	1		2.63	[1.42-4.96]	0.0010298	0.0162408	down CSPG4high vs. low	0.35	[0.01-4.47]	0.622978	1
UBE2J2	ubiquitin conjugating enzyme E2 J2	1p36.33	118424	132	123	38 (29%)	23 (17%)	4 (3%)	3 (2%)	30 (24%)	44 (36%)	1 (1%)	1 (1%)	0.8	[0.44-1.45]	0.479553	0.908949		0.26	[0.01-2.71]	0.37163	1		2.63	[1.42-4.96]	0.0010298	0.0162408	down CSPG4high vs. low	0.35	[0.01-4.47]	0.622978	1
VWA1	von Willebrand factor A domain containing 1	1p36.33	64856	132	123	38 (29%)	23 (17%)	4 (3%)	3 (2%)	30 (24%)	44 (36%)	1 (1%)	1 (1%)	0.8	[0.44-1.45]	0.479553	0.908949		0.26	[0.01-2.71]	0.37163	1		2.63	[1.42-4.96]	0.0010298	0.0162408	down CSPG4high vs. low	0.35	[0.01-4.47]	0.622978	1
ARHGEF16	Rho guanine nucleotide exchange factor 16	1p36.32	27237	132	123	37 (28%)	23 (17%)	3 (2%)	3 (2%)	30 (24%)	44 (36%)	1 (1%)	0 (0%)	0.83	[0.45-1.5]	0.56978	0.937749		0.35	[0.01-4.47]	0.622978	1		2.63	[1.42-4.96]	0.0010298	0.0162408	down CSPG4high vs. low	0	[0-2.59]	0.247985	1
MEGF6	multiple EGF like domains 6	1p36.32	1953	132	123	37 (28%)	23 (17%)	3 (2%)	3 (2%)	30 (24%)	44 (36%)	1 (1%)	0 (0%)	0.83	[0.45-1.5]	0.56978	0.937749		0.35	[0.01-4.47]	0.622978	1		2.63	[1.42-4.96]	0.0010298	0.0162408	down CSPG4high vs. low	0	[0-2.59]	0.247985	1
MIR551A	microRNA 551a	1p36.32	693135	132	123	37 (28%)	23 (17%)	3 (2%)	3 (2%)	30 (24%)	44 (36%)	1 (1%)	0 (0%)	0.83	[0.45-1.5]	0.56978	0.937749		0.35	[0.01-4.47]	0.622978	1		2.63	[1.42-4.96]	0.0010298	0.0162408	down CSPG4high vs. low	0	[0-2.59]	0.247985	1
TPRG1L	tumor protein p63 regulated 1 like	1p36.32	127262	132	123	37 (28%)	23 (17%)	3 (2%)	3 (2%)	30 (24%)	44 (36%)	1 (1%)	0 (0%)	0.83	[0.45-1.5]	0.56978	0.937749		0.35	[0.01-4.47]	0.622978	1		2.63	[1.42-4.96]	0.0010298	0.0162408	down CSPG4high vs. low	0	[0-2.59]	0.247985	1
WRAP73	WD repeat containing, antisense to TP73	1p36.32	49856	132	123	37 (28%)	23 (17%)	3 (2%)	3 (2%)	30 (24%)	44 (36%)	1 (1%)	0 (0%)	0.83	[0.45-1.5]	0.56978	0.937749		0.35	[0.01-4.47]	0.622978	1		2.63	[1.42-4.96]	0.0010298	0.0162408	down CSPG4high vs. low	0	[0-2.59]	0.247985	1
TP73	tumor protein p73	1p36.32	7161	132	123	37 (28%)	23 (17%)	3 (2%)	3 (2%)	30 (24%)	44 (36%)	1 (1%)	0 (0%)	0.83	[0.45-1.5]	0.56978	0.937749		0.35	[0.01-4.47]	0.622978	1		2.63	[1.42-4.96]	0.0010298	0.0162408	down CSPG4high vs. low	0	[0-2.59]	0.247985	1
CCDC27	coiled-coil domain containing 27	1p36.32	148870	132	123	37 (28%)	24 (18%)	3 (2%)	4 (3%)	30 (24%)	44 (36%)	1 (1%)	1 (1%)	0.83	[0.45-1.5]	0.56978	0.937749		0.35	[0.01-4.47]	0.622978	1		2.5	[1.36-4.67]	0.00178539	0.0226381	down CSPG4high vs. low	0.26	[0.01-2.71]	0.37163	1
SMIM1	small integral membrane protein 1 (Vel blood group)	1p36.32	388588	132	123	37 (28%)	24 (18%)	3 (2%)	4 (3%)	30 (24%)	44 (36%)	1 (1%)	1 (1%)	0.83	[0.45-1.5]	0.56978	0.937749		0.35	[0.01-4.47]	0.622978	1		2.5	[1.36-4.67]	0.00178539	0.0226381	down CSPG4high vs. low	0.26	[0.01-2.71]	0.37163	1
LRRC47	leucine rich repeat containing 47	1p36.32	57470	132	123	37 (28%)	24 (18%)	3 (2%)	4 (3%)	30 (24%)	44 (36%)	1 (1%)	0 (0%)	0.83	[0.45-1.5]	0.56978	0.937749		0.35	[0.01-4.47]	0.622978	1		2.5	[1.36-4.67]	0.00178539	0.0226381	down CSPG4high vs. low	0	[0-1.61]	0.122988	1
RN7SL574P	RNA, 7SL, cytoplasmic 574, pseudogene	1p36.32	106481079	132	123	37 (28%)	24 (18%)	3 (2%)	4 (3%)	30 (24%)	44 (36%)	1 (1%)	0 (0%)	0.83	[0.45-1.5]	0.56978	0.937749		0.35	[0.01-4.47]	0.622978	1		2.5	[1.36-4.67]	0.00178539	0.0226381	down CSPG4high vs. low	0	[0-1.61]	0.122988	1
CEP104	centrosomal protein 104	1p36.32	9731	132	123	37 (28%)	24 (18%)	3 (2%)	4 (3%)	30 (24%)	44 (36%)	1 (1%)	0 (0%)	0.83	[0.45-1.5]	0.56978	0.937749		0.35	[0.01-4.47]	0.622978	1		2.5	[1.36-4.67]	0.00178539	0.0226381	down CSPG4high vs. low	0	[0-1.61]	0.122988	1
DFFB	DNA fragmentation factor subunit beta	1p36.32	1677	132	123	37 (28%)	24 (18%)	3 (2%)	4 (3%)	30 (24%)	44 (36%)	1 (1%)	0 (0%)	0.83	[0.45-1.5]	0.56978	0.937749		0.35	[0.01-4.47]	0.622978	1		2.5	[1.36-4.67]	0.00178539	0.0226381	down CSPG4high vs. low	0	[0-1.61]	0.122988	1
C1orf174	chromosome 1 open reading frame 174	1p36.32	339448	132	123	37 (28%)	24 (18%)	3 (2%)	4 (3%)	30 (24%)	44 (36%)	1 (1%)	0 (0%)	0.83	[0.45-1.5]	0.56978	0.937749		0.35	[0.01-4.47]	0.622978	1		2.5	[1.36-4.67]	0.00178539	0.0226381	down CSPG4high vs. low	0	[0-1.61]	0.122988	1
AJAP1	adherens junctions associated protein 1	1p36.32	55966	132	123	38 (29%)	22 (17%)	3 (2%)	3 (2%)	30 (24%)	43 (35%)	1 (1%)	0 (0%)	0.8	[0.44-1.45]	0.479553	0.908949		0.35	[0.01-4.47]	0.622978	1		2.68	[1.44-5.09]	0.0009245	0.0159385	down CSPG4high vs. low	0	[0-2.59]	0.247985	1
MIR4417	NA	1p36.31	100616489	132	123	41 (31%)	20 (15%)	4 (3%)	3 (2%)	31 (25%)	43 (35%)	1 (1%)	0 (0%)	0.75	[0.41-1.34]	0.331295	0.876045		0.26	[0.01-2.71]	0.37163	1		3	[1.59-5.81]	0.000271898	0.00713618	down CSPG4high vs. low	0	[0-2.59]	0.247985	1
MIR4689	microRNA 4689	1p36.31	100616421	132	123	40 (30%)	20 (15%)	4 (3%)	2 (2%)	31 (25%)	41 (33%)	1 (1%)	0 (0%)	0.78	[0.43-1.39]	0.402916	0.9032		0.26	[0.01-2.71]	0.37163	1		2.79	[1.47-5.42]	0.000729225	0.0132071	down CSPG4high vs. low	0	[0-5.71]	0.498657	1
NPHP4	nephrocystin 4	1p36.31	261734	132	123	41 (31%)	20 (15%)	4 (3%)	2 (2%)	31 (25%)	41 (33%)	1 (1%)	0 (0%)	0.75	[0.41-1.34]	0.331295	0.876045		0.26	[0.01-2.71]	0.37163	1		2.79	[1.47-5.42]	0.000729225	0.0132071	down CSPG4high vs. low	0	[0-5.71]	0.498657	1
KCNAB2	potassium voltage-gated channel subfamily A regulatory beta subunit 2	1p36.31	8514	132	123	41 (31%)	20 (15%)	4 (3%)	2 (2%)	32 (26%)	41 (33%)	1 (1%)	0 (0%)	0.78	[0.43-1.4]	0.407201	0.9032		0.26	[0.01-2.71]	0.37163	1		2.79	[1.47-5.42]	0.000729225	0.0132071	down CSPG4high vs. low	0	[0-5.71]	0.498657	1
CHD5	chromodomain helicase DNA binding protein 5	1p36.31	26038	132	123	41 (31%)	20 (15%)	4 (3%)	2 (2%)	32 (26%)	41 (33%)	1 (1%)	0 (0%)	0.78	[0.43-1.4]	0.407201	0.9032		0.26	[0.01-2.71]	0.37163	1		2.79	[1.47-5.42]	0.000729225	0.0132071	down CSPG4high vs. low	0	[0-5.71]	0.498657	1
RPL22	ribosomal protein L22	1p36.31	6146	132	123	41 (31%)	20 (15%)	4 (3%)	2 (2%)	32 (26%)	41 (33%)	1 (1%)	0 (0%)	0.78	[0.43-1.4]	0.407201	0.9032		0.26	[0.01-2.71]	0.37163	1		2.79	[1.47-5.42]	0.000729225	0.0132071	down CSPG4high vs. low	0	[0-5.71]	0.498657	1
RNF207	ring finger protein 207	1p36.31	388591	132	123	41 (31%)	20 (15%)	4 (3%)	2 (2%)	32 (26%)	41 (33%)	1 (1%)	0 (0%)	0.78	[0.43-1.4]	0.407201	0.9032		0.26	[0.01-2.71]	0.37163	1		2.79	[1.47-5.42]	0.000729225	0.0132071	down CSPG4high vs. low	0	[0-5.71]	0.498657	1
ICMT	isoprenylcysteine carboxyl methyltransferase	1p36.31	23463	132	123	41 (31%)	20 (15%)	4 (3%)	2 (2%)	32 (26%)	41 (33%)	1 (1%)	0 (0%)	0.78	[0.43-1.4]	0.407201	0.9032		0.26	[0.01-2.71]	0.37163	1		2.79	[1.47-5.42]	0.000729225	0.0132071	down CSPG4high vs. low	0	[0-5.71]	0.498657	1
LINC00337	ICMT divergent transcript	1p36.31	148645	132	123	41 (31%)	20 (15%)	4 (3%)	2 (2%)	32 (26%)	41 (33%)	1 (1%)	0 (0%)	0.78	[0.43-1.4]	0.407201	0.9032		0.26	[0.01-2.71]	0.37163	1		2.79	[1.47-5.42]	0.000729225	0.0132071	down CSPG4high vs. low	0	[0-5.71]	0.498657	1
GPR153	G protein-coupled receptor 153	1p36.31	387509	132	123	41 (31%)	20 (15%)	4 (3%)	2 (2%)	32 (26%)	41 (33%)	1 (1%)	0 (0%)	0.78	[0.43-1.4]	0.407201	0.9032		0.26	[0.01-2.71]	0.37163	1		2.79	[1.47-5.42]	0.000729225	0.0132071	down CSPG4high vs. low	0	[0-5.71]	0.498657	1
HES3	hes family bHLH transcription factor 3	1p36.31	390992	132	123	41 (31%)	20 (15%)	4 (3%)	2 (2%)	32 (26%)	41 (33%)	1 (1%)	0 (0%)	0.78	[0.43-1.4]	0.407201	0.9032		0.26	[0.01-2.71]	0.37163	1		2.79	[1.47-5.42]	0.000729225	0.0132071	down CSPG4high vs. low	0	[0-5.71]	0.498657	1
ACOT7	acyl-CoA thioesterase 7	1p36.31	11332	132	123	41 (31%)	20 (15%)	4 (3%)	2 (2%)	32 (26%)	41 (33%)	1 (1%)	0 (0%)	0.78	[0.43-1.4]	0.407201	0.9032		0.26	[0.01-2.71]	0.37163	1		2.79	[1.47-5.42]	0.000729225	0.0132071	down CSPG4high vs. low	0	[0-5.71]	0.498657	1
HES2	hes family bHLH transcription factor 2	1p36.31	54626	132	123	41 (31%)	19 (14%)	4 (3%)	2 (2%)	32 (26%)	41 (33%)	1 (1%)	0 (0%)	0.78	[0.43-1.4]	0.407201	0.9032		0.26	[0.01-2.71]	0.37163	1		2.96	[1.55-5.82]	0.000390481	0.00941036	down CSPG4high vs. low	0	[0-5.71]	0.498657	1
ESPN	espin	1p36.31	83715	132	123	41 (31%)	19 (14%)	4 (3%)	2 (2%)	32 (26%)	41 (33%)	1 (1%)	0 (0%)	0.78	[0.43-1.4]	0.407201	0.9032		0.26	[0.01-2.71]	0.37163	1		2.96	[1.55-5.82]	0.000390481	0.00941036	down CSPG4high vs. low	0	[0-5.71]	0.498657	1
MIR4252	microRNA 4252	1p36.31	100422975	132	123	41 (31%)	19 (14%)	4 (3%)	2 (2%)	32 (26%)	41 (33%)	1 (1%)	0 (0%)	0.78	[0.43-1.4]	0.407201	0.9032		0.26	[0.01-2.71]	0.37163	1		2.96	[1.55-5.82]	0.000390481	0.00941036	down CSPG4high vs. low	0	[0-5.71]	0.498657	1
PLEKHG5	pleckstrin homology and RhoGEF domain containing G5	1p36.31	57449	132	123	41 (31%)	19 (14%)	4 (3%)	2 (2%)	32 (26%)	41 (33%)	1 (1%)	0 (0%)	0.78	[0.43-1.4]	0.407201	0.9032		0.26	[0.01-2.71]	0.37163	1		2.96	[1.55-5.82]	0.000390481	0.00941036	down CSPG4high vs. low	0	[0-5.71]	0.498657	1
TNFRSF25	TNF receptor superfamily member 25	1p36.31	8718	132	123	41 (31%)	19 (14%)	4 (3%)	2 (2%)	32 (26%)	41 (33%)	1 (1%)	0 (0%)	0.78	[0.43-1.4]	0.407201	0.9032		0.26	[0.01-2.71]	0.37163	1		2.96	[1.55-5.82]	0.000390481	0.00941036	down CSPG4high vs. low	0	[0-5.71]	0.498657	1
NOL9	nucleolar protein 9	1p36.31	79707	132	123	41 (31%)	19 (14%)	4 (3%)	3 (2%)	32 (26%)	41 (33%)	1 (1%)	0 (0%)	0.78	[0.43-1.4]	0.407201	0.9032		0.26	[0.01-2.71]	0.37163	1		2.96	[1.55-5.82]	0.000390481	0.00941036	down CSPG4high vs. low	0	[0-2.59]	0.247985	1
TAS1R1	taste 1 receptor member 1	1p36.31	80835	132	123	41 (31%)	19 (14%)	4 (3%)	2 (2%)	32 (26%)	41 (33%)	1 (1%)	0 (0%)	0.78	[0.43-1.4]	0.407201	0.9032		0.26	[0.01-2.71]	0.37163	1		2.96	[1.55-5.82]	0.000390481	0.00941036	down CSPG4high vs. low	0	[0-5.71]	0.498657	1
ZBTB48	zinc finger and BTB domain containing 48	1p36.31	3104	132	123	41 (31%)	19 (14%)	4 (3%)	2 (2%)	32 (26%)	41 (33%)	1 (1%)	0 (0%)	0.78	[0.43-1.4]	0.407201	0.9032		0.26	[0.01-2.71]	0.37163	1		2.96	[1.55-5.82]	0.000390481	0.00941036	down CSPG4high vs. low	0	[0-5.71]	0.498657	1
KLHL21	kelch like family member 21	1p36.31	9903	132	123	41 (31%)	19 (14%)	4 (3%)	2 (2%)	32 (26%)	41 (33%)	1 (1%)	0 (0%)	0.78	[0.43-1.4]	0.407201	0.9032		0.26	[0.01-2.71]	0.37163	1		2.96	[1.55-5.82]	0.000390481	0.00941036	down CSPG4high vs. low	0	[0-5.71]	0.498657	1
PHF13	PHD finger protein 13	1p36.31	148479	132	123	41 (31%)	19 (14%)	4 (3%)	2 (2%)	32 (26%)	41 (33%)	1 (1%)	0 (0%)	0.78	[0.43-1.4]	0.407201	0.9032		0.26	[0.01-2.71]	0.37163	1		2.96	[1.55-5.82]	0.000390481	0.00941036	down CSPG4high vs. low	0	[0-5.71]	0.498657	1
THAP3	THAP domain containing 3	1p36.31	90326	132	123	41 (31%)	20 (15%)	4 (3%)	3 (2%)	32 (26%)	41 (33%)	1 (1%)	0 (0%)	0.78	[0.43-1.4]	0.407201	0.9032		0.26	[0.01-2.71]	0.37163	1		2.79	[1.47-5.42]	0.000729225	0.0132071	down CSPG4high vs. low	0	[0-2.59]	0.247985	1
DNAJC11	DnaJ heat shock protein family (Hsp40) member C11	1p36.31	55735	132	123	41 (31%)	20 (15%)	4 (3%)	3 (2%)	32 (26%)	41 (33%)	1 (1%)	0 (0%)	0.78	[0.43-1.4]	0.407201	0.9032		0.26	[0.01-2.71]	0.37163	1		2.79	[1.47-5.42]	0.000729225	0.0132071	down CSPG4high vs. low	0	[0-2.59]	0.247985	1
snoU13|ENSG00000239166.1	NA	1p36.31	NA	132	123	41 (31%)	20 (15%)	4 (3%)	3 (2%)	32 (26%)	41 (33%)	1 (1%)	0 (0%)	0.78	[0.43-1.4]	0.407201	0.9032		0.26	[0.01-2.71]	0.37163	1		2.79	[1.47-5.42]	0.000729225	0.0132071	down CSPG4high vs. low	0	[0-2.59]	0.247985	1
CAMTA1	calmodulin binding transcription activator 1	1p36.31-p36.23	23261	132	123	42 (32%)	20 (15%)	4 (3%)	4 (3%)	32 (26%)	41 (33%)	1 (1%)	2 (2%)	0.75	[0.42-1.34]	0.33562	0.876045		0.26	[0.01-2.71]	0.37163	1		2.79	[1.47-5.42]	0.000729225	0.0132071	down CSPG4high vs. low	0.53	[0.05-3.78]	0.684964	1
VAMP3	vesicle associated membrane protein 3	1p36.23	9341	132	123	42 (32%)	18 (14%)	4 (3%)	1 (1%)	30 (24%)	41 (33%)	1 (1%)	0 (0%)	0.69	[0.38-1.24]	0.211441	0.783643		0.26	[0.01-2.71]	0.37163	1		3.15	[1.64-6.27]	0.000201405	0.00562571	down CSPG4high vs. low	0	[0-41.85]	1	1
PER3	period circadian regulator 3	1p36.23	8863	132	123	42 (32%)	18 (14%)	4 (3%)	1 (1%)	30 (24%)	41 (33%)	1 (1%)	0 (0%)	0.69	[0.38-1.24]	0.211441	0.783643		0.26	[0.01-2.71]	0.37163	1		3.15	[1.64-6.27]	0.000201405	0.00562571	down CSPG4high vs. low	0	[0-41.85]	1	1
UTS2	urotensin 2	1p36.23	10911	132	123	42 (32%)	17 (13%)	4 (3%)	0 (0%)	30 (24%)	41 (33%)	1 (1%)	0 (0%)	0.69	[0.38-1.24]	0.211441	0.783643		0.26	[0.01-2.71]	0.37163	1		3.37	[1.73-6.79]	0.000155031	0.00457811	down CSPG4high vs. low	0	[0-Inf]	1	1
TNFRSF9	TNF receptor superfamily member 9	1p36.23	3604	132	123	42 (32%)	17 (13%)	4 (3%)	0 (0%)	31 (25%)	40 (33%)	1 (1%)	0 (0%)	0.72	[0.4-1.29]	0.268941	0.842299		0.26	[0.01-2.71]	0.37163	1		3.24	[1.67-6.55]	0.000260584	0.00699482	down CSPG4high vs. low	0	[0-Inf]	1	1
PARK7	Parkinsonism associated deglycase	1p36.23	11315	132	123	42 (32%)	17 (13%)	4 (3%)	0 (0%)	31 (25%)	40 (33%)	1 (1%)	0 (0%)	0.72	[0.4-1.29]	0.268941	0.842299		0.26	[0.01-2.71]	0.37163	1		3.24	[1.67-6.55]	0.000260584	0.00699482	down CSPG4high vs. low	0	[0-Inf]	1	1
ERRFI1	ERBB receptor feedback inhibitor 1	1p36.23	54206	132	123	42 (32%)	17 (13%)	4 (3%)	0 (0%)	31 (25%)	40 (33%)	1 (1%)	0 (0%)	0.72	[0.4-1.29]	0.268941	0.842299		0.26	[0.01-2.71]	0.37163	1		3.24	[1.67-6.55]	0.000260584	0.00699482	down CSPG4high vs. low	0	[0-Inf]	1	1
RN7SL729P	NA	1p36.23	NA	132	123	42 (32%)	17 (13%)	4 (3%)	0 (0%)	31 (25%)	40 (33%)	1 (1%)	0 (0%)	0.72	[0.4-1.29]	0.268941	0.842299		0.26	[0.01-2.71]	0.37163	1		3.24	[1.67-6.55]	0.000260584	0.00699482	down CSPG4high vs. low	0	[0-Inf]	1	1
SLC45A1	solute carrier family 45 member 1	1p36.23	50651	132	123	42 (32%)	17 (13%)	4 (3%)	0 (0%)	31 (25%)	41 (33%)	1 (1%)	1 (1%)	0.72	[0.4-1.29]	0.268941	0.842299		0.26	[0.01-2.71]	0.37163	1		3.37	[1.73-6.79]	0.000155031	0.00457811	down CSPG4high vs. low	Inf	[0.03-Inf]	0.482353	1
RERE	arginine-glutamic acid dipeptide repeats	1p36.23	473	132	123	42 (32%)	17 (13%)	4 (3%)	0 (0%)	31 (25%)	41 (33%)	1 (1%)	1 (1%)	0.72	[0.4-1.29]	0.268941	0.842299		0.26	[0.01-2.71]	0.37163	1		3.37	[1.73-6.79]	0.000155031	0.00457811	down CSPG4high vs. low	Inf	[0.03-Inf]	0.482353	1
SNORA77|ENSG00000221083.1	NA	1p36.23	NA	132	123	41 (31%)	18 (14%)	4 (3%)	0 (0%)	31 (25%)	40 (33%)	1 (1%)	0 (0%)	0.75	[0.41-1.34]	0.331295	0.876045		0.26	[0.01-2.71]	0.37163	1		3.04	[1.57-6.05]	0.000514924	0.0111034	down CSPG4high vs. low	0	[0-Inf]	1	1
ENO1	enolase 1	1p36.23	2023	132	123	43 (33%)	15 (11%)	4 (3%)	0 (0%)	32 (26%)	39 (32%)	1 (1%)	0 (0%)	0.73	[0.41-1.3]	0.273147	0.842299		0.26	[0.01-2.71]	0.37163	1		3.6	[1.8-7.52]	0.000100838	0.00322368	down CSPG4high vs. low	0	[0-Inf]	1	1
CA6	carbonic anhydrase 6	1p36.23	765	132	123	43 (33%)	15 (11%)	4 (3%)	0 (0%)	32 (26%)	40 (33%)	1 (1%)	1 (1%)	0.73	[0.41-1.3]	0.273147	0.842299		0.26	[0.01-2.71]	0.37163	1		3.74	[1.88-7.79]	5.80881e-05	0.00205205	down CSPG4high vs. low	Inf	[0.03-Inf]	0.482353	1
RN7SL451P	RNA, 7SL, cytoplasmic 451, pseudogene	1p36.23	106480377	132	123	43 (33%)	15 (11%)	4 (3%)	0 (0%)	32 (26%)	39 (32%)	1 (1%)	0 (0%)	0.73	[0.41-1.3]	0.273147	0.842299		0.26	[0.01-2.71]	0.37163	1		3.6	[1.8-7.52]	0.000100838	0.00322368	down CSPG4high vs. low	0	[0-Inf]	1	1
SLC2A7	solute carrier family 2 member 7	1p36.23	155184	132	123	43 (33%)	15 (11%)	4 (3%)	0 (0%)	32 (26%)	39 (32%)	1 (1%)	0 (0%)	0.73	[0.41-1.3]	0.273147	0.842299		0.26	[0.01-2.71]	0.37163	1		3.6	[1.8-7.52]	0.000100838	0.00322368	down CSPG4high vs. low	0	[0-Inf]	1	1
SLC2A5	solute carrier family 2 member 5	1p36.23	6518	132	123	43 (33%)	15 (11%)	4 (3%)	0 (0%)	32 (26%)	39 (32%)	1 (1%)	0 (0%)	0.73	[0.41-1.3]	0.273147	0.842299		0.26	[0.01-2.71]	0.37163	1		3.6	[1.8-7.52]	0.000100838	0.00322368	down CSPG4high vs. low	0	[0-Inf]	1	1
SCARNA16|ENSG00000252404.1	NA	1p36.23	NA	132	123	43 (33%)	15 (11%)	4 (3%)	0 (0%)	32 (26%)	39 (32%)	1 (1%)	0 (0%)	0.73	[0.41-1.3]	0.273147	0.842299		0.26	[0.01-2.71]	0.37163	1		3.6	[1.8-7.52]	0.000100838	0.00322368	down CSPG4high vs. low	0	[0-Inf]	1	1
GPR157	G protein-coupled receptor 157	1p36.22	80045	132	123	43 (33%)	15 (11%)	4 (3%)	0 (0%)	32 (26%)	39 (32%)	1 (1%)	0 (0%)	0.73	[0.41-1.3]	0.273147	0.842299		0.26	[0.01-2.71]	0.37163	1		3.6	[1.8-7.52]	0.000100838	0.00322368	down CSPG4high vs. low	0	[0-Inf]	1	1
MIR34A	microRNA 34a	1p36.22|1p36.22	407040	132	123	43 (33%)	15 (11%)	4 (3%)	0 (0%)	32 (26%)	39 (32%)	1 (1%)	0 (0%)	0.73	[0.41-1.3]	0.273147	0.842299		0.26	[0.01-2.71]	0.37163	1		3.6	[1.8-7.52]	0.000100838	0.00322368	down CSPG4high vs. low	0	[0-Inf]	1	1
H6PD	hexose-6-phosphate dehydrogenase/glucose 1-dehydrogenase	1p36.22	9563	132	123	43 (33%)	15 (11%)	4 (3%)	0 (0%)	32 (26%)	39 (32%)	1 (1%)	0 (0%)	0.73	[0.41-1.3]	0.273147	0.842299		0.26	[0.01-2.71]	0.37163	1		3.6	[1.8-7.52]	0.000100838	0.00322368	down CSPG4high vs. low	0	[0-Inf]	1	1
SPSB1	splA/ryanodine receptor domain and SOCS box containing 1	1p36.22	80176	132	123	43 (33%)	15 (11%)	4 (3%)	0 (0%)	32 (26%)	40 (33%)	1 (1%)	0 (0%)	0.73	[0.41-1.3]	0.273147	0.842299		0.26	[0.01-2.71]	0.37163	1		3.74	[1.88-7.79]	5.80881e-05	0.00205205	down CSPG4high vs. low	0	[0-Inf]	1	1
RNA5SP40	RNA, 5S ribosomal pseudogene 40	1p36.22	100873279	132	123	42 (32%)	15 (11%)	4 (3%)	0 (0%)	33 (27%)	39 (32%)	1 (1%)	0 (0%)	0.79	[0.44-1.4]	0.411304	0.9032		0.26	[0.01-2.71]	0.37163	1		3.6	[1.8-7.52]	0.000100838	0.00322368	down CSPG4high vs. low	0	[0-Inf]	1	1
SLC25A33	solute carrier family 25 member 33	1p36.22	84275	132	123	42 (32%)	15 (11%)	4 (3%)	0 (0%)	33 (27%)	39 (32%)	1 (1%)	0 (0%)	0.79	[0.44-1.4]	0.411304	0.9032		0.26	[0.01-2.71]	0.37163	1		3.6	[1.8-7.52]	0.000100838	0.00322368	down CSPG4high vs. low	0	[0-Inf]	1	1
TMEM201	transmembrane protein 201	1p36.22	199953	132	123	42 (32%)	15 (11%)	4 (3%)	0 (0%)	32 (26%)	40 (33%)	1 (1%)	0 (0%)	0.75	[0.42-1.34]	0.33562	0.876045		0.26	[0.01-2.71]	0.37163	1		3.74	[1.88-7.79]	5.80881e-05	0.00205205	down CSPG4high vs. low	0	[0-Inf]	1	1
C1orf200	PIK3CD antisense RNA 1	1p36.22	644997	132	123	43 (33%)	14 (11%)	4 (3%)	0 (0%)	32 (26%)	40 (33%)	1 (1%)	0 (0%)	0.73	[0.41-1.3]	0.273147	0.842299		0.26	[0.01-2.71]	0.37163	1		4.04	[2-8.58]	2.54121e-05	0.00100416	down CSPG4high vs. low	0	[0-Inf]	1	1
PIK3CD	phosphatidylinositol-4,5-bisphosphate 3-kinase catalytic subunit delta	1p36.22	5293	132	123	43 (33%)	14 (11%)	4 (3%)	0 (0%)	32 (26%)	40 (33%)	1 (1%)	0 (0%)	0.73	[0.41-1.3]	0.273147	0.842299		0.26	[0.01-2.71]	0.37163	1		4.04	[2-8.58]	2.54121e-05	0.00100416	down CSPG4high vs. low	0	[0-Inf]	1	1
CLSTN1	calsyntenin 1	1p36.22	22883	132	123	43 (33%)	14 (11%)	4 (3%)	0 (0%)	32 (26%)	40 (33%)	1 (1%)	0 (0%)	0.73	[0.41-1.3]	0.273147	0.842299		0.26	[0.01-2.71]	0.37163	1		4.04	[2-8.58]	2.54121e-05	0.00100416	down CSPG4high vs. low	0	[0-Inf]	1	1
CTNNBIP1	catenin beta interacting protein 1	1p36.22	56998	132	123	43 (33%)	14 (11%)	4 (3%)	0 (0%)	32 (26%)	40 (33%)	1 (1%)	0 (0%)	0.73	[0.41-1.3]	0.273147	0.842299		0.26	[0.01-2.71]	0.37163	1		4.04	[2-8.58]	2.54121e-05	0.00100416	down CSPG4high vs. low	0	[0-Inf]	1	1
LZIC	leucine zipper and CTNNBIP1 domain containing	1p36.22	84328	132	123	43 (33%)	14 (11%)	4 (3%)	0 (0%)	33 (27%)	39 (32%)	1 (1%)	0 (0%)	0.76	[0.43-1.35]	0.33977	0.876045		0.26	[0.01-2.71]	0.37163	1		3.89	[1.92-8.28]	4.51355e-05	0.00166907	down CSPG4high vs. low	0	[0-Inf]	1	1
NMNAT1	nicotinamide nucleotide adenylyltransferase 1	1p36.22	64802	132	123	43 (33%)	14 (11%)	4 (3%)	0 (0%)	33 (27%)	39 (32%)	1 (1%)	0 (0%)	0.76	[0.43-1.35]	0.33977	0.876045		0.26	[0.01-2.71]	0.37163	1		3.89	[1.92-8.28]	4.51355e-05	0.00166907	down CSPG4high vs. low	0	[0-Inf]	1	1
RN7SKP269	RN7SK pseudogene 269	1p36.22	106480915	132	123	43 (33%)	14 (11%)	4 (3%)	0 (0%)	33 (27%)	39 (32%)	1 (1%)	0 (0%)	0.76	[0.43-1.35]	0.33977	0.876045		0.26	[0.01-2.71]	0.37163	1		3.89	[1.92-8.28]	4.51355e-05	0.00166907	down CSPG4high vs. low	0	[0-Inf]	1	1
MIR5697	microRNA 5697	1p36.22	100847055	132	123	43 (33%)	14 (11%)	4 (3%)	0 (0%)	33 (27%)	39 (32%)	1 (1%)	0 (0%)	0.76	[0.43-1.35]	0.33977	0.876045		0.26	[0.01-2.71]	0.37163	1		3.89	[1.92-8.28]	4.51355e-05	0.00166907	down CSPG4high vs. low	0	[0-Inf]	1	1
RBP7	retinol binding protein 7	1p36.22	116362	132	123	43 (33%)	14 (11%)	4 (3%)	0 (0%)	33 (27%)	40 (33%)	1 (1%)	0 (0%)	0.76	[0.43-1.35]	0.33977	0.876045		0.26	[0.01-2.71]	0.37163	1		4.04	[2-8.58]	2.54121e-05	0.00100416	down CSPG4high vs. low	0	[0-Inf]	1	1
UBE4B	ubiquitination factor E4B	1p36.22	10277	132	123	43 (33%)	15 (11%)	4 (3%)	0 (0%)	33 (27%)	41 (33%)	1 (1%)	0 (0%)	0.76	[0.43-1.35]	0.33977	0.876045		0.26	[0.01-2.71]	0.37163	1		3.88	[1.95-8.07]	3.30675e-05	0.00125768	down CSPG4high vs. low	0	[0-Inf]	1	1
KIF1B	kinesin family member 1B	1p36.22	23095	132	123	44 (33%)	15 (11%)	4 (3%)	0 (0%)	33 (27%)	39 (32%)	1 (1%)	0 (0%)	0.73	[0.41-1.3]	0.277193	0.842299		0.26	[0.01-2.71]	0.37163	1		3.6	[1.8-7.52]	0.000100838	0.00322368	down CSPG4high vs. low	0	[0-Inf]	1	1
MIR1273D	NA	1p36.22	100422970	132	123	44 (33%)	15 (11%)	4 (3%)	0 (0%)	33 (27%)	39 (32%)	1 (1%)	0 (0%)	0.73	[0.41-1.3]	0.277193	0.842299		0.26	[0.01-2.71]	0.37163	1		3.6	[1.8-7.52]	0.000100838	0.00322368	down CSPG4high vs. low	0	[0-Inf]	1	1
RN7SL731P	RNA, 7SL, cytoplasmic 731, pseudogene	1p36.22	107048981	132	123	44 (33%)	15 (11%)	4 (3%)	0 (0%)	33 (27%)	39 (32%)	1 (1%)	0 (0%)	0.73	[0.41-1.3]	0.277193	0.842299		0.26	[0.01-2.71]	0.37163	1		3.6	[1.8-7.52]	0.000100838	0.00322368	down CSPG4high vs. low	0	[0-Inf]	1	1
RN7SL721P	NA	1p36.22	NA	132	123	44 (33%)	15 (11%)	4 (3%)	0 (0%)	33 (27%)	39 (32%)	1 (1%)	0 (0%)	0.73	[0.41-1.3]	0.277193	0.842299		0.26	[0.01-2.71]	0.37163	1		3.6	[1.8-7.52]	0.000100838	0.00322368	down CSPG4high vs. low	0	[0-Inf]	1	1
PGD	phosphogluconate dehydrogenase	1p36.22	5226	132	123	44 (33%)	15 (11%)	4 (3%)	0 (0%)	33 (27%)	39 (32%)	1 (1%)	0 (0%)	0.73	[0.41-1.3]	0.277193	0.842299		0.26	[0.01-2.71]	0.37163	1		3.6	[1.8-7.52]	0.000100838	0.00322368	down CSPG4high vs. low	0	[0-Inf]	1	1
APITD1	centromere protein S	1p36.22	378708	132	123	44 (33%)	15 (11%)	4 (3%)	0 (0%)	33 (27%)	39 (32%)	1 (1%)	0 (0%)	0.73	[0.41-1.3]	0.277193	0.842299		0.26	[0.01-2.71]	0.37163	1		3.6	[1.8-7.52]	0.000100838	0.00322368	down CSPG4high vs. low	0	[0-Inf]	1	1
CORT	cortistatin	1p36.22	1325	132	123	44 (33%)	15 (11%)	4 (3%)	0 (0%)	33 (27%)	39 (32%)	1 (1%)	0 (0%)	0.73	[0.41-1.3]	0.277193	0.842299		0.26	[0.01-2.71]	0.37163	1		3.6	[1.8-7.52]	0.000100838	0.00322368	down CSPG4high vs. low	0	[0-Inf]	1	1
DFFA	DNA fragmentation factor subunit alpha	1p36.22	1676	132	123	44 (33%)	15 (11%)	4 (3%)	0 (0%)	33 (27%)	39 (32%)	1 (1%)	0 (0%)	0.73	[0.41-1.3]	0.277193	0.842299		0.26	[0.01-2.71]	0.37163	1		3.6	[1.8-7.52]	0.000100838	0.00322368	down CSPG4high vs. low	0	[0-Inf]	1	1
PEX14	peroxisomal biogenesis factor 14	1p36.22	5195	132	123	44 (33%)	15 (11%)	4 (3%)	0 (0%)	33 (27%)	39 (32%)	1 (1%)	0 (0%)	0.73	[0.41-1.3]	0.277193	0.842299		0.26	[0.01-2.71]	0.37163	1		3.6	[1.8-7.52]	0.000100838	0.00322368	down CSPG4high vs. low	0	[0-Inf]	1	1
RN7SL614P	RNA, 7SL, cytoplasmic 614, pseudogene	1p36.22	106481089	132	123	44 (33%)	15 (11%)	4 (3%)	0 (0%)	33 (27%)	39 (32%)	1 (1%)	0 (0%)	0.73	[0.41-1.3]	0.277193	0.842299		0.26	[0.01-2.71]	0.37163	1		3.6	[1.8-7.52]	0.000100838	0.00322368	down CSPG4high vs. low	0	[0-Inf]	1	1
CASZ1	castor zinc finger 1	1p36.22	54897	132	123	44 (33%)	15 (11%)	4 (3%)	0 (0%)	33 (27%)	40 (33%)	1 (1%)	0 (0%)	0.73	[0.41-1.3]	0.277193	0.842299		0.26	[0.01-2.71]	0.37163	1		3.74	[1.88-7.79]	5.80881e-05	0.00205205	down CSPG4high vs. low	0	[0-Inf]	1	1
C1orf127	chromosome 1 open reading frame 127	1p36.22	148345	132	123	44 (33%)	14 (11%)	4 (3%)	0 (0%)	34 (28%)	38 (31%)	1 (1%)	0 (0%)	0.76	[0.43-1.35]	0.343753	0.876045		0.26	[0.01-2.71]	0.37163	1		3.75	[1.85-7.98]	7.92255e-05	0.00274915	down CSPG4high vs. low	0	[0-Inf]	1	1
TARDBP	TAR DNA binding protein	1p36.22	23435	132	123	44 (33%)	14 (11%)	4 (3%)	0 (0%)	34 (28%)	38 (31%)	1 (1%)	0 (0%)	0.76	[0.43-1.35]	0.343753	0.876045		0.26	[0.01-2.71]	0.37163	1		3.75	[1.85-7.98]	7.92255e-05	0.00274915	down CSPG4high vs. low	0	[0-Inf]	1	1
MASP2	MBL associated serine protease 2	1p36.22	10747	132	123	44 (33%)	14 (11%)	4 (3%)	0 (0%)	34 (28%)	38 (31%)	1 (1%)	0 (0%)	0.76	[0.43-1.35]	0.343753	0.876045		0.26	[0.01-2.71]	0.37163	1		3.75	[1.85-7.98]	7.92255e-05	0.00274915	down CSPG4high vs. low	0	[0-Inf]	1	1
SRM	spermidine synthase	1p36.22	6723	132	123	44 (33%)	14 (11%)	4 (3%)	0 (0%)	34 (28%)	38 (31%)	1 (1%)	0 (0%)	0.76	[0.43-1.35]	0.343753	0.876045		0.26	[0.01-2.71]	0.37163	1		3.75	[1.85-7.98]	7.92255e-05	0.00274915	down CSPG4high vs. low	0	[0-Inf]	1	1
EXOSC10	exosome component 10	1p36.22	5394	132	123	44 (33%)	14 (11%)	4 (3%)	0 (0%)	34 (28%)	38 (31%)	1 (1%)	0 (0%)	0.76	[0.43-1.35]	0.343753	0.876045		0.26	[0.01-2.71]	0.37163	1		3.75	[1.85-7.98]	7.92255e-05	0.00274915	down CSPG4high vs. low	0	[0-Inf]	1	1
MTOR	mechanistic target of rapamycin kinase	1p36.22	2475	132	123	44 (33%)	14 (11%)	4 (3%)	0 (0%)	35 (28%)	38 (31%)	1 (1%)	0 (0%)	0.8	[0.45-1.4]	0.418996	0.9032		0.26	[0.01-2.71]	0.37163	1		3.75	[1.85-7.98]	7.92255e-05	0.00274915	down CSPG4high vs. low	0	[0-Inf]	1	1
snoU13|ENSG00000271794.1	NA	1p36.22	NA	132	123	44 (33%)	14 (11%)	4 (3%)	0 (0%)	35 (28%)	38 (31%)	1 (1%)	0 (0%)	0.8	[0.45-1.4]	0.418996	0.9032		0.26	[0.01-2.71]	0.37163	1		3.75	[1.85-7.98]	7.92255e-05	0.00274915	down CSPG4high vs. low	0	[0-Inf]	1	1
ANGPTL7	angiopoietin like 7	1p36.22	10218	132	123	44 (33%)	14 (11%)	4 (3%)	0 (0%)	35 (28%)	38 (31%)	1 (1%)	0 (0%)	0.8	[0.45-1.4]	0.418996	0.9032		0.26	[0.01-2.71]	0.37163	1		3.75	[1.85-7.98]	7.92255e-05	0.00274915	down CSPG4high vs. low	0	[0-Inf]	1	1
UBIAD1	UbiA prenyltransferase domain containing 1	1p36.22	29914	132	123	44 (33%)	14 (11%)	4 (3%)	0 (0%)	35 (28%)	37 (30%)	1 (1%)	0 (0%)	0.8	[0.45-1.4]	0.418996	0.9032		0.26	[0.01-2.71]	0.37163	1		3.61	[1.78-7.7]	0.000137407	0.00419301	down CSPG4high vs. low	0	[0-Inf]	1	1
PTCHD2	dispatched RND transporter family member 3	1p36.22	57540	132	123	44 (33%)	14 (11%)	4 (3%)	0 (0%)	36 (29%)	36 (29%)	1 (1%)	0 (0%)	0.83	[0.47-1.46]	0.502377	0.925213		0.26	[0.01-2.71]	0.37163	1		3.47	[1.7-7.42]	0.000235436	0.0064472	down CSPG4high vs. low	0	[0-Inf]	1	1
FBXO2	F-box protein 2	1p36.22	26232	132	123	44 (33%)	14 (11%)	4 (3%)	0 (0%)	36 (29%)	35 (28%)	1 (1%)	0 (0%)	0.83	[0.47-1.46]	0.502377	0.925213		0.26	[0.01-2.71]	0.37163	1		3.34	[1.63-7.14]	0.000398449	0.00950141	down CSPG4high vs. low	0	[0-Inf]	1	1
FBXO44	F-box protein 44	1p36.22	93611	132	123	44 (33%)	14 (11%)	4 (3%)	0 (0%)	36 (29%)	35 (28%)	1 (1%)	0 (0%)	0.83	[0.47-1.46]	0.502377	0.925213		0.26	[0.01-2.71]	0.37163	1		3.34	[1.63-7.14]	0.000398449	0.00950141	down CSPG4high vs. low	0	[0-Inf]	1	1
FBXO6	F-box protein 6	1p36.22	26270	132	123	44 (33%)	14 (11%)	4 (3%)	0 (0%)	36 (29%)	35 (28%)	1 (1%)	0 (0%)	0.83	[0.47-1.46]	0.502377	0.925213		0.26	[0.01-2.71]	0.37163	1		3.34	[1.63-7.14]	0.000398449	0.00950141	down CSPG4high vs. low	0	[0-Inf]	1	1
MAD2L2	mitotic arrest deficient 2 like 2	1p36.22	10459	132	123	44 (33%)	14 (11%)	4 (3%)	0 (0%)	36 (29%)	35 (28%)	1 (1%)	0 (0%)	0.83	[0.47-1.46]	0.502377	0.925213		0.26	[0.01-2.71]	0.37163	1		3.34	[1.63-7.14]	0.000398449	0.00950141	down CSPG4high vs. low	0	[0-Inf]	1	1
DRAXIN	dorsal inhibitory axon guidance protein	1p36.22	374946	132	123	44 (33%)	14 (11%)	4 (3%)	0 (0%)	36 (29%)	35 (28%)	1 (1%)	0 (0%)	0.83	[0.47-1.46]	0.502377	0.925213		0.26	[0.01-2.71]	0.37163	1		3.34	[1.63-7.14]	0.000398449	0.00950141	down CSPG4high vs. low	0	[0-Inf]	1	1
AGTRAP	angiotensin II receptor associated protein	1p36.22	57085	132	123	44 (33%)	14 (11%)	4 (3%)	0 (0%)	36 (29%)	35 (28%)	1 (1%)	0 (0%)	0.83	[0.47-1.46]	0.502377	0.925213		0.26	[0.01-2.71]	0.37163	1		3.34	[1.63-7.14]	0.000398449	0.00950141	down CSPG4high vs. low	0	[0-Inf]	1	1
C1orf167	chromosome 1 open reading frame 167	1p36.22	284498	132	123	44 (33%)	14 (11%)	4 (3%)	0 (0%)	36 (29%)	35 (28%)	1 (1%)	0 (0%)	0.83	[0.47-1.46]	0.502377	0.925213		0.26	[0.01-2.71]	0.37163	1		3.34	[1.63-7.14]	0.000398449	0.00950141	down CSPG4high vs. low	0	[0-Inf]	1	1
MTHFR	methylenetetrahydrofolate reductase	1p36.22	4524	132	123	44 (33%)	14 (11%)	4 (3%)	0 (0%)	36 (29%)	35 (28%)	1 (1%)	0 (0%)	0.83	[0.47-1.46]	0.502377	0.925213		0.26	[0.01-2.71]	0.37163	1		3.34	[1.63-7.14]	0.000398449	0.00950141	down CSPG4high vs. low	0	[0-Inf]	1	1
CLCN6	chloride voltage-gated channel 6	1p36.22	1185	132	123	44 (33%)	14 (11%)	4 (3%)	0 (0%)	36 (29%)	35 (28%)	1 (1%)	0 (0%)	0.83	[0.47-1.46]	0.502377	0.925213		0.26	[0.01-2.71]	0.37163	1		3.34	[1.63-7.14]	0.000398449	0.00950141	down CSPG4high vs. low	0	[0-Inf]	1	1
NPPA	natriuretic peptide A	1p36.22	4878	132	123	44 (33%)	14 (11%)	4 (3%)	0 (0%)	36 (29%)	35 (28%)	1 (1%)	0 (0%)	0.83	[0.47-1.46]	0.502377	0.925213		0.26	[0.01-2.71]	0.37163	1		3.34	[1.63-7.14]	0.000398449	0.00950141	down CSPG4high vs. low	0	[0-Inf]	1	1
NPPB	natriuretic peptide B	1p36.22	4879	132	123	44 (33%)	14 (11%)	4 (3%)	0 (0%)	36 (29%)	36 (29%)	1 (1%)	0 (0%)	0.83	[0.47-1.46]	0.502377	0.925213		0.26	[0.01-2.71]	0.37163	1		3.47	[1.7-7.42]	0.000235436	0.0064472	down CSPG4high vs. low	0	[0-Inf]	1	1
KIAA2013	KIAA2013	1p36.22	90231	132	123	44 (33%)	14 (11%)	4 (3%)	0 (0%)	37 (30%)	36 (29%)	1 (1%)	0 (0%)	0.86	[0.49-1.51]	0.592998	0.947573		0.26	[0.01-2.71]	0.37163	1		3.47	[1.7-7.42]	0.000235436	0.0064472	down CSPG4high vs. low	0	[0-Inf]	1	1
PLOD1	procollagen-lysine,2-oxoglutarate 5-dioxygenase 1	1p36.22	5351	132	123	44 (33%)	14 (11%)	4 (3%)	0 (0%)	37 (30%)	36 (29%)	1 (1%)	0 (0%)	0.86	[0.49-1.51]	0.592998	0.947573		0.26	[0.01-2.71]	0.37163	1		3.47	[1.7-7.42]	0.000235436	0.0064472	down CSPG4high vs. low	0	[0-Inf]	1	1
MFN2	mitofusin 2	1p36.22	9927	132	123	44 (33%)	14 (11%)	4 (3%)	0 (0%)	37 (30%)	36 (29%)	1 (1%)	0 (0%)	0.86	[0.49-1.51]	0.592998	0.947573		0.26	[0.01-2.71]	0.37163	1		3.47	[1.7-7.42]	0.000235436	0.0064472	down CSPG4high vs. low	0	[0-Inf]	1	1
MIIP	migration and invasion inhibitory protein	1p36.22	60672	132	123	44 (33%)	14 (11%)	4 (3%)	0 (0%)	37 (30%)	36 (29%)	1 (1%)	0 (0%)	0.86	[0.49-1.51]	0.592998	0.947573		0.26	[0.01-2.71]	0.37163	1		3.47	[1.7-7.42]	0.000235436	0.0064472	down CSPG4high vs. low	0	[0-Inf]	1	1
RN7SL649P	RNA, 7SL, cytoplasmic 649, pseudogene	1p36.22	106481100	132	123	44 (33%)	14 (11%)	4 (3%)	0 (0%)	37 (30%)	36 (29%)	1 (1%)	0 (0%)	0.86	[0.49-1.51]	0.592998	0.947573		0.26	[0.01-2.71]	0.37163	1		3.47	[1.7-7.42]	0.000235436	0.0064472	down CSPG4high vs. low	0	[0-Inf]	1	1
TNFRSF8	TNF receptor superfamily member 8	1p36.22	943	132	123	44 (33%)	14 (11%)	4 (3%)	0 (0%)	37 (30%)	36 (29%)	1 (1%)	0 (0%)	0.86	[0.49-1.51]	0.592998	0.947573		0.26	[0.01-2.71]	0.37163	1		3.47	[1.7-7.42]	0.000235436	0.0064472	down CSPG4high vs. low	0	[0-Inf]	1	1
TNFRSF1B	TNF receptor superfamily member 1B	1p36.22	7133	132	123	44 (33%)	14 (11%)	4 (3%)	0 (0%)	37 (30%)	36 (29%)	1 (1%)	0 (0%)	0.86	[0.49-1.51]	0.592998	0.947573		0.26	[0.01-2.71]	0.37163	1		3.47	[1.7-7.42]	0.000235436	0.0064472	down CSPG4high vs. low	0	[0-Inf]	1	1
MIR4632	microRNA 4632	1p36.22	100616438	132	123	44 (33%)	14 (11%)	4 (3%)	0 (0%)	37 (30%)	36 (29%)	1 (1%)	0 (0%)	0.86	[0.49-1.51]	0.592998	0.947573		0.26	[0.01-2.71]	0.37163	1		3.47	[1.7-7.42]	0.000235436	0.0064472	down CSPG4high vs. low	0	[0-Inf]	1	1
SNORA70|ENSG00000252969.1	NA	1p36.22	NA	132	123	43 (33%)	14 (11%)	4 (3%)	0 (0%)	37 (30%)	36 (29%)	1 (1%)	0 (0%)	0.89	[0.51-1.56]	0.687402	0.987653		0.26	[0.01-2.71]	0.37163	1		3.47	[1.7-7.42]	0.000235436	0.0064472	down CSPG4high vs. low	0	[0-Inf]	1	1
VPS13D	vacuolar protein sorting 13 homolog D	1p36.22-p36.21	55187	132	123	44 (33%)	15 (11%)	4 (3%)	0 (0%)	37 (30%)	36 (29%)	1 (1%)	0 (0%)	0.86	[0.49-1.51]	0.592998	0.947573		0.26	[0.01-2.71]	0.37163	1		3.21	[1.6-6.74]	0.00049047	0.0108499	down CSPG4high vs. low	0	[0-Inf]	1	1
SNORA59A	small nucleolar RNA, H/ACA box 59A	1p36.21	677885	132	123	44 (33%)	15 (11%)	4 (3%)	0 (0%)	36 (29%)	35 (28%)	1 (1%)	0 (0%)	0.83	[0.47-1.46]	0.502377	0.925213		0.26	[0.01-2.71]	0.37163	1		3.09	[1.53-6.49]	0.00081059	0.0142923	down CSPG4high vs. low	0	[0-Inf]	1	1
DHRS3	dehydrogenase/reductase 3	1p36.21	9249	132	123	44 (33%)	15 (11%)	4 (3%)	0 (0%)	36 (29%)	35 (28%)	1 (1%)	0 (0%)	0.83	[0.47-1.46]	0.502377	0.925213		0.26	[0.01-2.71]	0.37163	1		3.09	[1.53-6.49]	0.00081059	0.0142923	down CSPG4high vs. low	0	[0-Inf]	1	1
RNU6ATAC18P	RNA, U6atac small nuclear 18, pseudogene	1p36.21	106479551	132	123	44 (33%)	15 (11%)	4 (3%)	0 (0%)	36 (29%)	35 (28%)	1 (1%)	0 (0%)	0.83	[0.47-1.46]	0.502377	0.925213		0.26	[0.01-2.71]	0.37163	1		3.09	[1.53-6.49]	0.00081059	0.0142923	down CSPG4high vs. low	0	[0-Inf]	1	1
AADACL4	arylacetamide deacetylase like 4	1p36.21	343066	132	123	44 (33%)	15 (11%)	4 (3%)	0 (0%)	36 (29%)	34 (28%)	1 (1%)	0 (0%)	0.83	[0.47-1.46]	0.502377	0.925213		0.26	[0.01-2.71]	0.37163	1		2.97	[1.47-6.25]	0.00132263	0.0194593	down CSPG4high vs. low	0	[0-Inf]	1	1
AADACL3	arylacetamide deacetylase like 3	1p36.21	126767	132	123	45 (34%)	15 (11%)	4 (3%)	0 (0%)	36 (29%)	34 (28%)	1 (1%)	0 (0%)	0.8	[0.45-1.4]	0.422601	0.9032		0.26	[0.01-2.71]	0.37163	1		2.97	[1.47-6.25]	0.00132263	0.0194593	down CSPG4high vs. low	0	[0-Inf]	1	1
snoU13|ENSG00000238771.1	NA	1p36.21	NA	132	123	45 (34%)	15 (11%)	4 (3%)	0 (0%)	36 (29%)	34 (28%)	1 (1%)	0 (0%)	0.8	[0.45-1.4]	0.422601	0.9032		0.26	[0.01-2.71]	0.37163	1		2.97	[1.47-6.25]	0.00132263	0.0194593	down CSPG4high vs. low	0	[0-Inf]	1	1
C1orf158	cilia and flagella associated protein 107	1p36.21	93190	132	123	45 (34%)	15 (11%)	4 (3%)	0 (0%)	36 (29%)	34 (28%)	1 (1%)	0 (0%)	0.8	[0.45-1.4]	0.422601	0.9032		0.26	[0.01-2.71]	0.37163	1		2.97	[1.47-6.25]	0.00132263	0.0194593	down CSPG4high vs. low	0	[0-Inf]	1	1
HNRNPCL1	heterogeneous nuclear ribonucleoprotein C like 1	1p36.21	343069	132	123	46 (35%)	14 (11%)	4 (3%)	0 (0%)	36 (29%)	34 (28%)	1 (1%)	0 (0%)	0.77	[0.44-1.36]	0.351243	0.877259		0.26	[0.01-2.71]	0.37163	1		3.21	[1.56-6.88]	0.000665914	0.0127011	down CSPG4high vs. low	0	[0-Inf]	1	1
PRAMEF10	PRAME family member 10	1p36.21	343071	132	123	46 (35%)	14 (11%)	4 (3%)	0 (0%)	36 (29%)	34 (28%)	1 (1%)	0 (0%)	0.77	[0.44-1.36]	0.351243	0.877259		0.26	[0.01-2.71]	0.37163	1		3.21	[1.56-6.88]	0.000665914	0.0127011	down CSPG4high vs. low	0	[0-Inf]	1	1
PRAMEF11	PRAME family member 11	1p36.21	440560	132	123	46 (35%)	14 (11%)	4 (3%)	0 (0%)	36 (29%)	34 (28%)	1 (1%)	0 (0%)	0.77	[0.44-1.36]	0.351243	0.877259		0.26	[0.01-2.71]	0.37163	1		3.21	[1.56-6.88]	0.000665914	0.0127011	down CSPG4high vs. low	0	[0-Inf]	1	1
PRAMEF12	PRAME family member 12	1p36.21	390999	132	123	46 (35%)	14 (11%)	4 (3%)	0 (0%)	36 (29%)	34 (28%)	1 (1%)	0 (0%)	0.77	[0.44-1.36]	0.351243	0.877259		0.26	[0.01-2.71]	0.37163	1		3.21	[1.56-6.88]	0.000665914	0.0127011	down CSPG4high vs. low	0	[0-Inf]	1	1
PRAMEF13	PRAME family member 13	1p36.21	400736	132	123	46 (35%)	14 (11%)	4 (3%)	0 (0%)	36 (29%)	34 (28%)	1 (1%)	0 (0%)	0.77	[0.44-1.36]	0.351243	0.877259		0.26	[0.01-2.71]	0.37163	1		3.21	[1.56-6.88]	0.000665914	0.0127011	down CSPG4high vs. low	0	[0-Inf]	1	1
PRAMEF14	PRAME family member 14	1p36.21	729528	132	123	46 (35%)	14 (11%)	4 (3%)	0 (0%)	36 (29%)	34 (28%)	1 (1%)	0 (0%)	0.77	[0.44-1.36]	0.351243	0.877259		0.26	[0.01-2.71]	0.37163	1		3.21	[1.56-6.88]	0.000665914	0.0127011	down CSPG4high vs. low	0	[0-Inf]	1	1
PRAMEF15	PRAME family member 15	1p36.21	653619	132	123	46 (35%)	14 (11%)	4 (3%)	0 (0%)	36 (29%)	34 (28%)	1 (1%)	0 (0%)	0.77	[0.44-1.36]	0.351243	0.877259		0.26	[0.01-2.71]	0.37163	1		3.21	[1.56-6.88]	0.000665914	0.0127011	down CSPG4high vs. low	0	[0-Inf]	1	1
PRAMEF16	NA	1p36.21	654348	132	123	46 (35%)	14 (11%)	4 (3%)	0 (0%)	36 (29%)	34 (28%)	1 (1%)	0 (0%)	0.77	[0.44-1.36]	0.351243	0.877259		0.26	[0.01-2.71]	0.37163	1		3.21	[1.56-6.88]	0.000665914	0.0127011	down CSPG4high vs. low	0	[0-Inf]	1	1
PRAMEF17	PRAME family member 17	1p36.21	391004	132	123	46 (35%)	14 (11%)	4 (3%)	0 (0%)	36 (29%)	34 (28%)	1 (1%)	0 (0%)	0.77	[0.44-1.36]	0.351243	0.877259		0.26	[0.01-2.71]	0.37163	1		3.21	[1.56-6.88]	0.000665914	0.0127011	down CSPG4high vs. low	0	[0-Inf]	1	1
PRAMEF18	PRAME family member 18	1p36.21	391003	132	123	46 (35%)	14 (11%)	4 (3%)	0 (0%)	36 (29%)	34 (28%)	1 (1%)	0 (0%)	0.77	[0.44-1.36]	0.351243	0.877259		0.26	[0.01-2.71]	0.37163	1		3.21	[1.56-6.88]	0.000665914	0.0127011	down CSPG4high vs. low	0	[0-Inf]	1	1
PRAMEF19	PRAME family member 19	1p36.21	645414	132	123	46 (35%)	14 (11%)	4 (3%)	0 (0%)	36 (29%)	34 (28%)	1 (1%)	0 (0%)	0.77	[0.44-1.36]	0.351243	0.877259		0.26	[0.01-2.71]	0.37163	1		3.21	[1.56-6.88]	0.000665914	0.0127011	down CSPG4high vs. low	0	[0-Inf]	1	1
PRAMEF1	PRAME family member 1	1p36.21	65121	132	123	46 (35%)	14 (11%)	4 (3%)	0 (0%)	36 (29%)	34 (28%)	1 (1%)	0 (0%)	0.77	[0.44-1.36]	0.351243	0.877259		0.26	[0.01-2.71]	0.37163	1		3.21	[1.56-6.88]	0.000665914	0.0127011	down CSPG4high vs. low	0	[0-Inf]	1	1
PRAMEF21	PRAME family member 20	1p36.21	645425	132	123	46 (35%)	14 (11%)	4 (3%)	0 (0%)	36 (29%)	34 (28%)	1 (1%)	0 (0%)	0.77	[0.44-1.36]	0.351243	0.877259		0.26	[0.01-2.71]	0.37163	1		3.21	[1.56-6.88]	0.000665914	0.0127011	down CSPG4high vs. low	0	[0-Inf]	1	1
PRAMEF22	PRAME family member 22	1p36.21	653606	132	123	46 (35%)	14 (11%)	4 (3%)	0 (0%)	36 (29%)	34 (28%)	1 (1%)	0 (0%)	0.77	[0.44-1.36]	0.351243	0.877259		0.26	[0.01-2.71]	0.37163	1		3.21	[1.56-6.88]	0.000665914	0.0127011	down CSPG4high vs. low	0	[0-Inf]	1	1
PRAMEF2	PRAME family member 2	1p36.21	65122	132	123	46 (35%)	14 (11%)	4 (3%)	0 (0%)	36 (29%)	34 (28%)	1 (1%)	0 (0%)	0.77	[0.44-1.36]	0.351243	0.877259		0.26	[0.01-2.71]	0.37163	1		3.21	[1.56-6.88]	0.000665914	0.0127011	down CSPG4high vs. low	0	[0-Inf]	1	1
PRAMEF3	NA	1p36.21	401940	132	123	46 (35%)	14 (11%)	4 (3%)	0 (0%)	36 (29%)	34 (28%)	1 (1%)	0 (0%)	0.77	[0.44-1.36]	0.351243	0.877259		0.26	[0.01-2.71]	0.37163	1		3.21	[1.56-6.88]	0.000665914	0.0127011	down CSPG4high vs. low	0	[0-Inf]	1	1
PRAMEF4	PRAME family member 4	1p36.21	400735	132	123	46 (35%)	14 (11%)	4 (3%)	0 (0%)	36 (29%)	34 (28%)	1 (1%)	0 (0%)	0.77	[0.44-1.36]	0.351243	0.877259		0.26	[0.01-2.71]	0.37163	1		3.21	[1.56-6.88]	0.000665914	0.0127011	down CSPG4high vs. low	0	[0-Inf]	1	1
PRAMEF5	PRAME family member 5	1p36.21	343068	132	123	46 (35%)	14 (11%)	4 (3%)	0 (0%)	36 (29%)	34 (28%)	1 (1%)	0 (0%)	0.77	[0.44-1.36]	0.351243	0.877259		0.26	[0.01-2.71]	0.37163	1		3.21	[1.56-6.88]	0.000665914	0.0127011	down CSPG4high vs. low	0	[0-Inf]	1	1
PRAMEF6	PRAME family member 6	1p36.21	440561	132	123	46 (35%)	14 (11%)	4 (3%)	0 (0%)	36 (29%)	34 (28%)	1 (1%)	0 (0%)	0.77	[0.44-1.36]	0.351243	0.877259		0.26	[0.01-2.71]	0.37163	1		3.21	[1.56-6.88]	0.000665914	0.0127011	down CSPG4high vs. low	0	[0-Inf]	1	1
PRAMEF7	PRAME family member 7	1p36.21	441871	132	123	46 (35%)	14 (11%)	4 (3%)	0 (0%)	36 (29%)	34 (28%)	1 (1%)	0 (0%)	0.77	[0.44-1.36]	0.351243	0.877259		0.26	[0.01-2.71]	0.37163	1		3.21	[1.56-6.88]	0.000665914	0.0127011	down CSPG4high vs. low	0	[0-Inf]	1	1
PRAMEF8	PRAME family member 8	1p36.21	391002	132	123	46 (35%)	14 (11%)	4 (3%)	0 (0%)	36 (29%)	34 (28%)	1 (1%)	0 (0%)	0.77	[0.44-1.36]	0.351243	0.877259		0.26	[0.01-2.71]	0.37163	1		3.21	[1.56-6.88]	0.000665914	0.0127011	down CSPG4high vs. low	0	[0-Inf]	1	1
PRAMEF9	PRAME family member 9	1p36.21	343070	132	123	46 (35%)	14 (11%)	4 (3%)	0 (0%)	36 (29%)	34 (28%)	1 (1%)	0 (0%)	0.77	[0.44-1.36]	0.351243	0.877259		0.26	[0.01-2.71]	0.37163	1		3.21	[1.56-6.88]	0.000665914	0.0127011	down CSPG4high vs. low	0	[0-Inf]	1	1
PRAMEF20	PRAME family member 20	1p36.21	645425	132	123	46 (35%)	14 (11%)	4 (3%)	0 (0%)	36 (29%)	34 (28%)	1 (1%)	0 (0%)	0.77	[0.44-1.36]	0.351243	0.877259		0.26	[0.01-2.71]	0.37163	1		3.21	[1.56-6.88]	0.000665914	0.0127011	down CSPG4high vs. low	0	[0-Inf]	1	1
LRRC38	leucine rich repeat containing 38	1p36.21	126755	132	123	46 (35%)	14 (11%)	4 (3%)	0 (0%)	36 (29%)	34 (28%)	1 (1%)	0 (0%)	0.77	[0.44-1.36]	0.351243	0.877259		0.26	[0.01-2.71]	0.37163	1		3.21	[1.56-6.88]	0.000665914	0.0127011	down CSPG4high vs. low	0	[0-Inf]	1	1
PDPN	podoplanin	1p36.21	10630	132	123	45 (34%)	14 (11%)	4 (3%)	0 (0%)	35 (28%)	34 (28%)	1 (1%)	0 (0%)	0.77	[0.44-1.35]	0.347575	0.876045		0.26	[0.01-2.71]	0.37163	1		3.21	[1.56-6.88]	0.000665914	0.0127011	down CSPG4high vs. low	0	[0-Inf]	1	1
RNA5SP41	RNA, 5S ribosomal pseudogene 41	1p36.21	100873280	132	123	45 (34%)	14 (11%)	4 (3%)	0 (0%)	35 (28%)	34 (28%)	1 (1%)	0 (0%)	0.77	[0.44-1.35]	0.347575	0.876045		0.26	[0.01-2.71]	0.37163	1		3.21	[1.56-6.88]	0.000665914	0.0127011	down CSPG4high vs. low	0	[0-Inf]	1	1
SCARNA11|ENSG00000253085.1	NA	1p36.21	NA	132	123	45 (34%)	14 (11%)	4 (3%)	0 (0%)	35 (28%)	34 (28%)	1 (1%)	0 (0%)	0.77	[0.44-1.35]	0.347575	0.876045		0.26	[0.01-2.71]	0.37163	1		3.21	[1.56-6.88]	0.000665914	0.0127011	down CSPG4high vs. low	0	[0-Inf]	1	1
PRDM2	PR/SET domain 2	1p36.21	7799	132	123	45 (34%)	14 (11%)	4 (3%)	0 (0%)	35 (28%)	34 (28%)	1 (1%)	0 (0%)	0.77	[0.44-1.35]	0.347575	0.876045		0.26	[0.01-2.71]	0.37163	1		3.21	[1.56-6.88]	0.000665914	0.0127011	down CSPG4high vs. low	0	[0-Inf]	1	1
KAZN	kazrin, periplakin interacting protein	1p36.21	23254	132	123	45 (34%)	14 (11%)	4 (3%)	0 (0%)	35 (28%)	33 (27%)	1 (1%)	0 (0%)	0.77	[0.44-1.35]	0.347575	0.876045		0.26	[0.01-2.71]	0.37163	1		3.08	[1.5-6.62]	0.00109878	0.016888	down CSPG4high vs. low	0	[0-Inf]	1	1
TMEM51	transmembrane protein 51	1p36.21	55092	132	123	44 (33%)	15 (11%)	4 (3%)	0 (0%)	36 (29%)	33 (27%)	1 (1%)	0 (0%)	0.83	[0.47-1.46]	0.502377	0.925213		0.26	[0.01-2.71]	0.37163	1		2.85	[1.4-6.01]	0.00213021	0.0259862	down CSPG4high vs. low	0	[0-Inf]	1	1
C1orf195	TMEM51 antisense RNA 2	1p36.21	727684	132	123	44 (33%)	15 (11%)	4 (3%)	0 (0%)	35 (28%)	33 (27%)	1 (1%)	0 (0%)	0.8	[0.45-1.4]	0.418996	0.9032		0.26	[0.01-2.71]	0.37163	1		2.85	[1.4-6.01]	0.00213021	0.0259862	down CSPG4high vs. low	0	[0-Inf]	1	1
FHAD1	forkhead associated phosphopeptide binding domain 1	1p36.21	114827	132	123	44 (33%)	15 (11%)	4 (3%)	0 (0%)	37 (30%)	33 (27%)	1 (1%)	0 (0%)	0.86	[0.49-1.51]	0.592998	0.947573		0.26	[0.01-2.71]	0.37163	1		2.85	[1.4-6.01]	0.00213021	0.0259862	down CSPG4high vs. low	0	[0-Inf]	1	1
EFHD2	EF-hand domain family member D2	1p36.21	79180	132	123	44 (33%)	14 (11%)	4 (3%)	0 (0%)	34 (28%)	34 (28%)	1 (1%)	0 (0%)	0.76	[0.43-1.35]	0.343753	0.876045		0.26	[0.01-2.71]	0.37163	1		3.21	[1.56-6.88]	0.000665914	0.0127011	down CSPG4high vs. low	0	[0-Inf]	1	1
CTRC	chymotrypsin C	1p36.21	11330	132	123	44 (33%)	14 (11%)	4 (3%)	0 (0%)	34 (28%)	34 (28%)	1 (1%)	0 (0%)	0.76	[0.43-1.35]	0.343753	0.876045		0.26	[0.01-2.71]	0.37163	1		3.21	[1.56-6.88]	0.000665914	0.0127011	down CSPG4high vs. low	0	[0-Inf]	1	1
CELA2A	chymotrypsin like elastase 2A	1p36.21	63036	132	123	44 (33%)	14 (11%)	4 (3%)	0 (0%)	34 (28%)	34 (28%)	1 (1%)	0 (0%)	0.76	[0.43-1.35]	0.343753	0.876045		0.26	[0.01-2.71]	0.37163	1		3.21	[1.56-6.88]	0.000665914	0.0127011	down CSPG4high vs. low	0	[0-Inf]	1	1
CELA2B	chymotrypsin like elastase 2B	1p36.21	51032	132	123	44 (33%)	14 (11%)	4 (3%)	0 (0%)	34 (28%)	34 (28%)	1 (1%)	0 (0%)	0.76	[0.43-1.35]	0.343753	0.876045		0.26	[0.01-2.71]	0.37163	1		3.21	[1.56-6.88]	0.000665914	0.0127011	down CSPG4high vs. low	0	[0-Inf]	1	1
CASP9	caspase 9	1p36.21	842	132	123	44 (33%)	14 (11%)	4 (3%)	0 (0%)	34 (28%)	34 (28%)	1 (1%)	0 (0%)	0.76	[0.43-1.35]	0.343753	0.876045		0.26	[0.01-2.71]	0.37163	1		3.21	[1.56-6.88]	0.000665914	0.0127011	down CSPG4high vs. low	0	[0-Inf]	1	1
DNAJC16	DnaJ heat shock protein family (Hsp40) member C16	1p36.21	23341	132	123	44 (33%)	14 (11%)	4 (3%)	0 (0%)	34 (28%)	34 (28%)	1 (1%)	0 (0%)	0.76	[0.43-1.35]	0.343753	0.876045		0.26	[0.01-2.71]	0.37163	1		3.21	[1.56-6.88]	0.000665914	0.0127011	down CSPG4high vs. low	0	[0-Inf]	1	1
SCARNA21|ENSG00000251866.1	NA	1p36.21	NA	132	123	44 (33%)	14 (11%)	4 (3%)	0 (0%)	34 (28%)	34 (28%)	1 (1%)	0 (0%)	0.76	[0.43-1.35]	0.343753	0.876045		0.26	[0.01-2.71]	0.37163	1		3.21	[1.56-6.88]	0.000665914	0.0127011	down CSPG4high vs. low	0	[0-Inf]	1	1
AGMAT	agmatinase	1p36.21	79814	132	123	44 (33%)	14 (11%)	4 (3%)	0 (0%)	35 (28%)	33 (27%)	1 (1%)	0 (0%)	0.8	[0.45-1.4]	0.418996	0.9032		0.26	[0.01-2.71]	0.37163	1		3.08	[1.5-6.62]	0.00109878	0.016888	down CSPG4high vs. low	0	[0-Inf]	1	1
DDI2	DNA damage inducible 1 homolog 2	1p36.21	84301	132	123	44 (33%)	14 (11%)	4 (3%)	0 (0%)	35 (28%)	33 (27%)	1 (1%)	0 (0%)	0.8	[0.45-1.4]	0.418996	0.9032		0.26	[0.01-2.71]	0.37163	1		3.08	[1.5-6.62]	0.00109878	0.016888	down CSPG4high vs. low	0	[0-Inf]	1	1
RSC1A1	regulator of solute carriers 1	1p36.21	6248	132	123	44 (33%)	14 (11%)	4 (3%)	0 (0%)	35 (28%)	33 (27%)	1 (1%)	0 (0%)	0.8	[0.45-1.4]	0.418996	0.9032		0.26	[0.01-2.71]	0.37163	1		3.08	[1.5-6.62]	0.00109878	0.016888	down CSPG4high vs. low	0	[0-Inf]	1	1
PLEKHM2	pleckstrin homology and RUN domain containing M2	1p36.21	23207	132	123	44 (33%)	14 (11%)	4 (3%)	0 (0%)	35 (28%)	33 (27%)	1 (1%)	0 (0%)	0.8	[0.45-1.4]	0.418996	0.9032		0.26	[0.01-2.71]	0.37163	1		3.08	[1.5-6.62]	0.00109878	0.016888	down CSPG4high vs. low	0	[0-Inf]	1	1
FBLIM1	filamin binding LIM protein 1	1p36.21	54751	132	123	44 (33%)	14 (11%)	4 (3%)	0 (0%)	35 (28%)	33 (27%)	1 (1%)	0 (0%)	0.8	[0.45-1.4]	0.418996	0.9032		0.26	[0.01-2.71]	0.37163	1		3.08	[1.5-6.62]	0.00109878	0.016888	down CSPG4high vs. low	0	[0-Inf]	1	1
SLC25A34	solute carrier family 25 member 34	1p36.21	284723	132	123	44 (33%)	14 (11%)	4 (3%)	0 (0%)	35 (28%)	33 (27%)	1 (1%)	0 (0%)	0.8	[0.45-1.4]	0.418996	0.9032		0.26	[0.01-2.71]	0.37163	1		3.08	[1.5-6.62]	0.00109878	0.016888	down CSPG4high vs. low	0	[0-Inf]	1	1
TMEM82	transmembrane protein 82	1p36.21	388595	132	123	44 (33%)	14 (11%)	4 (3%)	0 (0%)	35 (28%)	33 (27%)	1 (1%)	0 (0%)	0.8	[0.45-1.4]	0.418996	0.9032		0.26	[0.01-2.71]	0.37163	1		3.08	[1.5-6.62]	0.00109878	0.016888	down CSPG4high vs. low	0	[0-Inf]	1	1
SPEN	spen family transcriptional repressor	1p36.21-p36.13	23013	132	123	44 (33%)	14 (11%)	4 (3%)	0 (0%)	35 (28%)	33 (27%)	1 (1%)	0 (0%)	0.8	[0.45-1.4]	0.418996	0.9032		0.26	[0.01-2.71]	0.37163	1		3.08	[1.5-6.62]	0.00109878	0.016888	down CSPG4high vs. low	0	[0-Inf]	1	1
snoU13|ENSG00000238818.1	NA	1p36.13	NA	132	123	44 (33%)	14 (11%)	4 (3%)	0 (0%)	35 (28%)	33 (27%)	1 (1%)	0 (0%)	0.8	[0.45-1.4]	0.418996	0.9032		0.26	[0.01-2.71]	0.37163	1		3.08	[1.5-6.62]	0.00109878	0.016888	down CSPG4high vs. low	0	[0-Inf]	1	1
ZBTB17	zinc finger and BTB domain containing 17	1p36.13	7709	132	123	44 (33%)	14 (11%)	4 (3%)	0 (0%)	35 (28%)	33 (27%)	1 (1%)	0 (0%)	0.8	[0.45-1.4]	0.418996	0.9032		0.26	[0.01-2.71]	0.37163	1		3.08	[1.5-6.62]	0.00109878	0.016888	down CSPG4high vs. low	0	[0-Inf]	1	1
C1orf64	steroid receptor associated and regulated protein	1p36.13	149563	132	123	44 (33%)	14 (11%)	4 (3%)	0 (0%)	35 (28%)	33 (27%)	1 (1%)	0 (0%)	0.8	[0.45-1.4]	0.418996	0.9032		0.26	[0.01-2.71]	0.37163	1		3.08	[1.5-6.62]	0.00109878	0.016888	down CSPG4high vs. low	0	[0-Inf]	1	1
HSPB7	heat shock protein family B (small) member 7	1p36.13	27129	132	123	44 (33%)	14 (11%)	4 (3%)	0 (0%)	35 (28%)	33 (27%)	1 (1%)	0 (0%)	0.8	[0.45-1.4]	0.418996	0.9032		0.26	[0.01-2.71]	0.37163	1		3.08	[1.5-6.62]	0.00109878	0.016888	down CSPG4high vs. low	0	[0-Inf]	1	1
CLCNKA	chloride voltage-gated channel Ka	1p36.13	1187	132	123	44 (33%)	14 (11%)	4 (3%)	0 (0%)	35 (28%)	33 (27%)	1 (1%)	0 (0%)	0.8	[0.45-1.4]	0.418996	0.9032		0.26	[0.01-2.71]	0.37163	1		3.08	[1.5-6.62]	0.00109878	0.016888	down CSPG4high vs. low	0	[0-Inf]	1	1
CLCNKB	chloride voltage-gated channel Kb	1p36.13	1188	132	123	44 (33%)	14 (11%)	4 (3%)	0 (0%)	35 (28%)	33 (27%)	1 (1%)	0 (0%)	0.8	[0.45-1.4]	0.418996	0.9032		0.26	[0.01-2.71]	0.37163	1		3.08	[1.5-6.62]	0.00109878	0.016888	down CSPG4high vs. low	0	[0-Inf]	1	1
FAM131C	family with sequence similarity 131 member C	1p36.13	348487	132	123	44 (33%)	14 (11%)	4 (3%)	0 (0%)	35 (28%)	33 (27%)	1 (1%)	0 (0%)	0.8	[0.45-1.4]	0.418996	0.9032		0.26	[0.01-2.71]	0.37163	1		3.08	[1.5-6.62]	0.00109878	0.016888	down CSPG4high vs. low	0	[0-Inf]	1	1
EPHA2	EPH receptor A2	1p36.13	1969	132	123	44 (33%)	14 (11%)	4 (3%)	0 (0%)	35 (28%)	33 (27%)	1 (1%)	0 (0%)	0.8	[0.45-1.4]	0.418996	0.9032		0.26	[0.01-2.71]	0.37163	1		3.08	[1.5-6.62]	0.00109878	0.016888	down CSPG4high vs. low	0	[0-Inf]	1	1
ARHGEF19	Rho guanine nucleotide exchange factor 19	1p36.13	128272	132	123	44 (33%)	14 (11%)	4 (3%)	0 (0%)	35 (28%)	33 (27%)	1 (1%)	0 (0%)	0.8	[0.45-1.4]	0.418996	0.9032		0.26	[0.01-2.71]	0.37163	1		3.08	[1.5-6.62]	0.00109878	0.016888	down CSPG4high vs. low	0	[0-Inf]	1	1
ANO7P1	anoctamin 7 like 1 (pseudogene)	1p36.13	101927546	132	123	44 (33%)	14 (11%)	4 (3%)	0 (0%)	35 (28%)	33 (27%)	1 (1%)	0 (0%)	0.8	[0.45-1.4]	0.418996	0.9032		0.26	[0.01-2.71]	0.37163	1		3.08	[1.5-6.62]	0.00109878	0.016888	down CSPG4high vs. low	0	[0-Inf]	1	1
C1orf134	NA	1p36.13	NA	132	123	44 (33%)	14 (11%)	4 (3%)	0 (0%)	35 (28%)	33 (27%)	1 (1%)	0 (0%)	0.8	[0.45-1.4]	0.418996	0.9032		0.26	[0.01-2.71]	0.37163	1		3.08	[1.5-6.62]	0.00109878	0.016888	down CSPG4high vs. low	0	[0-Inf]	1	1
RSG1	ciliogenesis and planar polarity effector complex subunit 2	1p36.13	79363	132	123	44 (33%)	14 (11%)	4 (3%)	0 (0%)	35 (28%)	33 (27%)	1 (1%)	0 (0%)	0.8	[0.45-1.4]	0.418996	0.9032		0.26	[0.01-2.71]	0.37163	1		3.08	[1.5-6.62]	0.00109878	0.016888	down CSPG4high vs. low	0	[0-Inf]	1	1
FBXO42	F-box protein 42	1p36.13	54455	132	123	44 (33%)	14 (11%)	4 (3%)	0 (0%)	35 (28%)	34 (28%)	1 (1%)	0 (0%)	0.8	[0.45-1.4]	0.418996	0.9032		0.26	[0.01-2.71]	0.37163	1		3.21	[1.56-6.88]	0.000665914	0.0127011	down CSPG4high vs. low	0	[0-Inf]	1	1
SZRD1	SUZ RNA binding domain containing 1	1p36.13	26099	132	123	44 (33%)	14 (11%)	4 (3%)	0 (0%)	35 (28%)	34 (28%)	1 (1%)	0 (0%)	0.8	[0.45-1.4]	0.418996	0.9032		0.26	[0.01-2.71]	0.37163	1		3.21	[1.56-6.88]	0.000665914	0.0127011	down CSPG4high vs. low	0	[0-Inf]	1	1
SPATA21	spermatogenesis associated 21	1p36.13	374955	132	123	44 (33%)	14 (11%)	4 (3%)	0 (0%)	35 (28%)	34 (28%)	1 (1%)	0 (0%)	0.8	[0.45-1.4]	0.418996	0.9032		0.26	[0.01-2.71]	0.37163	1		3.21	[1.56-6.88]	0.000665914	0.0127011	down CSPG4high vs. low	0	[0-Inf]	1	1
NECAP2	NECAP endocytosis associated 2	1p36.13	55707	132	123	44 (33%)	14 (11%)	4 (3%)	0 (0%)	35 (28%)	34 (28%)	1 (1%)	0 (0%)	0.8	[0.45-1.4]	0.418996	0.9032		0.26	[0.01-2.71]	0.37163	1		3.21	[1.56-6.88]	0.000665914	0.0127011	down CSPG4high vs. low	0	[0-Inf]	1	1
CROCCP3	CROCC pseudogene 3	1p36.13	114819	132	123	44 (33%)	14 (11%)	4 (3%)	0 (0%)	35 (28%)	34 (28%)	1 (1%)	0 (0%)	0.8	[0.45-1.4]	0.418996	0.9032		0.26	[0.01-2.71]	0.37163	1		3.21	[1.56-6.88]	0.000665914	0.0127011	down CSPG4high vs. low	0	[0-Inf]	1	1
ATP13A2	ATPase cation transporting 13A2	1p36.13	23400	132	123	44 (33%)	14 (11%)	4 (3%)	0 (0%)	35 (28%)	34 (28%)	1 (1%)	0 (0%)	0.8	[0.45-1.4]	0.418996	0.9032		0.26	[0.01-2.71]	0.37163	1		3.21	[1.56-6.88]	0.000665914	0.0127011	down CSPG4high vs. low	0	[0-Inf]	1	1
CROCCP2	CROCC pseudogene 2	1p36.13	84809	132	123	44 (33%)	14 (11%)	4 (3%)	0 (0%)	35 (28%)	34 (28%)	1 (1%)	0 (0%)	0.8	[0.45-1.4]	0.418996	0.9032		0.26	[0.01-2.71]	0.37163	1		3.21	[1.56-6.88]	0.000665914	0.0127011	down CSPG4high vs. low	0	[0-Inf]	1	1
CROCC	ciliary rootlet coiled-coil, rootletin	1p36.13	9696	132	123	44 (33%)	14 (11%)	4 (3%)	0 (0%)	35 (28%)	34 (28%)	1 (1%)	0 (0%)	0.8	[0.45-1.4]	0.418996	0.9032		0.26	[0.01-2.71]	0.37163	1		3.21	[1.56-6.88]	0.000665914	0.0127011	down CSPG4high vs. low	0	[0-Inf]	1	1
ESPNP	espin pseudogene	1p36.13	284729	132	123	44 (33%)	14 (11%)	4 (3%)	0 (0%)	35 (28%)	34 (28%)	1 (1%)	0 (0%)	0.8	[0.45-1.4]	0.418996	0.9032		0.26	[0.01-2.71]	0.37163	1		3.21	[1.56-6.88]	0.000665914	0.0127011	down CSPG4high vs. low	0	[0-Inf]	1	1
MFAP2	microfibril associated protein 2	1p36.13	4237	132	123	44 (33%)	14 (11%)	4 (3%)	0 (0%)	35 (28%)	34 (28%)	1 (1%)	0 (0%)	0.8	[0.45-1.4]	0.418996	0.9032		0.26	[0.01-2.71]	0.37163	1		3.21	[1.56-6.88]	0.000665914	0.0127011	down CSPG4high vs. low	0	[0-Inf]	1	1
MIR3675	microRNA 3675	1p36.13	100500876	132	123	44 (33%)	14 (11%)	4 (3%)	0 (0%)	35 (28%)	34 (28%)	1 (1%)	0 (0%)	0.8	[0.45-1.4]	0.418996	0.9032		0.26	[0.01-2.71]	0.37163	1		3.21	[1.56-6.88]	0.000665914	0.0127011	down CSPG4high vs. low	0	[0-Inf]	1	1
MST1L	macrophage stimulating 1 like (pseudogene)	1p36.13	11223	132	123	44 (33%)	14 (11%)	4 (3%)	0 (0%)	35 (28%)	34 (28%)	1 (1%)	0 (0%)	0.8	[0.45-1.4]	0.418996	0.9032		0.26	[0.01-2.71]	0.37163	1		3.21	[1.56-6.88]	0.000665914	0.0127011	down CSPG4high vs. low	0	[0-Inf]	1	1
NBPF1	NBPF member 1	1p36.13	55672	132	123	44 (33%)	14 (11%)	4 (3%)	0 (0%)	35 (28%)	34 (28%)	1 (1%)	0 (0%)	0.8	[0.45-1.4]	0.418996	0.9032		0.26	[0.01-2.71]	0.37163	1		3.21	[1.56-6.88]	0.000665914	0.0127011	down CSPG4high vs. low	0	[0-Inf]	1	1
U1|ENSG00000228549.2	NA	1p36.13	NA	132	123	44 (33%)	14 (11%)	4 (3%)	0 (0%)	35 (28%)	34 (28%)	1 (1%)	0 (0%)	0.8	[0.45-1.4]	0.418996	0.9032		0.26	[0.01-2.71]	0.37163	1		3.21	[1.56-6.88]	0.000665914	0.0127011	down CSPG4high vs. low	0	[0-Inf]	1	1
U1|ENSG00000233421.3	NA	1p36.13	NA	132	123	44 (33%)	14 (11%)	4 (3%)	0 (0%)	35 (28%)	34 (28%)	1 (1%)	0 (0%)	0.8	[0.45-1.4]	0.418996	0.9032		0.26	[0.01-2.71]	0.37163	1		3.21	[1.56-6.88]	0.000665914	0.0127011	down CSPG4high vs. low	0	[0-Inf]	1	1
SDHB	succinate dehydrogenase complex iron sulfur subunit B	1p36.13	6390	132	123	44 (33%)	14 (11%)	4 (3%)	0 (0%)	35 (28%)	33 (27%)	1 (1%)	0 (0%)	0.8	[0.45-1.4]	0.418996	0.9032		0.26	[0.01-2.71]	0.37163	1		3.08	[1.5-6.62]	0.00109878	0.016888	down CSPG4high vs. low	0	[0-Inf]	1	1
PADI2	peptidyl arginine deiminase 2	1p36.13	11240	132	123	44 (33%)	14 (11%)	4 (3%)	0 (0%)	35 (28%)	33 (27%)	1 (1%)	0 (0%)	0.8	[0.45-1.4]	0.418996	0.9032		0.26	[0.01-2.71]	0.37163	1		3.08	[1.5-6.62]	0.00109878	0.016888	down CSPG4high vs. low	0	[0-Inf]	1	1
PADI1	peptidyl arginine deiminase 1	1p36.13	29943	132	123	44 (33%)	14 (11%)	4 (3%)	0 (0%)	34 (28%)	34 (28%)	1 (1%)	0 (0%)	0.76	[0.43-1.35]	0.343753	0.876045		0.26	[0.01-2.71]	0.37163	1		3.21	[1.56-6.88]	0.000665914	0.0127011	down CSPG4high vs. low	0	[0-Inf]	1	1
PADI3	peptidyl arginine deiminase 3	1p36.13	51702	132	123	44 (33%)	14 (11%)	4 (3%)	0 (0%)	34 (28%)	34 (28%)	1 (1%)	0 (0%)	0.76	[0.43-1.35]	0.343753	0.876045		0.26	[0.01-2.71]	0.37163	1		3.21	[1.56-6.88]	0.000665914	0.0127011	down CSPG4high vs. low	0	[0-Inf]	1	1
MIR3972	microRNA 3972	1p36.13	100616188	132	123	44 (33%)	14 (11%)	4 (3%)	0 (0%)	34 (28%)	34 (28%)	1 (1%)	0 (0%)	0.76	[0.43-1.35]	0.343753	0.876045		0.26	[0.01-2.71]	0.37163	1		3.21	[1.56-6.88]	0.000665914	0.0127011	down CSPG4high vs. low	0	[0-Inf]	1	1
PADI4	peptidyl arginine deiminase 4	1p36.13	23569	132	123	44 (33%)	14 (11%)	4 (3%)	0 (0%)	34 (28%)	34 (28%)	1 (1%)	0 (0%)	0.76	[0.43-1.35]	0.343753	0.876045		0.26	[0.01-2.71]	0.37163	1		3.21	[1.56-6.88]	0.000665914	0.0127011	down CSPG4high vs. low	0	[0-Inf]	1	1
PADI6	peptidyl arginine deiminase 6	1p36.13	353238	132	123	44 (33%)	14 (11%)	4 (3%)	0 (0%)	35 (28%)	33 (27%)	1 (1%)	0 (0%)	0.8	[0.45-1.4]	0.418996	0.9032		0.26	[0.01-2.71]	0.37163	1		3.08	[1.5-6.62]	0.00109878	0.016888	down CSPG4high vs. low	0	[0-Inf]	1	1
RCC2	regulator of chromosome condensation 2	1p36.13	55920	132	123	44 (33%)	14 (11%)	4 (3%)	0 (0%)	36 (29%)	32 (26%)	1 (1%)	0 (0%)	0.83	[0.47-1.46]	0.502377	0.925213		0.26	[0.01-2.71]	0.37163	1		2.95	[1.43-6.36]	0.00178957	0.0226679	down CSPG4high vs. low	0	[0-Inf]	1	1
snoU13|ENSG00000239020.1	NA	1p36.13	NA	132	123	44 (33%)	14 (11%)	4 (3%)	0 (0%)	36 (29%)	31 (25%)	1 (1%)	0 (0%)	0.83	[0.47-1.46]	0.502377	0.925213		0.26	[0.01-2.71]	0.37163	1		2.83	[1.37-6.11]	0.00287618	0.0328994	down CSPG4high vs. low	0	[0-Inf]	1	1
ARHGEF10L	Rho guanine nucleotide exchange factor 10 like	1p36.13	55160	132	123	44 (33%)	14 (11%)	4 (3%)	0 (0%)	35 (28%)	32 (26%)	1 (1%)	0 (0%)	0.8	[0.45-1.4]	0.418996	0.9032		0.26	[0.01-2.71]	0.37163	1		2.95	[1.43-6.36]	0.00178957	0.0226679	down CSPG4high vs. low	0	[0-Inf]	1	1
ACTL8	actin like 8	1p36.13	81569	132	123	44 (33%)	13 (10%)	4 (3%)	0 (0%)	36 (29%)	29 (24%)	1 (1%)	0 (0%)	0.83	[0.47-1.46]	0.502377	0.925213		0.26	[0.01-2.71]	0.37163	1		2.81	[1.33-6.24]	0.00386292	0.0401317	down CSPG4high vs. low	0	[0-Inf]	1	1
IGSF21	immunoglobin superfamily member 21	1p36.13	84966	132	123	44 (33%)	13 (10%)	4 (3%)	0 (0%)	37 (30%)	29 (24%)	1 (1%)	1 (1%)	0.86	[0.49-1.51]	0.592998	0.947573		0.26	[0.01-2.71]	0.37163	1		2.81	[1.33-6.24]	0.00386292	0.0401317	down CSPG4high vs. low	Inf	[0.03-Inf]	0.482353	1
KLHDC7A	kelch domain containing 7A	1p36.13	127707	132	123	44 (33%)	12 (9%)	4 (3%)	0 (0%)	36 (29%)	28 (23%)	1 (1%)	0 (0%)	0.83	[0.47-1.46]	0.502377	0.925213		0.26	[0.01-2.71]	0.37163	1		2.94	[1.36-6.69]	0.00322017	0.0362156	down CSPG4high vs. low	0	[0-Inf]	1	1
PAX7	paired box 7	1p36.13	5081	132	123	44 (33%)	12 (9%)	4 (3%)	0 (0%)	35 (28%)	29 (24%)	1 (1%)	0 (0%)	0.8	[0.45-1.4]	0.418996	0.9032		0.26	[0.01-2.71]	0.37163	1		3.07	[1.43-6.98]	0.00198109	0.024554	down CSPG4high vs. low	0	[0-Inf]	1	1
TAS1R2	taste 1 receptor member 2	1p36.13	80834	132	123	44 (33%)	12 (9%)	4 (3%)	0 (0%)	36 (29%)	28 (23%)	1 (1%)	0 (0%)	0.83	[0.47-1.46]	0.502377	0.925213		0.26	[0.01-2.71]	0.37163	1		2.94	[1.36-6.69]	0.00322017	0.0362156	down CSPG4high vs. low	0	[0-Inf]	1	1
ALDH4A1	aldehyde dehydrogenase 4 family member A1	1p36.13	8659	132	123	44 (33%)	12 (9%)	4 (3%)	0 (0%)	36 (29%)	28 (23%)	1 (1%)	0 (0%)	0.83	[0.47-1.46]	0.502377	0.925213		0.26	[0.01-2.71]	0.37163	1		2.94	[1.36-6.69]	0.00322017	0.0362156	down CSPG4high vs. low	0	[0-Inf]	1	1
MIR4695	microRNA 4695	1p36.13	100616120	132	123	44 (33%)	12 (9%)	4 (3%)	0 (0%)	36 (29%)	28 (23%)	1 (1%)	0 (0%)	0.83	[0.47-1.46]	0.502377	0.925213		0.26	[0.01-2.71]	0.37163	1		2.94	[1.36-6.69]	0.00322017	0.0362156	down CSPG4high vs. low	0	[0-Inf]	1	1
MIR1290	microRNA 1290	1p36.13	100302276	132	123	44 (33%)	12 (9%)	4 (3%)	0 (0%)	36 (29%)	28 (23%)	1 (1%)	0 (0%)	0.83	[0.47-1.46]	0.502377	0.925213		0.26	[0.01-2.71]	0.37163	1		2.94	[1.36-6.69]	0.00322017	0.0362156	down CSPG4high vs. low	0	[0-Inf]	1	1
IFFO2	intermediate filament family orphan 2	1p36.13	126917	132	123	44 (33%)	13 (10%)	4 (3%)	0 (0%)	36 (29%)	28 (23%)	1 (1%)	0 (0%)	0.83	[0.47-1.46]	0.502377	0.925213		0.26	[0.01-2.71]	0.37163	1		2.69	[1.27-5.98]	0.00611291	0.055014		0	[0-Inf]	1	1
UBR4	ubiquitin protein ligase E3 component n-recognin 4	1p36.13	23352	132	123	44 (33%)	12 (9%)	4 (3%)	0 (0%)	35 (28%)	29 (24%)	1 (1%)	0 (0%)	0.8	[0.45-1.4]	0.418996	0.9032		0.26	[0.01-2.71]	0.37163	1		3.07	[1.43-6.98]	0.00198109	0.024554	down CSPG4high vs. low	0	[0-Inf]	1	1
EMC1	ER membrane protein complex subunit 1	1p36.13	23065	132	123	43 (33%)	12 (9%)	4 (3%)	0 (0%)	35 (28%)	29 (24%)	1 (1%)	0 (0%)	0.82	[0.46-1.45]	0.498988	0.923571		0.26	[0.01-2.71]	0.37163	1		3.07	[1.43-6.98]	0.00198109	0.024554	down CSPG4high vs. low	0	[0-Inf]	1	1
MRTO4	MRT4 homolog, ribosome maturation factor	1p36.13	51154	132	123	44 (33%)	12 (9%)	4 (3%)	0 (0%)	35 (28%)	29 (24%)	1 (1%)	0 (0%)	0.8	[0.45-1.4]	0.418996	0.9032		0.26	[0.01-2.71]	0.37163	1		3.07	[1.43-6.98]	0.00198109	0.024554	down CSPG4high vs. low	0	[0-Inf]	1	1
AKR7A3	aldo-keto reductase family 7 member A3	1p36.13	22977	132	123	44 (33%)	12 (9%)	4 (3%)	0 (0%)	35 (28%)	29 (24%)	1 (1%)	0 (0%)	0.8	[0.45-1.4]	0.418996	0.9032		0.26	[0.01-2.71]	0.37163	1		3.07	[1.43-6.98]	0.00198109	0.024554	down CSPG4high vs. low	0	[0-Inf]	1	1
AKR7L	aldo-keto reductase family 7 like (gene/pseudogene)	1p36.13|1p35-p36.1	246181	132	123	44 (33%)	12 (9%)	4 (3%)	0 (0%)	35 (28%)	29 (24%)	1 (1%)	0 (0%)	0.8	[0.45-1.4]	0.418996	0.9032		0.26	[0.01-2.71]	0.37163	1		3.07	[1.43-6.98]	0.00198109	0.024554	down CSPG4high vs. low	0	[0-Inf]	1	1
AKR7A2	aldo-keto reductase family 7 member A2	1p36.13	8574	132	123	44 (33%)	12 (9%)	4 (3%)	0 (0%)	35 (28%)	29 (24%)	1 (1%)	0 (0%)	0.8	[0.45-1.4]	0.418996	0.9032		0.26	[0.01-2.71]	0.37163	1		3.07	[1.43-6.98]	0.00198109	0.024554	down CSPG4high vs. low	0	[0-Inf]	1	1
PQLC2	solute carrier family 66 member 1	1p36.13	54896	132	123	44 (33%)	12 (9%)	4 (3%)	0 (0%)	35 (28%)	29 (24%)	1 (1%)	0 (0%)	0.8	[0.45-1.4]	0.418996	0.9032		0.26	[0.01-2.71]	0.37163	1		3.07	[1.43-6.98]	0.00198109	0.024554	down CSPG4high vs. low	0	[0-Inf]	1	1
RN7SL85P	NA	1p36.13	NA	132	123	44 (33%)	12 (9%)	4 (3%)	0 (0%)	35 (28%)	29 (24%)	1 (1%)	0 (0%)	0.8	[0.45-1.4]	0.418996	0.9032		0.26	[0.01-2.71]	0.37163	1		3.07	[1.43-6.98]	0.00198109	0.024554	down CSPG4high vs. low	0	[0-Inf]	1	1
CAPZB	capping actin protein of muscle Z-line subunit beta	1p36.13	832	132	123	44 (33%)	12 (9%)	4 (3%)	0 (0%)	35 (28%)	29 (24%)	1 (1%)	0 (0%)	0.8	[0.45-1.4]	0.418996	0.9032		0.26	[0.01-2.71]	0.37163	1		3.07	[1.43-6.98]	0.00198109	0.024554	down CSPG4high vs. low	0	[0-Inf]	1	1
RN7SL277P	RNA, 7SL, cytoplasmic 277, pseudogene	1p36.13	106479323	132	123	44 (33%)	12 (9%)	4 (3%)	0 (0%)	35 (28%)	29 (24%)	1 (1%)	0 (0%)	0.8	[0.45-1.4]	0.418996	0.9032		0.26	[0.01-2.71]	0.37163	1		3.07	[1.43-6.98]	0.00198109	0.024554	down CSPG4high vs. low	0	[0-Inf]	1	1
snoU13|ENSG00000239027.1	NA	1p36.13	NA	132	123	44 (33%)	12 (9%)	4 (3%)	0 (0%)	34 (28%)	29 (24%)	1 (1%)	0 (0%)	0.76	[0.43-1.35]	0.343753	0.876045		0.26	[0.01-2.71]	0.37163	1		3.07	[1.43-6.98]	0.00198109	0.024554	down CSPG4high vs. low	0	[0-Inf]	1	1
MINOS1	mitochondrial contact site and cristae organizing system subunit 10	1p36.13	440574	132	123	44 (33%)	13 (10%)	4 (3%)	0 (0%)	34 (28%)	29 (24%)	1 (1%)	0 (0%)	0.76	[0.43-1.35]	0.343753	0.876045		0.26	[0.01-2.71]	0.37163	1		2.81	[1.33-6.24]	0.00386292	0.0401317	down CSPG4high vs. low	0	[0-Inf]	1	1
NBL1	NBL1, DAN family BMP antagonist	1p36.13	4681	132	123	44 (33%)	13 (10%)	4 (3%)	0 (0%)	34 (28%)	29 (24%)	1 (1%)	0 (0%)	0.76	[0.43-1.35]	0.343753	0.876045		0.26	[0.01-2.71]	0.37163	1		2.81	[1.33-6.24]	0.00386292	0.0401317	down CSPG4high vs. low	0	[0-Inf]	1	1
HTR6	5-hydroxytryptamine receptor 6	1p36.13	3362	132	123	44 (33%)	13 (10%)	4 (3%)	0 (0%)	34 (28%)	29 (24%)	1 (1%)	0 (0%)	0.76	[0.43-1.35]	0.343753	0.876045		0.26	[0.01-2.71]	0.37163	1		2.81	[1.33-6.24]	0.00386292	0.0401317	down CSPG4high vs. low	0	[0-Inf]	1	1
TMCO4	transmembrane and coiled-coil domains 4	1p36.13	255104	132	123	44 (33%)	13 (10%)	4 (3%)	0 (0%)	34 (28%)	29 (24%)	1 (1%)	0 (0%)	0.76	[0.43-1.35]	0.343753	0.876045		0.26	[0.01-2.71]	0.37163	1		2.81	[1.33-6.24]	0.00386292	0.0401317	down CSPG4high vs. low	0	[0-Inf]	1	1
RNF186	ring finger protein 186	1p36.13	54546	132	123	44 (33%)	13 (10%)	4 (3%)	0 (0%)	34 (28%)	29 (24%)	1 (1%)	0 (0%)	0.76	[0.43-1.35]	0.343753	0.876045		0.26	[0.01-2.71]	0.37163	1		2.81	[1.33-6.24]	0.00386292	0.0401317	down CSPG4high vs. low	0	[0-Inf]	1	1
OTUD3	OTU deubiquitinase 3	1p36.13	23252	132	123	44 (33%)	13 (10%)	4 (3%)	0 (0%)	34 (28%)	29 (24%)	1 (1%)	0 (0%)	0.76	[0.43-1.35]	0.343753	0.876045		0.26	[0.01-2.71]	0.37163	1		2.81	[1.33-6.24]	0.00386292	0.0401317	down CSPG4high vs. low	0	[0-Inf]	1	1
PLA2G2E	phospholipase A2 group IIE	1p36.13	30814	132	123	44 (33%)	13 (10%)	4 (3%)	0 (0%)	34 (28%)	29 (24%)	1 (1%)	0 (0%)	0.76	[0.43-1.35]	0.343753	0.876045		0.26	[0.01-2.71]	0.37163	1		2.81	[1.33-6.24]	0.00386292	0.0401317	down CSPG4high vs. low	0	[0-Inf]	1	1
PLA2G2A	phospholipase A2 group IIA	1p36.13	5320	132	123	44 (33%)	13 (10%)	4 (3%)	0 (0%)	34 (28%)	28 (23%)	1 (1%)	0 (0%)	0.76	[0.43-1.35]	0.343753	0.876045		0.26	[0.01-2.71]	0.37163	1		2.69	[1.27-5.98]	0.00611291	0.055014		0	[0-Inf]	1	1
RN7SL304P	RNA, 7SL, cytoplasmic 304, pseudogene	1p36.13	106479333	132	123	44 (33%)	13 (10%)	4 (3%)	0 (0%)	34 (28%)	28 (23%)	1 (1%)	0 (0%)	0.76	[0.43-1.35]	0.343753	0.876045		0.26	[0.01-2.71]	0.37163	1		2.69	[1.27-5.98]	0.00611291	0.055014		0	[0-Inf]	1	1
PLA2G5	phospholipase A2 group V	1p36.13	5322	132	123	44 (33%)	13 (10%)	4 (3%)	0 (0%)	34 (28%)	28 (23%)	1 (1%)	0 (0%)	0.76	[0.43-1.35]	0.343753	0.876045		0.26	[0.01-2.71]	0.37163	1		2.69	[1.27-5.98]	0.00611291	0.055014		0	[0-Inf]	1	1
PLA2G2D	phospholipase A2 group IID	1p36.12	26279	132	123	44 (33%)	13 (10%)	4 (3%)	0 (0%)	34 (28%)	28 (23%)	1 (1%)	0 (0%)	0.76	[0.43-1.35]	0.343753	0.876045		0.26	[0.01-2.71]	0.37163	1		2.69	[1.27-5.98]	0.00611291	0.055014		0	[0-Inf]	1	1
PLA2G2F	phospholipase A2 group IIF	1p36.12	64600	132	123	44 (33%)	13 (10%)	4 (3%)	0 (0%)	33 (27%)	29 (24%)	1 (1%)	0 (0%)	0.73	[0.41-1.3]	0.277193	0.842299		0.26	[0.01-2.71]	0.37163	1		2.81	[1.33-6.24]	0.00386292	0.0401317	down CSPG4high vs. low	0	[0-Inf]	1	1
PLA2G2C	phospholipase A2 group IIC	1p36.12	391013	132	123	44 (33%)	13 (10%)	4 (3%)	0 (0%)	33 (27%)	29 (24%)	1 (1%)	0 (0%)	0.73	[0.41-1.3]	0.277193	0.842299		0.26	[0.01-2.71]	0.37163	1		2.81	[1.33-6.24]	0.00386292	0.0401317	down CSPG4high vs. low	0	[0-Inf]	1	1
UBXN10	UBX domain protein 10	1p36.12	127733	132	123	44 (33%)	13 (10%)	4 (3%)	0 (0%)	33 (27%)	29 (24%)	1 (1%)	0 (0%)	0.73	[0.41-1.3]	0.277193	0.842299		0.26	[0.01-2.71]	0.37163	1		2.81	[1.33-6.24]	0.00386292	0.0401317	down CSPG4high vs. low	0	[0-Inf]	1	1
VWA5B1	von Willebrand factor A domain containing 5B1	1p36.12	127731	132	123	44 (33%)	13 (10%)	4 (3%)	0 (0%)	33 (27%)	29 (24%)	1 (1%)	0 (0%)	0.73	[0.41-1.3]	0.277193	0.842299		0.26	[0.01-2.71]	0.37163	1		2.81	[1.33-6.24]	0.00386292	0.0401317	down CSPG4high vs. low	0	[0-Inf]	1	1
CAMK2N1	calcium/calmodulin dependent protein kinase II inhibitor 1	1p36.12	55450	132	123	44 (33%)	13 (10%)	4 (3%)	0 (0%)	34 (28%)	28 (23%)	1 (1%)	0 (0%)	0.76	[0.43-1.35]	0.343753	0.876045		0.26	[0.01-2.71]	0.37163	1		2.69	[1.27-5.98]	0.00611291	0.055014		0	[0-Inf]	1	1
MUL1	mitochondrial E3 ubiquitin protein ligase 1	1p36.12	79594	132	123	44 (33%)	13 (10%)	4 (3%)	0 (0%)	34 (28%)	28 (23%)	1 (1%)	0 (0%)	0.76	[0.43-1.35]	0.343753	0.876045		0.26	[0.01-2.71]	0.37163	1		2.69	[1.27-5.98]	0.00611291	0.055014		0	[0-Inf]	1	1
FAM43B	family with sequence similarity 43 member B	1p36.12	163933	132	123	44 (33%)	14 (11%)	4 (3%)	0 (0%)	34 (28%)	28 (23%)	1 (1%)	0 (0%)	0.76	[0.43-1.35]	0.343753	0.876045		0.26	[0.01-2.71]	0.37163	1		2.48	[1.18-5.39]	0.0109938	0.0769442		0	[0-Inf]	1	1
CDA	cytidine deaminase	1p36.12	978	132	123	44 (33%)	14 (11%)	4 (3%)	0 (0%)	34 (28%)	28 (23%)	1 (1%)	0 (0%)	0.76	[0.43-1.35]	0.343753	0.876045		0.26	[0.01-2.71]	0.37163	1		2.48	[1.18-5.39]	0.0109938	0.0769442		0	[0-Inf]	1	1
PINK1	PTEN induced kinase 1	1p36.12	65018	132	123	44 (33%)	14 (11%)	4 (3%)	0 (0%)	34 (28%)	28 (23%)	1 (1%)	0 (0%)	0.76	[0.43-1.35]	0.343753	0.876045		0.26	[0.01-2.71]	0.37163	1		2.48	[1.18-5.39]	0.0109938	0.0769442		0	[0-Inf]	1	1
DDOST	dolichyl-diphosphooligosaccharide--protein glycosyltransferase non-catalytic subunit	1p36.12	1650	132	123	44 (33%)	14 (11%)	4 (3%)	0 (0%)	34 (28%)	28 (23%)	1 (1%)	0 (0%)	0.76	[0.43-1.35]	0.343753	0.876045		0.26	[0.01-2.71]	0.37163	1		2.48	[1.18-5.39]	0.0109938	0.0769442		0	[0-Inf]	1	1
KIF17	kinesin family member 17	1p36.12	57576	132	123	44 (33%)	14 (11%)	4 (3%)	0 (0%)	35 (28%)	28 (23%)	1 (1%)	0 (0%)	0.8	[0.45-1.4]	0.418996	0.9032		0.26	[0.01-2.71]	0.37163	1		2.48	[1.18-5.39]	0.0109938	0.0769442		0	[0-Inf]	1	1
SH2D5	SH2 domain containing 5	1p36.12	400745	132	123	44 (33%)	14 (11%)	4 (3%)	0 (0%)	35 (28%)	27 (22%)	1 (1%)	0 (0%)	0.8	[0.45-1.4]	0.418996	0.9032		0.26	[0.01-2.71]	0.37163	1		2.36	[1.12-5.16]	0.0167047	0.0945137		0	[0-Inf]	1	1
HP1BP3	heterochromatin protein 1 binding protein 3	1p36.12	50809	132	123	44 (33%)	14 (11%)	4 (3%)	0 (0%)	35 (28%)	27 (22%)	1 (1%)	0 (0%)	0.8	[0.45-1.4]	0.418996	0.9032		0.26	[0.01-2.71]	0.37163	1		2.36	[1.12-5.16]	0.0167047	0.0945137		0	[0-Inf]	1	1
EIF4G3	eukaryotic translation initiation factor 4 gamma 3	1p36.12	8672	132	123	45 (34%)	13 (10%)	4 (3%)	0 (0%)	35 (28%)	27 (22%)	1 (1%)	0 (0%)	0.77	[0.44-1.35]	0.347575	0.876045		0.26	[0.01-2.71]	0.37163	1		2.57	[1.2-5.73]	0.00953659	0.0720362		0	[0-Inf]	1	1
MIR1256	microRNA 1256	1p36.12	100302155	132	123	43 (33%)	14 (11%)	4 (3%)	0 (0%)	35 (28%)	27 (22%)	1 (1%)	0 (0%)	0.82	[0.46-1.45]	0.498988	0.923571		0.26	[0.01-2.71]	0.37163	1		2.36	[1.12-5.16]	0.0167047	0.0945137		0	[0-Inf]	1	1
ECE1	endothelin converting enzyme 1	1p36.12	1889	132	123	44 (33%)	14 (11%)	4 (3%)	0 (0%)	35 (28%)	27 (22%)	1 (1%)	0 (0%)	0.8	[0.45-1.4]	0.418996	0.9032		0.26	[0.01-2.71]	0.37163	1		2.36	[1.12-5.16]	0.0167047	0.0945137		0	[0-Inf]	1	1
NBPF3	NBPF member 3	1p36.12	84224	132	123	44 (33%)	14 (11%)	4 (3%)	0 (0%)	35 (28%)	27 (22%)	1 (1%)	0 (0%)	0.8	[0.45-1.4]	0.418996	0.9032		0.26	[0.01-2.71]	0.37163	1		2.36	[1.12-5.16]	0.0167047	0.0945137		0	[0-Inf]	1	1
ALPL	alkaline phosphatase, biomineralization associated	1p36.12	249	132	123	44 (33%)	14 (11%)	4 (3%)	0 (0%)	35 (28%)	26 (21%)	1 (1%)	0 (0%)	0.8	[0.45-1.4]	0.418996	0.9032		0.26	[0.01-2.71]	0.37163	1		2.25	[1.07-4.94]	0.0250071	0.115302		0	[0-Inf]	1	1
RAP1GAP	RAP1 GTPase activating protein	1p36.12	5909	132	123	44 (33%)	14 (11%)	4 (3%)	0 (0%)	35 (28%)	26 (21%)	1 (1%)	0 (0%)	0.8	[0.45-1.4]	0.418996	0.9032		0.26	[0.01-2.71]	0.37163	1		2.25	[1.07-4.94]	0.0250071	0.115302		0	[0-Inf]	1	1
USP48	ubiquitin specific peptidase 48	1p36.12	84196	132	123	44 (33%)	13 (10%)	4 (3%)	0 (0%)	34 (28%)	27 (22%)	1 (1%)	0 (0%)	0.76	[0.43-1.35]	0.343753	0.876045		0.26	[0.01-2.71]	0.37163	1		2.57	[1.2-5.73]	0.00953659	0.0720362		0	[0-Inf]	1	1
LDLRAD2	low density lipoprotein receptor class A domain containing 2	1p36.12	401944	132	123	44 (33%)	13 (10%)	4 (3%)	0 (0%)	35 (28%)	26 (21%)	1 (1%)	0 (0%)	0.8	[0.45-1.4]	0.418996	0.9032		0.26	[0.01-2.71]	0.37163	1		2.45	[1.14-5.48]	0.014662	0.090505		0	[0-Inf]	1	1
HSPG2	heparan sulfate proteoglycan 2	1p36.12	3339	132	123	44 (33%)	13 (10%)	4 (3%)	0 (0%)	35 (28%)	26 (21%)	1 (1%)	0 (0%)	0.8	[0.45-1.4]	0.418996	0.9032		0.26	[0.01-2.71]	0.37163	1		2.45	[1.14-5.48]	0.014662	0.090505		0	[0-Inf]	1	1
CDC42	cell division cycle 42	1p36.12	998	132	123	44 (33%)	14 (11%)	4 (3%)	0 (0%)	35 (28%)	26 (21%)	1 (1%)	0 (0%)	0.8	[0.45-1.4]	0.418996	0.9032		0.26	[0.01-2.71]	0.37163	1		2.25	[1.07-4.94]	0.0250071	0.115302		0	[0-Inf]	1	1
CELA3A	chymotrypsin like elastase 3A	1p36.12	10136	132	123	44 (33%)	14 (11%)	4 (3%)	0 (0%)	35 (28%)	26 (21%)	1 (1%)	0 (0%)	0.8	[0.45-1.4]	0.418996	0.9032		0.26	[0.01-2.71]	0.37163	1		2.25	[1.07-4.94]	0.0250071	0.115302		0	[0-Inf]	1	1
CELA3B	chymotrypsin like elastase 3B	1p36.12	23436	132	123	44 (33%)	14 (11%)	4 (3%)	0 (0%)	35 (28%)	26 (21%)	1 (1%)	0 (0%)	0.8	[0.45-1.4]	0.418996	0.9032		0.26	[0.01-2.71]	0.37163	1		2.25	[1.07-4.94]	0.0250071	0.115302		0	[0-Inf]	1	1
LINC00339	long intergenic non-protein coding RNA 339	1p36.12	29092	132	123	44 (33%)	14 (11%)	4 (3%)	0 (0%)	35 (28%)	26 (21%)	1 (1%)	0 (0%)	0.8	[0.45-1.4]	0.418996	0.9032		0.26	[0.01-2.71]	0.37163	1		2.25	[1.07-4.94]	0.0250071	0.115302		0	[0-Inf]	1	1
RN7SL186P	RNA, 7SL, cytoplasmic 186, pseudogene	1p36.12	106480972	132	123	44 (33%)	14 (11%)	4 (3%)	0 (0%)	35 (28%)	26 (21%)	1 (1%)	0 (0%)	0.8	[0.45-1.4]	0.418996	0.9032		0.26	[0.01-2.71]	0.37163	1		2.25	[1.07-4.94]	0.0250071	0.115302		0	[0-Inf]	1	1
RN7SL386P	RNA, 7SL, cytoplasmic 386, pseudogene	1p36.12	106479364	132	123	44 (33%)	14 (11%)	4 (3%)	0 (0%)	35 (28%)	26 (21%)	1 (1%)	0 (0%)	0.8	[0.45-1.4]	0.418996	0.9032		0.26	[0.01-2.71]	0.37163	1		2.25	[1.07-4.94]	0.0250071	0.115302		0	[0-Inf]	1	1
RN7SL421P	NA	1p36.12	NA	132	123	44 (33%)	14 (11%)	4 (3%)	0 (0%)	35 (28%)	26 (21%)	1 (1%)	0 (0%)	0.8	[0.45-1.4]	0.418996	0.9032		0.26	[0.01-2.71]	0.37163	1		2.25	[1.07-4.94]	0.0250071	0.115302		0	[0-Inf]	1	1
RN7SL768P	NA	1p36.12	NA	132	123	44 (33%)	14 (11%)	4 (3%)	0 (0%)	35 (28%)	26 (21%)	1 (1%)	0 (0%)	0.8	[0.45-1.4]	0.418996	0.9032		0.26	[0.01-2.71]	0.37163	1		2.25	[1.07-4.94]	0.0250071	0.115302		0	[0-Inf]	1	1
WNT4	Wnt family member 4	1p36.12	54361	132	123	44 (33%)	13 (10%)	4 (3%)	0 (0%)	35 (28%)	26 (21%)	1 (1%)	0 (0%)	0.8	[0.45-1.4]	0.418996	0.9032		0.26	[0.01-2.71]	0.37163	1		2.45	[1.14-5.48]	0.014662	0.090505		0	[0-Inf]	1	1
MIR4418	microRNA 4418	1p36.12	100616433	132	123	44 (33%)	13 (10%)	4 (3%)	0 (0%)	36 (29%)	26 (21%)	2 (2%)	0 (0%)	0.83	[0.47-1.46]	0.502377	0.925213		0.53	[0.05-3.78]	0.684964	1		2.45	[1.14-5.48]	0.014662	0.090505		0	[0-Inf]	1	1
ZBTB40	zinc finger and BTB domain containing 40	1p36.12	9923	132	123	44 (33%)	13 (10%)	4 (3%)	0 (0%)	34 (28%)	27 (22%)	1 (1%)	0 (0%)	0.76	[0.43-1.35]	0.343753	0.876045		0.26	[0.01-2.71]	0.37163	1		2.57	[1.2-5.73]	0.00953659	0.0720362		0	[0-Inf]	1	1
EPHA8	EPH receptor A8	1p36.12	2046	132	123	44 (33%)	13 (10%)	4 (3%)	0 (0%)	35 (28%)	27 (22%)	2 (2%)	0 (0%)	0.8	[0.45-1.4]	0.418996	0.9032		0.53	[0.05-3.78]	0.684964	1		2.57	[1.2-5.73]	0.00953659	0.0720362		0	[0-Inf]	1	1
C1QA	complement C1q A chain	1p36.12	712	132	123	44 (33%)	13 (10%)	4 (3%)	0 (0%)	34 (28%)	27 (22%)	1 (1%)	0 (0%)	0.76	[0.43-1.35]	0.343753	0.876045		0.26	[0.01-2.71]	0.37163	1		2.57	[1.2-5.73]	0.00953659	0.0720362		0	[0-Inf]	1	1
C1QC	complement C1q C chain	1p36.12	714	132	123	44 (33%)	13 (10%)	4 (3%)	0 (0%)	34 (28%)	27 (22%)	1 (1%)	0 (0%)	0.76	[0.43-1.35]	0.343753	0.876045		0.26	[0.01-2.71]	0.37163	1		2.57	[1.2-5.73]	0.00953659	0.0720362		0	[0-Inf]	1	1
C1QB	complement C1q B chain	1p36.12	713	132	123	44 (33%)	13 (10%)	4 (3%)	0 (0%)	34 (28%)	27 (22%)	1 (1%)	0 (0%)	0.76	[0.43-1.35]	0.343753	0.876045		0.26	[0.01-2.71]	0.37163	1		2.57	[1.2-5.73]	0.00953659	0.0720362		0	[0-Inf]	1	1
EPHB2	EPH receptor B2	1p36.12	2048	132	123	44 (33%)	14 (11%)	4 (3%)	0 (0%)	34 (28%)	27 (22%)	1 (1%)	0 (0%)	0.76	[0.43-1.35]	0.343753	0.876045		0.26	[0.01-2.71]	0.37163	1		2.36	[1.12-5.16]	0.0167047	0.0945137		0	[0-Inf]	1	1
MIR4684	microRNA 4684	1p36.12	100616391	132	123	44 (33%)	13 (10%)	4 (3%)	0 (0%)	34 (28%)	27 (22%)	1 (1%)	0 (0%)	0.76	[0.43-1.35]	0.343753	0.876045		0.26	[0.01-2.71]	0.37163	1		2.57	[1.2-5.73]	0.00953659	0.0720362		0	[0-Inf]	1	1
MIR4253	microRNA 4253	1p36.12	100422914	132	123	43 (33%)	14 (11%)	4 (3%)	0 (0%)	34 (28%)	27 (22%)	1 (1%)	0 (0%)	0.79	[0.44-1.4]	0.415233	0.9032		0.26	[0.01-2.71]	0.37163	1		2.36	[1.12-5.16]	0.0167047	0.0945137		0	[0-Inf]	1	1
LACTBL1	lactamase beta like 1	1p36.12	646262	132	123	43 (33%)	13 (10%)	4 (3%)	0 (0%)	34 (28%)	27 (22%)	1 (1%)	0 (0%)	0.79	[0.44-1.4]	0.415233	0.9032		0.26	[0.01-2.71]	0.37163	1		2.57	[1.2-5.73]	0.00953659	0.0720362		0	[0-Inf]	1	1
C1orf234	testis expressed 46	1p36.12	729059	132	123	43 (33%)	13 (10%)	3 (2%)	0 (0%)	34 (28%)	27 (22%)	1 (1%)	0 (0%)	0.79	[0.44-1.4]	0.415233	0.9032		0.35	[0.01-4.47]	0.622978	1		2.57	[1.2-5.73]	0.00953659	0.0720362		0	[0-Inf]	1	1
KDM1A	lysine demethylase 1A	1p36.12	23028	132	123	44 (33%)	13 (10%)	4 (3%)	0 (0%)	34 (28%)	27 (22%)	1 (1%)	0 (0%)	0.76	[0.43-1.35]	0.343753	0.876045		0.26	[0.01-2.71]	0.37163	1		2.57	[1.2-5.73]	0.00953659	0.0720362		0	[0-Inf]	1	1
MIR3115	microRNA 3115	1p36.12	100422866	132	123	43 (33%)	13 (10%)	3 (2%)	0 (0%)	34 (28%)	27 (22%)	1 (1%)	0 (0%)	0.79	[0.44-1.4]	0.415233	0.9032		0.35	[0.01-4.47]	0.622978	1		2.57	[1.2-5.73]	0.00953659	0.0720362		0	[0-Inf]	1	1
MIR4419A	NA	1p36.12	100616177	132	123	43 (33%)	13 (10%)	3 (2%)	0 (0%)	34 (28%)	27 (22%)	1 (1%)	0 (0%)	0.79	[0.44-1.4]	0.415233	0.9032		0.35	[0.01-4.47]	0.622978	1		2.57	[1.2-5.73]	0.00953659	0.0720362		0	[0-Inf]	1	1
LUZP1	leucine zipper protein 1	1p36.12	7798	132	123	44 (33%)	13 (10%)	4 (3%)	1 (1%)	34 (28%)	27 (22%)	1 (1%)	0 (0%)	0.76	[0.43-1.35]	0.343753	0.876045		0.26	[0.01-2.71]	0.37163	1		2.57	[1.2-5.73]	0.00953659	0.0720362		0	[0-41.85]	1	1
HTR1D	5-hydroxytryptamine receptor 1D	1p36.12	3352	132	123	44 (33%)	14 (11%)	3 (2%)	2 (2%)	34 (28%)	27 (22%)	1 (1%)	0 (0%)	0.76	[0.43-1.35]	0.343753	0.876045		0.35	[0.01-4.47]	0.622978	1		2.36	[1.12-5.16]	0.0167047	0.0945137		0	[0-5.71]	0.498657	1
HNRNPR	heterogeneous nuclear ribonucleoprotein R	1p36.12	10236	132	123	44 (33%)	12 (9%)	3 (2%)	1 (1%)	34 (28%)	26 (21%)	1 (1%)	0 (0%)	0.76	[0.43-1.35]	0.343753	0.876045		0.35	[0.01-4.47]	0.622978	1		2.67	[1.23-6.13]	0.00815687	0.0672752		0	[0-41.85]	1	1
ZNF436	zinc finger protein 436	1p36.12	80818	132	123	44 (33%)	12 (9%)	3 (2%)	1 (1%)	34 (28%)	26 (21%)	1 (1%)	0 (0%)	0.76	[0.43-1.35]	0.343753	0.876045		0.35	[0.01-4.47]	0.622978	1		2.67	[1.23-6.13]	0.00815687	0.0672752		0	[0-41.85]	1	1
C1orf213	ZNF436 antisense RNA 1	1p36.12	148898	132	123	43 (33%)	12 (9%)	3 (2%)	1 (1%)	34 (28%)	26 (21%)	1 (1%)	0 (0%)	0.79	[0.44-1.4]	0.415233	0.9032		0.35	[0.01-4.47]	0.622978	1		2.67	[1.23-6.13]	0.00815687	0.0672752		0	[0-41.85]	1	1
TCEA3	transcription elongation factor A3	1p36.12	6920	132	123	43 (33%)	13 (10%)	3 (2%)	2 (2%)	34 (28%)	26 (21%)	1 (1%)	0 (0%)	0.79	[0.44-1.4]	0.415233	0.9032		0.35	[0.01-4.47]	0.622978	1		2.45	[1.14-5.48]	0.014662	0.090505		0	[0-5.71]	0.498657	1
ASAP3	ArfGAP with SH3 domain, ankyrin repeat and PH domain 3	1p36.12	55616	132	123	44 (33%)	13 (10%)	3 (2%)	2 (2%)	34 (28%)	25 (20%)	1 (1%)	0 (0%)	0.76	[0.43-1.35]	0.343753	0.876045		0.35	[0.01-4.47]	0.622978	1		2.33	[1.08-5.23]	0.0222062	0.109012		0	[0-5.71]	0.498657	1
E2F2	E2F transcription factor 2	1p36.12	1870	132	123	44 (33%)	12 (9%)	3 (2%)	1 (1%)	34 (28%)	24 (20%)	1 (1%)	0 (0%)	0.76	[0.43-1.35]	0.343753	0.876045		0.35	[0.01-4.47]	0.622978	1		2.42	[1.1-5.59]	0.0194825	0.101857		0	[0-41.85]	1	1
ID3	inhibitor of DNA binding 3	1p36.12	3399	132	123	43 (33%)	13 (10%)	3 (2%)	1 (1%)	34 (28%)	24 (20%)	1 (1%)	0 (0%)	0.79	[0.44-1.4]	0.415233	0.9032		0.35	[0.01-4.47]	0.622978	1		2.21	[1.02-5]	0.0331175	0.135135		0	[0-41.85]	1	1
MDS2	myelodysplastic syndrome 2 translocation associated	1p36.11	259283	132	123	43 (33%)	13 (10%)	3 (2%)	1 (1%)	34 (28%)	24 (20%)	1 (1%)	0 (0%)	0.79	[0.44-1.4]	0.415233	0.9032		0.35	[0.01-4.47]	0.622978	1		2.21	[1.02-5]	0.0331175	0.135135		0	[0-41.85]	1	1
RPL11	ribosomal protein L11	1p36.11	6135	132	123	43 (33%)	13 (10%)	3 (2%)	1 (1%)	34 (28%)	24 (20%)	1 (1%)	0 (0%)	0.79	[0.44-1.4]	0.415233	0.9032		0.35	[0.01-4.47]	0.622978	1		2.21	[1.02-5]	0.0331175	0.135135		0	[0-41.85]	1	1
RN7SL532P	NA	1p36.11	NA	132	123	43 (33%)	14 (11%)	3 (2%)	2 (2%)	34 (28%)	24 (20%)	1 (1%)	0 (0%)	0.79	[0.44-1.4]	0.415233	0.9032		0.35	[0.01-4.47]	0.622978	1		2.04	[0.95-4.51]	0.0535095	0.184568		0	[0-5.71]	0.498657	1
TCEB3	elongin A	1p36.11	6924	132	123	43 (33%)	14 (11%)	3 (2%)	2 (2%)	34 (28%)	24 (20%)	1 (1%)	0 (0%)	0.79	[0.44-1.4]	0.415233	0.9032		0.35	[0.01-4.47]	0.622978	1		2.04	[0.95-4.51]	0.0535095	0.184568		0	[0-5.71]	0.498657	1
PITHD1	PITH domain containing 1	1p36.11	57095	132	123	43 (33%)	13 (10%)	3 (2%)	1 (1%)	34 (28%)	24 (20%)	1 (1%)	0 (0%)	0.79	[0.44-1.4]	0.415233	0.9032		0.35	[0.01-4.47]	0.622978	1		2.21	[1.02-5]	0.0331175	0.135135		0	[0-41.85]	1	1
GALE	UDP-galactose-4-epimerase	1p36.11	2582	132	123	43 (33%)	13 (10%)	3 (2%)	1 (1%)	34 (28%)	24 (20%)	1 (1%)	0 (0%)	0.79	[0.44-1.4]	0.415233	0.9032		0.35	[0.01-4.47]	0.622978	1		2.21	[1.02-5]	0.0331175	0.135135		0	[0-41.85]	1	1
HMGCL	3-hydroxy-3-methylglutaryl-CoA lyase	1p36.11	3155	132	123	43 (33%)	13 (10%)	3 (2%)	1 (1%)	34 (28%)	24 (20%)	1 (1%)	0 (0%)	0.79	[0.44-1.4]	0.415233	0.9032		0.35	[0.01-4.47]	0.622978	1		2.21	[1.02-5]	0.0331175	0.135135		0	[0-41.85]	1	1
LYPLA2	lysophospholipase 2	1p36.11	11313	132	123	43 (33%)	13 (10%)	3 (2%)	1 (1%)	34 (28%)	24 (20%)	1 (1%)	0 (0%)	0.79	[0.44-1.4]	0.415233	0.9032		0.35	[0.01-4.47]	0.622978	1		2.21	[1.02-5]	0.0331175	0.135135		0	[0-41.85]	1	1
FUCA1	alpha-L-fucosidase 1	1p36.11	2517	132	123	43 (33%)	13 (10%)	3 (2%)	1 (1%)	34 (28%)	24 (20%)	1 (1%)	0 (0%)	0.79	[0.44-1.4]	0.415233	0.9032		0.35	[0.01-4.47]	0.622978	1		2.21	[1.02-5]	0.0331175	0.135135		0	[0-41.85]	1	1
CNR2	cannabinoid receptor 2	1p36.11	1269	132	123	44 (33%)	12 (9%)	3 (2%)	1 (1%)	34 (28%)	24 (20%)	1 (1%)	0 (0%)	0.76	[0.43-1.35]	0.343753	0.876045		0.35	[0.01-4.47]	0.622978	1		2.42	[1.1-5.59]	0.0194825	0.101857		0	[0-41.85]	1	1
RN7SL24P	NA	1p36.11	NA	132	123	44 (33%)	12 (9%)	3 (2%)	1 (1%)	34 (28%)	24 (20%)	1 (1%)	0 (0%)	0.76	[0.43-1.35]	0.343753	0.876045		0.35	[0.01-4.47]	0.622978	1		2.42	[1.1-5.59]	0.0194825	0.101857		0	[0-41.85]	1	1
snoU13|ENSG00000238538.1	NA	1p36.11	NA	132	123	44 (33%)	12 (9%)	3 (2%)	1 (1%)	34 (28%)	24 (20%)	1 (1%)	0 (0%)	0.76	[0.43-1.35]	0.343753	0.876045		0.35	[0.01-4.47]	0.622978	1		2.42	[1.1-5.59]	0.0194825	0.101857		0	[0-41.85]	1	1
MIR378F	microRNA 378f	1p36.11	100616492	132	123	44 (33%)	12 (9%)	3 (2%)	1 (1%)	34 (28%)	24 (20%)	1 (1%)	0 (0%)	0.76	[0.43-1.35]	0.343753	0.876045		0.35	[0.01-4.47]	0.622978	1		2.42	[1.1-5.59]	0.0194825	0.101857		0	[0-41.85]	1	1
PNRC2	proline rich nuclear receptor coactivator 2	1p36.11	55629	132	123	44 (33%)	12 (9%)	4 (3%)	1 (1%)	34 (28%)	24 (20%)	1 (1%)	0 (0%)	0.76	[0.43-1.35]	0.343753	0.876045		0.26	[0.01-2.71]	0.37163	1		2.42	[1.1-5.59]	0.0194825	0.101857		0	[0-41.85]	1	1
SRSF10	serine and arginine rich splicing factor 10	1p36.11	10772	132	123	44 (33%)	12 (9%)	4 (3%)	1 (1%)	34 (28%)	24 (20%)	1 (1%)	0 (0%)	0.76	[0.43-1.35]	0.343753	0.876045		0.26	[0.01-2.71]	0.37163	1		2.42	[1.1-5.59]	0.0194825	0.101857		0	[0-41.85]	1	1
MYOM3	myomesin 3	1p36.11	127294	132	123	44 (33%)	12 (9%)	4 (3%)	1 (1%)	35 (28%)	23 (19%)	1 (1%)	0 (0%)	0.8	[0.45-1.4]	0.418996	0.9032		0.26	[0.01-2.71]	0.37163	1		2.29	[1.03-5.33]	0.0294216	0.126973		0	[0-41.85]	1	1
IL22RA1	interleukin 22 receptor subunit alpha 1	1p36.11	58985	132	123	44 (33%)	12 (9%)	3 (2%)	1 (1%)	35 (28%)	23 (19%)	1 (1%)	0 (0%)	0.8	[0.45-1.4]	0.418996	0.9032		0.35	[0.01-4.47]	0.622978	1		2.29	[1.03-5.33]	0.0294216	0.126973		0	[0-41.85]	1	1
IFNLR1	interferon lambda receptor 1	1p36.11	163702	132	123	44 (33%)	12 (9%)	3 (2%)	1 (1%)	35 (28%)	23 (19%)	1 (1%)	0 (0%)	0.8	[0.45-1.4]	0.418996	0.9032		0.35	[0.01-4.47]	0.622978	1		2.29	[1.03-5.33]	0.0294216	0.126973		0	[0-41.85]	1	1
GRHL3	grainyhead like transcription factor 3	1p36.11	57822	132	123	45 (34%)	11 (8%)	3 (2%)	1 (1%)	35 (28%)	23 (19%)	1 (1%)	0 (0%)	0.77	[0.44-1.35]	0.347575	0.876045		0.35	[0.01-4.47]	0.622978	1		2.52	[1.12-6.02]	0.0168544	0.0946906		0	[0-41.85]	1	1
STPG1	sperm tail PG-rich repeat containing 1	1p36.11	90529	132	123	45 (34%)	11 (8%)	3 (2%)	1 (1%)	35 (28%)	23 (19%)	1 (1%)	0 (0%)	0.77	[0.44-1.35]	0.347575	0.876045		0.35	[0.01-4.47]	0.622978	1		2.52	[1.12-6.02]	0.0168544	0.0946906		0	[0-41.85]	1	1
NIPAL3	NIPA like domain containing 3	1p36.11	57185	132	123	45 (34%)	11 (8%)	3 (2%)	1 (1%)	35 (28%)	23 (19%)	1 (1%)	0 (0%)	0.77	[0.44-1.35]	0.347575	0.876045		0.35	[0.01-4.47]	0.622978	1		2.52	[1.12-6.02]	0.0168544	0.0946906		0	[0-41.85]	1	1
RCAN3	RCAN family member 3	1p36.11	11123	132	123	45 (34%)	11 (8%)	3 (2%)	1 (1%)	35 (28%)	23 (19%)	1 (1%)	0 (0%)	0.77	[0.44-1.35]	0.347575	0.876045		0.35	[0.01-4.47]	0.622978	1		2.52	[1.12-6.02]	0.0168544	0.0946906		0	[0-41.85]	1	1
RN7SL857P	NA	1p36.11	NA	132	123	45 (34%)	11 (8%)	3 (2%)	1 (1%)	35 (28%)	23 (19%)	1 (1%)	0 (0%)	0.77	[0.44-1.35]	0.347575	0.876045		0.35	[0.01-4.47]	0.622978	1		2.52	[1.12-6.02]	0.0168544	0.0946906		0	[0-41.85]	1	1
NCMAP	non-compact myelin associated protein	1p36.11	400746	132	123	45 (34%)	11 (8%)	3 (2%)	1 (1%)	35 (28%)	23 (19%)	1 (1%)	0 (0%)	0.77	[0.44-1.35]	0.347575	0.876045		0.35	[0.01-4.47]	0.622978	1		2.52	[1.12-6.02]	0.0168544	0.0946906		0	[0-41.85]	1	1
SRRM1	serine and arginine repetitive matrix 1	1p36.11	10250	132	123	45 (34%)	12 (9%)	3 (2%)	2 (2%)	35 (28%)	23 (19%)	1 (1%)	0 (0%)	0.77	[0.44-1.35]	0.347575	0.876045		0.35	[0.01-4.47]	0.622978	1		2.29	[1.03-5.33]	0.0294216	0.126973		0	[0-5.71]	0.498657	1
snoU13|ENSG00000238986.1	NA	1p36.11	NA	132	123	45 (34%)	11 (8%)	3 (2%)	1 (1%)	35 (28%)	23 (19%)	1 (1%)	0 (0%)	0.77	[0.44-1.35]	0.347575	0.876045		0.35	[0.01-4.47]	0.622978	1		2.52	[1.12-6.02]	0.0168544	0.0946906		0	[0-41.85]	1	1
CLIC4	chloride intracellular channel 4	1p36.11	25932	132	123	45 (34%)	11 (8%)	3 (2%)	1 (1%)	35 (28%)	23 (19%)	1 (1%)	0 (0%)	0.77	[0.44-1.35]	0.347575	0.876045		0.35	[0.01-4.47]	0.622978	1		2.52	[1.12-6.02]	0.0168544	0.0946906		0	[0-41.85]	1	1
RUNX3	RUNX family transcription factor 3	1p36.11	864	132	123	45 (34%)	11 (8%)	3 (2%)	1 (1%)	35 (28%)	23 (19%)	1 (1%)	0 (0%)	0.77	[0.44-1.35]	0.347575	0.876045		0.35	[0.01-4.47]	0.622978	1		2.52	[1.12-6.02]	0.0168544	0.0946906		0	[0-41.85]	1	1
MIR4425	microRNA 4425	1p36.11	100616365	132	123	45 (34%)	11 (8%)	3 (2%)	1 (1%)	35 (28%)	23 (19%)	1 (1%)	0 (0%)	0.77	[0.44-1.35]	0.347575	0.876045		0.35	[0.01-4.47]	0.622978	1		2.52	[1.12-6.02]	0.0168544	0.0946906		0	[0-41.85]	1	1
C1orf63	arginine and serine rich protein 1	1p36.11	57035	132	123	45 (34%)	11 (8%)	3 (2%)	1 (1%)	35 (28%)	23 (19%)	1 (1%)	0 (0%)	0.77	[0.44-1.35]	0.347575	0.876045		0.35	[0.01-4.47]	0.622978	1		2.52	[1.12-6.02]	0.0168544	0.0946906		0	[0-41.85]	1	1
RHCE	Rh blood group CcEe antigens	1p36.11	6006	132	123	45 (34%)	12 (9%)	3 (2%)	1 (1%)	35 (28%)	23 (19%)	1 (1%)	0 (0%)	0.77	[0.44-1.35]	0.347575	0.876045		0.35	[0.01-4.47]	0.622978	1		2.29	[1.03-5.33]	0.0294216	0.126973		0	[0-41.85]	1	1
RHD	Rh blood group D antigen	1p36.11	6007	132	123	45 (34%)	11 (8%)	3 (2%)	1 (1%)	35 (28%)	23 (19%)	1 (1%)	0 (0%)	0.77	[0.44-1.35]	0.347575	0.876045		0.35	[0.01-4.47]	0.622978	1		2.52	[1.12-6.02]	0.0168544	0.0946906		0	[0-41.85]	1	1
SYF2	SYF2 pre-mRNA splicing factor	1p36.11	25949	132	123	45 (34%)	11 (8%)	3 (2%)	1 (1%)	35 (28%)	23 (19%)	1 (1%)	0 (0%)	0.77	[0.44-1.35]	0.347575	0.876045		0.35	[0.01-4.47]	0.622978	1		2.52	[1.12-6.02]	0.0168544	0.0946906		0	[0-41.85]	1	1
TMEM50A	transmembrane protein 50A	1p36.11	23585	132	123	45 (34%)	11 (8%)	3 (2%)	1 (1%)	35 (28%)	23 (19%)	1 (1%)	0 (0%)	0.77	[0.44-1.35]	0.347575	0.876045		0.35	[0.01-4.47]	0.622978	1		2.52	[1.12-6.02]	0.0168544	0.0946906		0	[0-41.85]	1	1
snoU13|ENSG00000238889.1	NA	1p36.11	NA	132	123	45 (34%)	11 (8%)	3 (2%)	1 (1%)	35 (28%)	23 (19%)	1 (1%)	0 (0%)	0.77	[0.44-1.35]	0.347575	0.876045		0.35	[0.01-4.47]	0.622978	1		2.52	[1.12-6.02]	0.0168544	0.0946906		0	[0-41.85]	1	1
TMEM57	macoilin 1	1p36.11|1p36.11	55219	132	123	45 (34%)	12 (9%)	3 (2%)	1 (1%)	35 (28%)	23 (19%)	1 (1%)	0 (0%)	0.77	[0.44-1.35]	0.347575	0.876045		0.35	[0.01-4.47]	0.622978	1		2.29	[1.03-5.33]	0.0294216	0.126973		0	[0-41.85]	1	1
LDLRAP1	low density lipoprotein receptor adaptor protein 1	1p36.11	26119	132	123	45 (34%)	12 (9%)	3 (2%)	1 (1%)	35 (28%)	23 (19%)	1 (1%)	0 (0%)	0.77	[0.44-1.35]	0.347575	0.876045		0.35	[0.01-4.47]	0.622978	1		2.29	[1.03-5.33]	0.0294216	0.126973		0	[0-41.85]	1	1
MAN1C1	mannosidase alpha class 1C member 1	1p36.11	57134	132	123	45 (34%)	12 (9%)	3 (2%)	1 (1%)	35 (28%)	24 (20%)	1 (1%)	0 (0%)	0.77	[0.44-1.35]	0.347575	0.876045		0.35	[0.01-4.47]	0.622978	1		2.42	[1.1-5.59]	0.0194825	0.101857		0	[0-41.85]	1	1
SEPN1	selenoprotein N	1p36.11	57190	132	123	45 (34%)	11 (8%)	3 (2%)	1 (1%)	35 (28%)	24 (20%)	1 (1%)	0 (0%)	0.77	[0.44-1.35]	0.347575	0.876045		0.35	[0.01-4.47]	0.622978	1		2.66	[1.18-6.32]	0.0108377	0.0761741		0	[0-41.85]	1	1
MTFR1L	mitochondrial fission regulator 1 like	1p36.11	56181	132	123	45 (34%)	11 (8%)	3 (2%)	1 (1%)	35 (28%)	24 (20%)	1 (1%)	0 (0%)	0.77	[0.44-1.35]	0.347575	0.876045		0.35	[0.01-4.47]	0.622978	1		2.66	[1.18-6.32]	0.0108377	0.0761741		0	[0-41.85]	1	1
AUNIP	aurora kinase A and ninein interacting protein	1p36.11	79000	132	123	45 (34%)	11 (8%)	3 (2%)	1 (1%)	35 (28%)	24 (20%)	1 (1%)	0 (0%)	0.77	[0.44-1.35]	0.347575	0.876045		0.35	[0.01-4.47]	0.622978	1		2.66	[1.18-6.32]	0.0108377	0.0761741		0	[0-41.85]	1	1
PAQR7	progestin and adipoQ receptor family member 7	1p36.11	164091	132	123	45 (34%)	11 (8%)	3 (2%)	1 (1%)	35 (28%)	24 (20%)	1 (1%)	0 (0%)	0.77	[0.44-1.35]	0.347575	0.876045		0.35	[0.01-4.47]	0.622978	1		2.66	[1.18-6.32]	0.0108377	0.0761741		0	[0-41.85]	1	1
STMN1	stathmin 1	1p36.11	3925	132	123	45 (34%)	11 (8%)	3 (2%)	1 (1%)	36 (29%)	23 (19%)	1 (1%)	0 (0%)	0.8	[0.45-1.4]	0.422601	0.9032		0.35	[0.01-4.47]	0.622978	1		2.52	[1.12-6.02]	0.0168544	0.0946906		0	[0-41.85]	1	1
MIR3917	microRNA 3917	1p36.11	100500808	132	123	45 (34%)	11 (8%)	3 (2%)	1 (1%)	36 (29%)	23 (19%)	1 (1%)	0 (0%)	0.8	[0.45-1.4]	0.422601	0.9032		0.35	[0.01-4.47]	0.622978	1		2.52	[1.12-6.02]	0.0168544	0.0946906		0	[0-41.85]	1	1
PAFAH2	platelet activating factor acetylhydrolase 2	1p36.11	5051	132	123	45 (34%)	11 (8%)	3 (2%)	1 (1%)	36 (29%)	23 (19%)	1 (1%)	0 (0%)	0.8	[0.45-1.4]	0.422601	0.9032		0.35	[0.01-4.47]	0.622978	1		2.52	[1.12-6.02]	0.0168544	0.0946906		0	[0-41.85]	1	1
SCARNA17|ENSG00000252190.1	NA	1p36.11	NA	132	123	44 (33%)	12 (9%)	3 (2%)	1 (1%)	36 (29%)	23 (19%)	1 (1%)	0 (0%)	0.83	[0.47-1.46]	0.502377	0.925213		0.35	[0.01-4.47]	0.622978	1		2.29	[1.03-5.33]	0.0294216	0.126973		0	[0-41.85]	1	1
SCARNA18|ENSG00000252691.1	NA	1p36.11	NA	132	123	44 (33%)	12 (9%)	3 (2%)	1 (1%)	36 (29%)	23 (19%)	1 (1%)	0 (0%)	0.83	[0.47-1.46]	0.502377	0.925213		0.35	[0.01-4.47]	0.622978	1		2.29	[1.03-5.33]	0.0294216	0.126973		0	[0-41.85]	1	1
EXTL1	exostosin like glycosyltransferase 1	1p36.11	2134	132	123	44 (33%)	12 (9%)	3 (2%)	1 (1%)	37 (30%)	23 (19%)	1 (1%)	0 (0%)	0.86	[0.49-1.51]	0.592998	0.947573		0.35	[0.01-4.47]	0.622978	1		2.29	[1.03-5.33]	0.0294216	0.126973		0	[0-41.85]	1	1
SLC30A2	solute carrier family 30 member 2	1p36.11	7780	132	123	44 (33%)	12 (9%)	3 (2%)	1 (1%)	37 (30%)	23 (19%)	1 (1%)	0 (0%)	0.86	[0.49-1.51]	0.592998	0.947573		0.35	[0.01-4.47]	0.622978	1		2.29	[1.03-5.33]	0.0294216	0.126973		0	[0-41.85]	1	1
TRIM63	tripartite motif containing 63	1p36.11	84676	132	123	44 (33%)	12 (9%)	3 (2%)	1 (1%)	37 (30%)	23 (19%)	1 (1%)	0 (0%)	0.86	[0.49-1.51]	0.592998	0.947573		0.35	[0.01-4.47]	0.622978	1		2.29	[1.03-5.33]	0.0294216	0.126973		0	[0-41.85]	1	1
PDIK1L	PDLIM1 interacting kinase 1 like	1p36.11	149420	132	123	44 (33%)	12 (9%)	3 (2%)	1 (1%)	36 (29%)	23 (19%)	1 (1%)	0 (0%)	0.83	[0.47-1.46]	0.502377	0.925213		0.35	[0.01-4.47]	0.622978	1		2.29	[1.03-5.33]	0.0294216	0.126973		0	[0-41.85]	1	1
FAM110D	family with sequence similarity 110 member D	1p36.11	79927	132	123	44 (33%)	12 (9%)	3 (2%)	1 (1%)	36 (29%)	23 (19%)	1 (1%)	0 (0%)	0.83	[0.47-1.46]	0.502377	0.925213		0.35	[0.01-4.47]	0.622978	1		2.29	[1.03-5.33]	0.0294216	0.126973		0	[0-41.85]	1	1
ZNF593	zinc finger protein 593	1p36.11	51042	132	123	44 (33%)	12 (9%)	3 (2%)	1 (1%)	36 (29%)	23 (19%)	1 (1%)	0 (0%)	0.83	[0.47-1.46]	0.502377	0.925213		0.35	[0.01-4.47]	0.622978	1		2.29	[1.03-5.33]	0.0294216	0.126973		0	[0-41.85]	1	1
CNKSR1	connector enhancer of kinase suppressor of Ras 1	1p36.11	10256	132	123	44 (33%)	12 (9%)	3 (2%)	1 (1%)	36 (29%)	23 (19%)	1 (1%)	0 (0%)	0.83	[0.47-1.46]	0.502377	0.925213		0.35	[0.01-4.47]	0.622978	1		2.29	[1.03-5.33]	0.0294216	0.126973		0	[0-41.85]	1	1
CATSPER4	cation channel sperm associated 4	1p36.11	378807	132	123	44 (33%)	12 (9%)	3 (2%)	2 (2%)	36 (29%)	23 (19%)	1 (1%)	0 (0%)	0.83	[0.47-1.46]	0.502377	0.925213		0.35	[0.01-4.47]	0.622978	1		2.29	[1.03-5.33]	0.0294216	0.126973		0	[0-5.71]	0.498657	1
CEP85	centrosomal protein 85	1p36.11	64793	132	123	44 (33%)	12 (9%)	3 (2%)	1 (1%)	35 (28%)	24 (20%)	1 (1%)	0 (0%)	0.8	[0.45-1.4]	0.418996	0.9032		0.35	[0.01-4.47]	0.622978	1		2.42	[1.1-5.59]	0.0194825	0.101857		0	[0-41.85]	1	1
SH3BGRL3	SH3 domain binding glutamate rich protein like 3	1p36.11	83442	132	123	44 (33%)	12 (9%)	3 (2%)	1 (1%)	35 (28%)	24 (20%)	1 (1%)	0 (0%)	0.8	[0.45-1.4]	0.418996	0.9032		0.35	[0.01-4.47]	0.622978	1		2.42	[1.1-5.59]	0.0194825	0.101857		0	[0-41.85]	1	1
UBXN11	UBX domain protein 11	1p36.11	91544	132	123	44 (33%)	12 (9%)	3 (2%)	1 (1%)	35 (28%)	24 (20%)	1 (1%)	0 (0%)	0.8	[0.45-1.4]	0.418996	0.9032		0.35	[0.01-4.47]	0.622978	1		2.42	[1.1-5.59]	0.0194825	0.101857		0	[0-41.85]	1	1
AIM1L	crystallin beta-gamma domain containing 2	1p36.11	55057	132	123	44 (33%)	12 (9%)	3 (2%)	1 (1%)	35 (28%)	25 (20%)	1 (1%)	0 (0%)	0.8	[0.45-1.4]	0.418996	0.9032		0.35	[0.01-4.47]	0.622978	1		2.54	[1.16-5.86]	0.0127018	0.0834304		0	[0-41.85]	1	1
CD52	CD52 molecule	1p36.11	1043	132	123	44 (33%)	12 (9%)	3 (2%)	1 (1%)	35 (28%)	24 (20%)	1 (1%)	0 (0%)	0.8	[0.45-1.4]	0.418996	0.9032		0.35	[0.01-4.47]	0.622978	1		2.42	[1.1-5.59]	0.0194825	0.101857		0	[0-41.85]	1	1
RN7SL490P	NA	1p36.11	NA	132	123	44 (33%)	12 (9%)	3 (2%)	1 (1%)	35 (28%)	25 (20%)	1 (1%)	0 (0%)	0.8	[0.45-1.4]	0.418996	0.9032		0.35	[0.01-4.47]	0.622978	1		2.54	[1.16-5.86]	0.0127018	0.0834304		0	[0-41.85]	1	1
ZNF683	zinc finger protein 683	1p36.11	257101	132	123	44 (33%)	12 (9%)	3 (2%)	1 (1%)	35 (28%)	25 (20%)	1 (1%)	0 (0%)	0.8	[0.45-1.4]	0.418996	0.9032		0.35	[0.01-4.47]	0.622978	1		2.54	[1.16-5.86]	0.0127018	0.0834304		0	[0-41.85]	1	1
LIN28A	lin-28 homolog A	1p36.11	79727	132	123	44 (33%)	12 (9%)	3 (2%)	1 (1%)	35 (28%)	25 (20%)	1 (1%)	0 (0%)	0.8	[0.45-1.4]	0.418996	0.9032		0.35	[0.01-4.47]	0.622978	1		2.54	[1.16-5.86]	0.0127018	0.0834304		0	[0-41.85]	1	1
DHDDS	dehydrodolichyl diphosphate synthase subunit	1p36.11	79947	132	123	44 (33%)	12 (9%)	3 (2%)	1 (1%)	35 (28%)	25 (20%)	1 (1%)	0 (0%)	0.8	[0.45-1.4]	0.418996	0.9032		0.35	[0.01-4.47]	0.622978	1		2.54	[1.16-5.86]	0.0127018	0.0834304		0	[0-41.85]	1	1
HMGN2	high mobility group nucleosomal binding domain 2	1p36.11	3151	132	123	44 (33%)	12 (9%)	3 (2%)	1 (1%)	35 (28%)	25 (20%)	1 (1%)	0 (0%)	0.8	[0.45-1.4]	0.418996	0.9032		0.35	[0.01-4.47]	0.622978	1		2.54	[1.16-5.86]	0.0127018	0.0834304		0	[0-41.85]	1	1
RPS6KA1	ribosomal protein S6 kinase A1	1p36.11	6195	132	123	44 (33%)	12 (9%)	3 (2%)	1 (1%)	35 (28%)	25 (20%)	1 (1%)	0 (0%)	0.8	[0.45-1.4]	0.418996	0.9032		0.35	[0.01-4.47]	0.622978	1		2.54	[1.16-5.86]	0.0127018	0.0834304		0	[0-41.85]	1	1
MIR1976	microRNA 1976	1p36.11	100302190	132	123	44 (33%)	12 (9%)	3 (2%)	1 (1%)	35 (28%)	25 (20%)	1 (1%)	0 (0%)	0.8	[0.45-1.4]	0.418996	0.9032		0.35	[0.01-4.47]	0.622978	1		2.54	[1.16-5.86]	0.0127018	0.0834304		0	[0-41.85]	1	1
RN7SL679P	RNA, 7SL, cytoplasmic 679, pseudogene	1p36.11	106481855	132	123	44 (33%)	12 (9%)	3 (2%)	1 (1%)	35 (28%)	25 (20%)	1 (1%)	0 (0%)	0.8	[0.45-1.4]	0.418996	0.9032		0.35	[0.01-4.47]	0.622978	1		2.54	[1.16-5.86]	0.0127018	0.0834304		0	[0-41.85]	1	1
snoU13|ENSG00000238316.1	NA	1p36.11	NA	132	123	44 (33%)	12 (9%)	3 (2%)	1 (1%)	35 (28%)	25 (20%)	0 (0%)	0 (0%)	0.8	[0.45-1.4]	0.418996	0.9032		0	[0-2.59]	0.247985	1		2.54	[1.16-5.86]	0.0127018	0.0834304		0	[0-41.85]	1	1
ARID1A	AT-rich interaction domain 1A	1p36.11	8289	132	123	44 (33%)	12 (9%)	3 (2%)	1 (1%)	35 (28%)	25 (20%)	1 (1%)	0 (0%)	0.8	[0.45-1.4]	0.418996	0.9032		0.35	[0.01-4.47]	0.622978	1		2.54	[1.16-5.86]	0.0127018	0.0834304		0	[0-41.85]	1	1
RN7SL501P	NA	1p36.11	NA	132	123	44 (33%)	12 (9%)	3 (2%)	1 (1%)	35 (28%)	25 (20%)	1 (1%)	0 (0%)	0.8	[0.45-1.4]	0.418996	0.9032		0.35	[0.01-4.47]	0.622978	1		2.54	[1.16-5.86]	0.0127018	0.0834304		0	[0-41.85]	1	1
PIGV	phosphatidylinositol glycan anchor biosynthesis class V	1p36.11	55650	132	123	44 (33%)	12 (9%)	3 (2%)	1 (1%)	35 (28%)	25 (20%)	1 (1%)	0 (0%)	0.8	[0.45-1.4]	0.418996	0.9032		0.35	[0.01-4.47]	0.622978	1		2.54	[1.16-5.86]	0.0127018	0.0834304		0	[0-41.85]	1	1
RN7SL165P	RNA, 7SL, cytoplasmic 165, pseudogene	1p36.11	106479281	132	123	44 (33%)	12 (9%)	3 (2%)	1 (1%)	35 (28%)	24 (20%)	1 (1%)	0 (0%)	0.8	[0.45-1.4]	0.418996	0.9032		0.35	[0.01-4.47]	0.622978	1		2.42	[1.1-5.59]	0.0194825	0.101857		0	[0-41.85]	1	1
ZDHHC18	zinc finger DHHC-type palmitoyltransferase 18	1p36.11	84243	132	123	44 (33%)	12 (9%)	3 (2%)	1 (1%)	35 (28%)	24 (20%)	1 (1%)	0 (0%)	0.8	[0.45-1.4]	0.418996	0.9032		0.35	[0.01-4.47]	0.622978	1		2.42	[1.1-5.59]	0.0194825	0.101857		0	[0-41.85]	1	1
SFN	stratifin	1p36.11	2810	132	123	44 (33%)	12 (9%)	3 (2%)	1 (1%)	35 (28%)	24 (20%)	1 (1%)	0 (0%)	0.8	[0.45-1.4]	0.418996	0.9032		0.35	[0.01-4.47]	0.622978	1		2.42	[1.1-5.59]	0.0194825	0.101857		0	[0-41.85]	1	1
GPN2	GPN-loop GTPase 2	1p36.11	54707	132	123	44 (33%)	12 (9%)	3 (2%)	1 (1%)	35 (28%)	24 (20%)	1 (1%)	0 (0%)	0.8	[0.45-1.4]	0.418996	0.9032		0.35	[0.01-4.47]	0.622978	1		2.42	[1.1-5.59]	0.0194825	0.101857		0	[0-41.85]	1	1
GPATCH3	G-patch domain containing 3	1p36.11	63906	132	123	44 (33%)	12 (9%)	3 (2%)	1 (1%)	35 (28%)	24 (20%)	1 (1%)	0 (0%)	0.8	[0.45-1.4]	0.418996	0.9032		0.35	[0.01-4.47]	0.622978	1		2.42	[1.1-5.59]	0.0194825	0.101857		0	[0-41.85]	1	1
NUDC	nuclear distribution C, dynein complex regulator	1p36.11	10726	132	123	44 (33%)	12 (9%)	3 (2%)	1 (1%)	35 (28%)	24 (20%)	1 (1%)	0 (0%)	0.8	[0.45-1.4]	0.418996	0.9032		0.35	[0.01-4.47]	0.622978	1		2.42	[1.1-5.59]	0.0194825	0.101857		0	[0-41.85]	1	1
NR0B2	nuclear receptor subfamily 0 group B member 2	1p36.11	8431	132	123	44 (33%)	12 (9%)	3 (2%)	1 (1%)	35 (28%)	24 (20%)	1 (1%)	0 (0%)	0.8	[0.45-1.4]	0.418996	0.9032		0.35	[0.01-4.47]	0.622978	1		2.42	[1.1-5.59]	0.0194825	0.101857		0	[0-41.85]	1	1
C1orf172	keratinocyte differentiation factor 1	1p36.11	126695	132	123	44 (33%)	12 (9%)	3 (2%)	1 (1%)	35 (28%)	24 (20%)	1 (1%)	0 (0%)	0.8	[0.45-1.4]	0.418996	0.9032		0.35	[0.01-4.47]	0.622978	1		2.42	[1.1-5.59]	0.0194825	0.101857		0	[0-41.85]	1	1
TRNP1	TMF1 regulated nuclear protein 1	1p36.11	388610	132	123	44 (33%)	12 (9%)	3 (2%)	1 (1%)	35 (28%)	23 (19%)	1 (1%)	0 (0%)	0.8	[0.45-1.4]	0.418996	0.9032		0.35	[0.01-4.47]	0.622978	1		2.29	[1.03-5.33]	0.0294216	0.126973		0	[0-41.85]	1	1
FAM46B	terminal nucleotidyltransferase 5B	1p36.11	115572	132	123	44 (33%)	12 (9%)	3 (2%)	1 (1%)	35 (28%)	23 (19%)	1 (1%)	0 (0%)	0.8	[0.45-1.4]	0.418996	0.9032		0.35	[0.01-4.47]	0.622978	1		2.29	[1.03-5.33]	0.0294216	0.126973		0	[0-41.85]	1	1
SLC9A1	solute carrier family 9 member A1	1p36.11	6548	132	123	44 (33%)	12 (9%)	3 (2%)	1 (1%)	35 (28%)	23 (19%)	1 (1%)	0 (0%)	0.8	[0.45-1.4]	0.418996	0.9032		0.35	[0.01-4.47]	0.622978	1		2.29	[1.03-5.33]	0.0294216	0.126973		0	[0-41.85]	1	1
WDTC1	WD and tetratricopeptide repeats 1	1p36.11	23038	132	123	45 (34%)	12 (9%)	3 (2%)	1 (1%)	34 (28%)	24 (20%)	0 (0%)	0 (0%)	0.74	[0.42-1.3]	0.281084	0.842299		0	[0-2.59]	0.247985	1		2.42	[1.1-5.59]	0.0194825	0.101857		0	[0-41.85]	1	1
TMEM222	transmembrane protein 222	1p36.11	84065	132	123	45 (34%)	12 (9%)	3 (2%)	1 (1%)	34 (28%)	24 (20%)	0 (0%)	0 (0%)	0.74	[0.42-1.3]	0.281084	0.842299		0	[0-2.59]	0.247985	1		2.42	[1.1-5.59]	0.0194825	0.101857		0	[0-41.85]	1	1
SYTL1	synaptotagmin like 1	1p36.11	84958	132	123	45 (34%)	12 (9%)	3 (2%)	1 (1%)	34 (28%)	23 (19%)	0 (0%)	0 (0%)	0.74	[0.42-1.3]	0.281084	0.842299		0	[0-2.59]	0.247985	1		2.29	[1.03-5.33]	0.0294216	0.126973		0	[0-41.85]	1	1
MAP3K6	mitogen-activated protein kinase kinase kinase 6	1p36.11	9064	132	123	45 (34%)	12 (9%)	3 (2%)	1 (1%)	34 (28%)	23 (19%)	0 (0%)	0 (0%)	0.74	[0.42-1.3]	0.281084	0.842299		0	[0-2.59]	0.247985	1		2.29	[1.03-5.33]	0.0294216	0.126973		0	[0-41.85]	1	1
FCN3	ficolin 3	1p36.11	8547	132	123	45 (34%)	12 (9%)	3 (2%)	1 (1%)	34 (28%)	23 (19%)	0 (0%)	0 (0%)	0.74	[0.42-1.3]	0.281084	0.842299		0	[0-2.59]	0.247985	1		2.29	[1.03-5.33]	0.0294216	0.126973		0	[0-41.85]	1	1
CD164L2	CD164 molecule like 2	1p36.11	388611	132	123	45 (34%)	12 (9%)	3 (2%)	1 (1%)	34 (28%)	23 (19%)	0 (0%)	0 (0%)	0.74	[0.42-1.3]	0.281084	0.842299		0	[0-2.59]	0.247985	1		2.29	[1.03-5.33]	0.0294216	0.126973		0	[0-41.85]	1	1
GPR3	G protein-coupled receptor 3	1p36.11	2827	132	123	45 (34%)	12 (9%)	3 (2%)	1 (1%)	34 (28%)	23 (19%)	0 (0%)	0 (0%)	0.74	[0.42-1.3]	0.281084	0.842299		0	[0-2.59]	0.247985	1		2.29	[1.03-5.33]	0.0294216	0.126973		0	[0-41.85]	1	1
WASF2	WASP family member 2	1p36.11	10163	132	123	45 (34%)	12 (9%)	3 (2%)	1 (1%)	34 (28%)	23 (19%)	0 (0%)	0 (0%)	0.74	[0.42-1.3]	0.281084	0.842299		0	[0-2.59]	0.247985	1		2.29	[1.03-5.33]	0.0294216	0.126973		0	[0-41.85]	1	1
AHDC1	AT-hook DNA binding motif containing 1	1p36.11-p35.3	27245	132	123	44 (33%)	12 (9%)	3 (2%)	1 (1%)	34 (28%)	24 (20%)	0 (0%)	0 (0%)	0.76	[0.43-1.35]	0.343753	0.876045		0	[0-2.59]	0.247985	1		2.42	[1.1-5.59]	0.0194825	0.101857		0	[0-41.85]	1	1
FGR	FGR proto-oncogene, Src family tyrosine kinase	1p35.3	2268	132	123	44 (33%)	12 (9%)	3 (2%)	1 (1%)	34 (28%)	24 (20%)	0 (0%)	0 (0%)	0.76	[0.43-1.35]	0.343753	0.876045		0	[0-2.59]	0.247985	1		2.42	[1.1-5.59]	0.0194825	0.101857		0	[0-41.85]	1	1
IFI6	interferon alpha inducible protein 6	1p35.3	2537	132	123	44 (33%)	12 (9%)	3 (2%)	1 (1%)	34 (28%)	24 (20%)	0 (0%)	0 (0%)	0.76	[0.43-1.35]	0.343753	0.876045		0	[0-2.59]	0.247985	1		2.42	[1.1-5.59]	0.0194825	0.101857		0	[0-41.85]	1	1
FAM76A	family with sequence similarity 76 member A	1p35.3	199870	132	123	44 (33%)	12 (9%)	3 (2%)	1 (1%)	34 (28%)	24 (20%)	0 (0%)	0 (0%)	0.76	[0.43-1.35]	0.343753	0.876045		0	[0-2.59]	0.247985	1		2.42	[1.1-5.59]	0.0194825	0.101857		0	[0-41.85]	1	1
STX12	syntaxin 12	1p35.3	23673	132	123	44 (33%)	12 (9%)	3 (2%)	1 (1%)	34 (28%)	24 (20%)	0 (0%)	0 (0%)	0.76	[0.43-1.35]	0.343753	0.876045		0	[0-2.59]	0.247985	1		2.42	[1.1-5.59]	0.0194825	0.101857		0	[0-41.85]	1	1
PPP1R8	protein phosphatase 1 regulatory subunit 8	1p35.3	5511	132	123	44 (33%)	12 (9%)	3 (2%)	1 (1%)	34 (28%)	24 (20%)	0 (0%)	0 (0%)	0.76	[0.43-1.35]	0.343753	0.876045		0	[0-2.59]	0.247985	1		2.42	[1.1-5.59]	0.0194825	0.101857		0	[0-41.85]	1	1
SCARNA1	small Cajal body-specific RNA 1	1p35.3	677774	132	123	44 (33%)	12 (9%)	3 (2%)	1 (1%)	34 (28%)	24 (20%)	0 (0%)	0 (0%)	0.76	[0.43-1.35]	0.343753	0.876045		0	[0-2.59]	0.247985	1		2.42	[1.1-5.59]	0.0194825	0.101857		0	[0-41.85]	1	1
THEMIS2	thymocyte selection associated family member 2	1p35.3	9473	132	123	44 (33%)	12 (9%)	3 (2%)	1 (1%)	34 (28%)	24 (20%)	0 (0%)	0 (0%)	0.76	[0.43-1.35]	0.343753	0.876045		0	[0-2.59]	0.247985	1		2.42	[1.1-5.59]	0.0194825	0.101857		0	[0-41.85]	1	1
RPA2	replication protein A2	1p35.3	6118	132	123	44 (33%)	12 (9%)	3 (2%)	1 (1%)	34 (28%)	24 (20%)	0 (0%)	0 (0%)	0.76	[0.43-1.35]	0.343753	0.876045		0	[0-2.59]	0.247985	1		2.42	[1.1-5.59]	0.0194825	0.101857		0	[0-41.85]	1	1
SMPDL3B	sphingomyelin phosphodiesterase acid like 3B	1p35.3	27293	132	123	44 (33%)	12 (9%)	3 (2%)	1 (1%)	34 (28%)	24 (20%)	0 (0%)	0 (0%)	0.76	[0.43-1.35]	0.343753	0.876045		0	[0-2.59]	0.247985	1		2.42	[1.1-5.59]	0.0194825	0.101857		0	[0-41.85]	1	1
XKR8	XK related 8	1p35.3	55113	132	123	44 (33%)	12 (9%)	3 (2%)	1 (1%)	34 (28%)	24 (20%)	0 (0%)	0 (0%)	0.76	[0.43-1.35]	0.343753	0.876045		0	[0-2.59]	0.247985	1		2.42	[1.1-5.59]	0.0194825	0.101857		0	[0-41.85]	1	1
EYA3	EYA transcriptional coactivator and phosphatase 3	1p35.3	2140	132	123	44 (33%)	12 (9%)	3 (2%)	1 (1%)	34 (28%)	24 (20%)	0 (0%)	0 (0%)	0.76	[0.43-1.35]	0.343753	0.876045		0	[0-2.59]	0.247985	1		2.42	[1.1-5.59]	0.0194825	0.101857		0	[0-41.85]	1	1
RN7SL559P	RNA, 7SL, cytoplasmic 559, pseudogene	1p35.3	106481849	132	123	44 (33%)	12 (9%)	3 (2%)	1 (1%)	34 (28%)	24 (20%)	0 (0%)	0 (0%)	0.76	[0.43-1.35]	0.343753	0.876045		0	[0-2.59]	0.247985	1		2.42	[1.1-5.59]	0.0194825	0.101857		0	[0-41.85]	1	1
PTAFR	platelet activating factor receptor	1p35.3	5724	132	123	44 (33%)	12 (9%)	3 (2%)	1 (1%)	34 (28%)	24 (20%)	0 (0%)	0 (0%)	0.76	[0.43-1.35]	0.343753	0.876045		0	[0-2.59]	0.247985	1		2.42	[1.1-5.59]	0.0194825	0.101857		0	[0-41.85]	1	1
DNAJC8	DnaJ heat shock protein family (Hsp40) member C8	1p35.3	22826	132	123	44 (33%)	12 (9%)	3 (2%)	1 (1%)	34 (28%)	24 (20%)	0 (0%)	0 (0%)	0.76	[0.43-1.35]	0.343753	0.876045		0	[0-2.59]	0.247985	1		2.42	[1.1-5.59]	0.0194825	0.101857		0	[0-41.85]	1	1
ATPIF1	ATP synthase inhibitory factor subunit 1	1p35.3	93974	132	123	44 (33%)	13 (10%)	3 (2%)	1 (1%)	34 (28%)	24 (20%)	0 (0%)	0 (0%)	0.76	[0.43-1.35]	0.343753	0.876045		0	[0-2.59]	0.247985	1		2.21	[1.02-5]	0.0331175	0.135135		0	[0-41.85]	1	1
SESN2	sestrin 2	1p35.3	83667	132	123	44 (33%)	13 (10%)	3 (2%)	1 (1%)	34 (28%)	24 (20%)	0 (0%)	0 (0%)	0.76	[0.43-1.35]	0.343753	0.876045		0	[0-2.59]	0.247985	1		2.21	[1.02-5]	0.0331175	0.135135		0	[0-41.85]	1	1
MED18	mediator complex subunit 18	1p35.3	54797	132	123	44 (33%)	13 (10%)	3 (2%)	1 (1%)	34 (28%)	24 (20%)	0 (0%)	0 (0%)	0.76	[0.43-1.35]	0.343753	0.876045		0	[0-2.59]	0.247985	1		2.21	[1.02-5]	0.0331175	0.135135		0	[0-41.85]	1	1
PHACTR4	phosphatase and actin regulator 4	1p35.3	65979	132	123	44 (33%)	13 (10%)	3 (2%)	1 (1%)	34 (28%)	24 (20%)	0 (0%)	0 (0%)	0.76	[0.43-1.35]	0.343753	0.876045		0	[0-2.59]	0.247985	1		2.21	[1.02-5]	0.0331175	0.135135		0	[0-41.85]	1	1
RNU6ATAC27P	RNA, U6atac small nuclear 27, pseudogene	1p35.3	106481167	132	123	44 (33%)	13 (10%)	3 (2%)	1 (1%)	34 (28%)	24 (20%)	0 (0%)	0 (0%)	0.76	[0.43-1.35]	0.343753	0.876045		0	[0-2.59]	0.247985	1		2.21	[1.02-5]	0.0331175	0.135135		0	[0-41.85]	1	1
RCC1	regulator of chromosome condensation 1	1p35.3	1104	132	123	44 (33%)	13 (10%)	3 (2%)	1 (1%)	34 (28%)	24 (20%)	0 (0%)	0 (0%)	0.76	[0.43-1.35]	0.343753	0.876045		0	[0-2.59]	0.247985	1		2.21	[1.02-5]	0.0331175	0.135135		0	[0-41.85]	1	1
SNHG3	small nucleolar RNA host gene 3	1p35.3	8420	132	123	44 (33%)	13 (10%)	3 (2%)	1 (1%)	34 (28%)	24 (20%)	0 (0%)	0 (0%)	0.76	[0.43-1.35]	0.343753	0.876045		0	[0-2.59]	0.247985	1		2.21	[1.02-5]	0.0331175	0.135135		0	[0-41.85]	1	1
SNORA73B	small nucleolar RNA, H/ACA box 73B	1p35.3	26768	132	123	44 (33%)	13 (10%)	3 (2%)	1 (1%)	34 (28%)	24 (20%)	0 (0%)	0 (0%)	0.76	[0.43-1.35]	0.343753	0.876045		0	[0-2.59]	0.247985	1		2.21	[1.02-5]	0.0331175	0.135135		0	[0-41.85]	1	1
snoU13|ENSG00000238821.1	NA	1p35.3	NA	132	123	44 (33%)	13 (10%)	3 (2%)	1 (1%)	34 (28%)	24 (20%)	0 (0%)	0 (0%)	0.76	[0.43-1.35]	0.343753	0.876045		0	[0-2.59]	0.247985	1		2.21	[1.02-5]	0.0331175	0.135135		0	[0-41.85]	1	1
TRNAU1AP	tRNA selenocysteine 1 associated protein 1	1p35.3	54952	132	123	44 (33%)	13 (10%)	3 (2%)	1 (1%)	34 (28%)	24 (20%)	0 (0%)	0 (0%)	0.76	[0.43-1.35]	0.343753	0.876045		0	[0-2.59]	0.247985	1		2.21	[1.02-5]	0.0331175	0.135135		0	[0-41.85]	1	1
SNHG12	small nucleolar RNA host gene 12	1p35.3	85028	132	123	44 (33%)	13 (10%)	3 (2%)	1 (1%)	34 (28%)	24 (20%)	0 (0%)	0 (0%)	0.76	[0.43-1.35]	0.343753	0.876045		0	[0-2.59]	0.247985	1		2.21	[1.02-5]	0.0331175	0.135135		0	[0-41.85]	1	1
SNORD99	small nucleolar RNA, C/D box 99	1p35.3	692212	132	123	44 (33%)	13 (10%)	3 (2%)	1 (1%)	34 (28%)	24 (20%)	0 (0%)	0 (0%)	0.76	[0.43-1.35]	0.343753	0.876045		0	[0-2.59]	0.247985	1		2.21	[1.02-5]	0.0331175	0.135135		0	[0-41.85]	1	1
TAF12	TATA-box binding protein associated factor 12	1p35.3	6883	132	123	44 (33%)	13 (10%)	3 (2%)	1 (1%)	34 (28%)	24 (20%)	0 (0%)	0 (0%)	0.76	[0.43-1.35]	0.343753	0.876045		0	[0-2.59]	0.247985	1		2.21	[1.02-5]	0.0331175	0.135135		0	[0-41.85]	1	1
RAB42	RAB42, member RAS oncogene family	1p35.3	115273	132	123	44 (33%)	13 (10%)	3 (2%)	1 (1%)	34 (28%)	24 (20%)	0 (0%)	0 (0%)	0.76	[0.43-1.35]	0.343753	0.876045		0	[0-2.59]	0.247985	1		2.21	[1.02-5]	0.0331175	0.135135		0	[0-41.85]	1	1
RNU11	RNA, U11 small nuclear	1p35.3	26824	132	123	44 (33%)	13 (10%)	3 (2%)	1 (1%)	34 (28%)	24 (20%)	0 (0%)	0 (0%)	0.76	[0.43-1.35]	0.343753	0.876045		0	[0-2.59]	0.247985	1		2.21	[1.02-5]	0.0331175	0.135135		0	[0-41.85]	1	1
GMEB1	glucocorticoid modulatory element binding protein 1	1p35.3	10691	132	123	44 (33%)	13 (10%)	3 (2%)	1 (1%)	34 (28%)	24 (20%)	0 (0%)	0 (0%)	0.76	[0.43-1.35]	0.343753	0.876045		0	[0-2.59]	0.247985	1		2.21	[1.02-5]	0.0331175	0.135135		0	[0-41.85]	1	1
SCARNA24|ENSG00000252777.1	NA	1p35.3	NA	132	123	44 (33%)	13 (10%)	3 (2%)	1 (1%)	34 (28%)	24 (20%)	0 (0%)	0 (0%)	0.76	[0.43-1.35]	0.343753	0.876045		0	[0-2.59]	0.247985	1		2.21	[1.02-5]	0.0331175	0.135135		0	[0-41.85]	1	1
YTHDF2	YTH N6-methyladenosine RNA binding protein 2	1p35.3	51441	132	123	44 (33%)	13 (10%)	3 (2%)	1 (1%)	34 (28%)	23 (19%)	0 (0%)	0 (0%)	0.76	[0.43-1.35]	0.343753	0.876045		0	[0-2.59]	0.247985	1		2.1	[0.96-4.76]	0.0486123	0.17179		0	[0-41.85]	1	1
OPRD1	opioid receptor delta 1	1p35.3	4985	132	123	44 (33%)	13 (10%)	3 (2%)	1 (1%)	35 (28%)	22 (18%)	0 (0%)	0 (0%)	0.8	[0.45-1.4]	0.418996	0.9032		0	[0-2.59]	0.247985	1		1.99	[0.91-4.53]	0.0701996	0.218446		0	[0-41.85]	1	1
EPB41	erythrocyte membrane protein band 4.1	1p35.3	2035	132	123	44 (33%)	14 (11%)	3 (2%)	1 (1%)	35 (28%)	23 (19%)	0 (0%)	1 (1%)	0.8	[0.45-1.4]	0.418996	0.9032		0	[0-2.59]	0.247985	1		1.93	[0.9-4.3]	0.0764197	0.232402		1.07	[0.01-84.87]	1	1
TMEM200B	transmembrane protein 200B	1p35.3	399474	132	123	44 (33%)	14 (11%)	3 (2%)	1 (1%)	35 (28%)	23 (19%)	0 (0%)	1 (1%)	0.8	[0.45-1.4]	0.418996	0.9032		0	[0-2.59]	0.247985	1		1.93	[0.9-4.3]	0.0764197	0.232402		1.07	[0.01-84.87]	1	1
SRSF4	serine and arginine rich splicing factor 4	1p35.3	6429	132	123	44 (33%)	14 (11%)	3 (2%)	1 (1%)	35 (28%)	23 (19%)	0 (0%)	1 (1%)	0.8	[0.45-1.4]	0.418996	0.9032		0	[0-2.59]	0.247985	1		1.93	[0.9-4.3]	0.0764197	0.232402		1.07	[0.01-84.87]	1	1
MECR	mitochondrial trans-2-enoyl-CoA reductase	1p35.3	51102	132	123	44 (33%)	14 (11%)	3 (2%)	1 (1%)	35 (28%)	23 (19%)	0 (0%)	1 (1%)	0.8	[0.45-1.4]	0.418996	0.9032		0	[0-2.59]	0.247985	1		1.93	[0.9-4.3]	0.0764197	0.232402		1.07	[0.01-84.87]	1	1
PTPRU	protein tyrosine phosphatase receptor type U	1p35.3	10076	132	123	44 (33%)	14 (11%)	3 (2%)	1 (1%)	35 (28%)	23 (19%)	0 (0%)	1 (1%)	0.8	[0.45-1.4]	0.418996	0.9032		0	[0-2.59]	0.247985	1		1.93	[0.9-4.3]	0.0764197	0.232402		1.07	[0.01-84.87]	1	1
LAPTM5	lysosomal protein transmembrane 5	1p35.2	7805	132	123	41 (31%)	16 (12%)	3 (2%)	1 (1%)	34 (28%)	22 (18%)	0 (0%)	0 (0%)	0.85	[0.48-1.51]	0.583967	0.942857		0	[0-2.59]	0.247985	1		1.58	[0.74-3.4]	0.220666	0.464189		0	[0-41.85]	1	1
MATN1	matrilin 1	1p35.2	4146	132	123	41 (31%)	16 (12%)	3 (2%)	1 (1%)	34 (28%)	22 (18%)	0 (0%)	0 (0%)	0.85	[0.48-1.51]	0.583967	0.942857		0	[0-2.59]	0.247985	1		1.58	[0.74-3.4]	0.220666	0.464189		0	[0-41.85]	1	1
MIR4420	microRNA 4420	1p35.2	100616164	132	123	41 (31%)	16 (12%)	3 (2%)	1 (1%)	34 (28%)	22 (18%)	0 (0%)	0 (0%)	0.85	[0.48-1.51]	0.583967	0.942857		0	[0-2.59]	0.247985	1		1.58	[0.74-3.4]	0.220666	0.464189		0	[0-41.85]	1	1
RN7SKP91	RN7SK pseudogene 91	1p35.2	106480861	132	123	41 (31%)	16 (12%)	3 (2%)	1 (1%)	34 (28%)	21 (17%)	0 (0%)	0 (0%)	0.85	[0.48-1.51]	0.583967	0.942857		0	[0-2.59]	0.247985	1		1.49	[0.7-3.23]	0.289164	0.531354		0	[0-41.85]	1	1
SDC3	syndecan 3	1p35.2	9672	132	123	41 (31%)	16 (12%)	3 (2%)	1 (1%)	34 (28%)	21 (17%)	0 (0%)	0 (0%)	0.85	[0.48-1.51]	0.583967	0.942857		0	[0-2.59]	0.247985	1		1.49	[0.7-3.23]	0.289164	0.531354		0	[0-41.85]	1	1
PUM1	pumilio RNA binding family member 1	1p35.2	9698	132	123	41 (31%)	16 (12%)	3 (2%)	1 (1%)	34 (28%)	20 (16%)	0 (0%)	0 (0%)	0.85	[0.48-1.51]	0.583967	0.942857		0	[0-2.59]	0.247985	1		1.41	[0.65-3.07]	0.37231	0.614179		0	[0-41.85]	1	1
SNORD103A	small nucleolar RNA, C/D box 103A	1p35.2	692234	132	123	41 (31%)	16 (12%)	3 (2%)	1 (1%)	34 (28%)	20 (16%)	0 (0%)	0 (0%)	0.85	[0.48-1.51]	0.583967	0.942857		0	[0-2.59]	0.247985	1		1.41	[0.65-3.07]	0.37231	0.614179		0	[0-41.85]	1	1
SNORD103B	small nucleolar RNA, C/D box 103B	1p35.2	692235	132	123	41 (31%)	16 (12%)	3 (2%)	1 (1%)	34 (28%)	20 (16%)	0 (0%)	0 (0%)	0.85	[0.48-1.51]	0.583967	0.942857		0	[0-2.59]	0.247985	1		1.41	[0.65-3.07]	0.37231	0.614179		0	[0-41.85]	1	1
SNORD85	small nucleolar RNA, C/D box 103C	1p35.2	692200	132	123	41 (31%)	16 (12%)	3 (2%)	1 (1%)	34 (28%)	20 (16%)	0 (0%)	0 (0%)	0.85	[0.48-1.51]	0.583967	0.942857		0	[0-2.59]	0.247985	1		1.41	[0.65-3.07]	0.37231	0.614179		0	[0-41.85]	1	1
NKAIN1	sodium/potassium transporting ATPase interacting 1	1p35.2	79570	132	123	41 (31%)	16 (12%)	3 (2%)	1 (1%)	34 (28%)	20 (16%)	0 (0%)	0 (0%)	0.85	[0.48-1.51]	0.583967	0.942857		0	[0-2.59]	0.247985	1		1.41	[0.65-3.07]	0.37231	0.614179		0	[0-41.85]	1	1
SNRNP40	small nuclear ribonucleoprotein U5 subunit 40	1p35.2	9410	132	123	41 (31%)	16 (12%)	3 (2%)	1 (1%)	34 (28%)	20 (16%)	0 (0%)	0 (0%)	0.85	[0.48-1.51]	0.583967	0.942857		0	[0-2.59]	0.247985	1		1.41	[0.65-3.07]	0.37231	0.614179		0	[0-41.85]	1	1
ZCCHC17	zinc finger CCHC-type containing 17	1p35.2	51538	132	123	41 (31%)	16 (12%)	3 (2%)	1 (1%)	34 (28%)	20 (16%)	0 (0%)	0 (0%)	0.85	[0.48-1.51]	0.583967	0.942857		0	[0-2.59]	0.247985	1		1.41	[0.65-3.07]	0.37231	0.614179		0	[0-41.85]	1	1
FABP3	fatty acid binding protein 3	1p35.2	2170	132	123	41 (31%)	16 (12%)	3 (2%)	1 (1%)	34 (28%)	20 (16%)	0 (0%)	0 (0%)	0.85	[0.48-1.51]	0.583967	0.942857		0	[0-2.59]	0.247985	1		1.41	[0.65-3.07]	0.37231	0.614179		0	[0-41.85]	1	1
SERINC2	serine incorporator 2	1p35.2	347735	132	123	41 (31%)	16 (12%)	3 (2%)	1 (1%)	34 (28%)	20 (16%)	0 (0%)	0 (0%)	0.85	[0.48-1.51]	0.583967	0.942857		0	[0-2.59]	0.247985	1		1.41	[0.65-3.07]	0.37231	0.614179		0	[0-41.85]	1	1
TINAGL1	tubulointerstitial nephritis antigen like 1	1p35.2	64129	132	123	41 (31%)	16 (12%)	3 (2%)	1 (1%)	34 (28%)	20 (16%)	0 (0%)	0 (0%)	0.85	[0.48-1.51]	0.583967	0.942857		0	[0-2.59]	0.247985	1		1.41	[0.65-3.07]	0.37231	0.614179		0	[0-41.85]	1	1
HCRTR1	hypocretin receptor 1	1p35.2	3061	132	123	42 (32%)	15 (11%)	3 (2%)	1 (1%)	35 (28%)	19 (15%)	1 (1%)	0 (0%)	0.85	[0.48-1.51]	0.587117	0.942857		0.35	[0.01-4.47]	0.622978	1		1.42	[0.65-3.18]	0.361813	0.601069		0	[0-41.85]	1	1
PEF1	penta-EF-hand domain containing 1	1p35.2	553115	132	123	42 (32%)	15 (11%)	3 (2%)	1 (1%)	35 (28%)	19 (15%)	1 (1%)	0 (0%)	0.85	[0.48-1.51]	0.587117	0.942857		0.35	[0.01-4.47]	0.622978	1		1.42	[0.65-3.18]	0.361813	0.601069		0	[0-41.85]	1	1
COL16A1	collagen type XVI alpha 1 chain	1p35.2	1307	132	123	41 (31%)	16 (12%)	3 (2%)	1 (1%)	35 (28%)	19 (15%)	1 (1%)	0 (0%)	0.88	[0.5-1.56]	0.682593	0.98348		0.35	[0.01-4.47]	0.622978	1		1.32	[0.61-2.91]	0.470824	0.6918		0	[0-41.85]	1	1
BAI2	adhesion G protein-coupled receptor B2	1p35.2	576	132	123	41 (31%)	16 (12%)	3 (2%)	1 (1%)	34 (28%)	20 (16%)	1 (1%)	0 (0%)	0.85	[0.48-1.51]	0.583967	0.942857		0.35	[0.01-4.47]	0.622978	1		1.41	[0.65-3.07]	0.37231	0.614179		0	[0-41.85]	1	1
MIR4254	microRNA 4254	1p35.2	100423028	132	123	41 (31%)	16 (12%)	3 (2%)	1 (1%)	34 (28%)	19 (15%)	1 (1%)	0 (0%)	0.85	[0.48-1.51]	0.583967	0.942857		0.35	[0.01-4.47]	0.622978	1		1.32	[0.61-2.91]	0.470824	0.6918		0	[0-41.85]	1	1
SPOCD1	SPOC domain containing 1	1p35.2	90853	132	123	41 (31%)	16 (12%)	3 (2%)	1 (1%)	34 (28%)	20 (16%)	1 (1%)	0 (0%)	0.85	[0.48-1.51]	0.583967	0.942857		0.35	[0.01-4.47]	0.622978	1		1.41	[0.65-3.07]	0.37231	0.614179		0	[0-41.85]	1	1
PTP4A2	protein tyrosine phosphatase 4A2	1p35.2	8073	132	123	41 (31%)	16 (12%)	3 (2%)	1 (1%)	34 (28%)	20 (16%)	1 (1%)	0 (0%)	0.85	[0.48-1.51]	0.583967	0.942857		0.35	[0.01-4.47]	0.622978	1		1.41	[0.65-3.07]	0.37231	0.614179		0	[0-41.85]	1	1
KHDRBS1	KH RNA binding domain containing, signal transduction associated 1	1p35.2	10657	132	123	42 (32%)	15 (11%)	4 (3%)	1 (1%)	35 (28%)	20 (16%)	1 (1%)	0 (0%)	0.85	[0.48-1.51]	0.587117	0.942857		0.26	[0.01-2.71]	0.37163	1		1.51	[0.69-3.35]	0.278896	0.519896		0	[0-41.85]	1	1
TMEM39B	transmembrane protein 39B	1p35.2	55116	132	123	42 (32%)	15 (11%)	4 (3%)	1 (1%)	35 (28%)	20 (16%)	1 (1%)	0 (0%)	0.85	[0.48-1.51]	0.587117	0.942857		0.26	[0.01-2.71]	0.37163	1		1.51	[0.69-3.35]	0.278896	0.519896		0	[0-41.85]	1	1
MIR5585	microRNA 5585	1p35.2	100847018	132	123	42 (32%)	15 (11%)	4 (3%)	1 (1%)	35 (28%)	20 (16%)	1 (1%)	0 (0%)	0.85	[0.48-1.51]	0.587117	0.942857		0.26	[0.01-2.71]	0.37163	1		1.51	[0.69-3.35]	0.278896	0.519896		0	[0-41.85]	1	1
KPNA6	karyopherin subunit alpha 6	1p35.2	23633	132	123	42 (32%)	15 (11%)	4 (3%)	1 (1%)	35 (28%)	20 (16%)	1 (1%)	0 (0%)	0.85	[0.48-1.51]	0.587117	0.942857		0.26	[0.01-2.71]	0.37163	1		1.51	[0.69-3.35]	0.278896	0.519896		0	[0-41.85]	1	1
TXLNA	taxilin alpha	1p35.2	200081	132	123	41 (31%)	15 (11%)	4 (3%)	1 (1%)	35 (28%)	20 (16%)	1 (1%)	0 (0%)	0.88	[0.5-1.56]	0.682593	0.98348		0.26	[0.01-2.71]	0.37163	1		1.51	[0.69-3.35]	0.278896	0.519896		0	[0-41.85]	1	1
CCDC28B	coiled-coil domain containing 28B	1p35.2	79140	132	123	41 (31%)	15 (11%)	4 (3%)	1 (1%)	35 (28%)	20 (16%)	1 (1%)	0 (0%)	0.88	[0.5-1.56]	0.682593	0.98348		0.26	[0.01-2.71]	0.37163	1		1.51	[0.69-3.35]	0.278896	0.519896		0	[0-41.85]	1	1
IQCC	IQ motif containing C	1p35.2	55721	132	123	41 (31%)	15 (11%)	4 (3%)	1 (1%)	35 (28%)	20 (16%)	1 (1%)	0 (0%)	0.88	[0.5-1.56]	0.682593	0.98348		0.26	[0.01-2.71]	0.37163	1		1.51	[0.69-3.35]	0.278896	0.519896		0	[0-41.85]	1	1
DCDC2B	doublecortin domain containing 2B	1p35.2	149069	132	123	41 (31%)	15 (11%)	4 (3%)	1 (1%)	35 (28%)	20 (16%)	1 (1%)	0 (0%)	0.88	[0.5-1.56]	0.682593	0.98348		0.26	[0.01-2.71]	0.37163	1		1.51	[0.69-3.35]	0.278896	0.519896		0	[0-41.85]	1	1
TMEM234	transmembrane protein 234	1p35.2	56063	132	123	41 (31%)	15 (11%)	4 (3%)	1 (1%)	35 (28%)	20 (16%)	1 (1%)	0 (0%)	0.88	[0.5-1.56]	0.682593	0.98348		0.26	[0.01-2.71]	0.37163	1		1.51	[0.69-3.35]	0.278896	0.519896		0	[0-41.85]	1	1
EIF3I	eukaryotic translation initiation factor 3 subunit I	1p35.2	8668	132	123	41 (31%)	15 (11%)	4 (3%)	1 (1%)	35 (28%)	20 (16%)	1 (1%)	0 (0%)	0.88	[0.5-1.56]	0.682593	0.98348		0.26	[0.01-2.71]	0.37163	1		1.51	[0.69-3.35]	0.278896	0.519896		0	[0-41.85]	1	1
MTMR9LP	myotubularin related protein 9 like, pseudogene	1p35.2	339483	132	123	41 (31%)	15 (11%)	4 (3%)	1 (1%)	35 (28%)	20 (16%)	1 (1%)	0 (0%)	0.88	[0.5-1.56]	0.682593	0.98348		0.26	[0.01-2.71]	0.37163	1		1.51	[0.69-3.35]	0.278896	0.519896		0	[0-41.85]	1	1
FAM167B	family with sequence similarity 167 member B	1p35.2	84734	132	123	41 (31%)	15 (11%)	4 (3%)	1 (1%)	35 (28%)	20 (16%)	1 (1%)	0 (0%)	0.88	[0.5-1.56]	0.682593	0.98348		0.26	[0.01-2.71]	0.37163	1		1.51	[0.69-3.35]	0.278896	0.519896		0	[0-41.85]	1	1
LCK	LCK proto-oncogene, Src family tyrosine kinase	1p35.2	3932	132	123	41 (31%)	15 (11%)	4 (3%)	1 (1%)	35 (28%)	20 (16%)	1 (1%)	0 (0%)	0.88	[0.5-1.56]	0.682593	0.98348		0.26	[0.01-2.71]	0.37163	1		1.51	[0.69-3.35]	0.278896	0.519896		0	[0-41.85]	1	1
HDAC1	histone deacetylase 1	1p35.2-p35.1	3065	132	123	42 (32%)	15 (11%)	5 (4%)	1 (1%)	35 (28%)	20 (16%)	1 (1%)	0 (0%)	0.85	[0.48-1.51]	0.587117	0.942857		0.21	[0-1.91]	0.214964	1		1.51	[0.69-3.35]	0.278896	0.519896		0	[0-41.85]	1	1
MARCKSL1	MARCKS like 1	1p35.1	65108	132	123	42 (32%)	15 (11%)	5 (4%)	1 (1%)	35 (28%)	20 (16%)	1 (1%)	0 (0%)	0.85	[0.48-1.51]	0.587117	0.942857		0.21	[0-1.91]	0.214964	1		1.51	[0.69-3.35]	0.278896	0.519896		0	[0-41.85]	1	1
TSSK3	testis specific serine kinase 3	1p35.1	81629	132	123	42 (32%)	15 (11%)	5 (4%)	1 (1%)	35 (28%)	20 (16%)	1 (1%)	0 (0%)	0.85	[0.48-1.51]	0.587117	0.942857		0.21	[0-1.91]	0.214964	1		1.51	[0.69-3.35]	0.278896	0.519896		0	[0-41.85]	1	1
BSDC1	BSD domain containing 1	1p35.1	55108	132	123	42 (32%)	15 (11%)	5 (4%)	1 (1%)	35 (28%)	20 (16%)	1 (1%)	0 (0%)	0.85	[0.48-1.51]	0.587117	0.942857		0.21	[0-1.91]	0.214964	1		1.51	[0.69-3.35]	0.278896	0.519896		0	[0-41.85]	1	1
FAM229A	family with sequence similarity 229 member A	1p35.1	100128071	132	123	42 (32%)	15 (11%)	5 (4%)	1 (1%)	35 (28%)	20 (16%)	1 (1%)	0 (0%)	0.85	[0.48-1.51]	0.587117	0.942857		0.21	[0-1.91]	0.214964	1		1.51	[0.69-3.35]	0.278896	0.519896		0	[0-41.85]	1	1
RN7SL122P	RNA, 7SL, cytoplasmic 122, pseudogene	1p35.1	106480954	132	123	42 (32%)	15 (11%)	5 (4%)	1 (1%)	35 (28%)	20 (16%)	1 (1%)	0 (0%)	0.85	[0.48-1.51]	0.587117	0.942857		0.21	[0-1.91]	0.214964	1		1.51	[0.69-3.35]	0.278896	0.519896		0	[0-41.85]	1	1
ZBTB8B	zinc finger and BTB domain containing 8B	1p35.1	728116	132	123	42 (32%)	15 (11%)	5 (4%)	1 (1%)	35 (28%)	20 (16%)	1 (1%)	0 (0%)	0.85	[0.48-1.51]	0.587117	0.942857		0.21	[0-1.91]	0.214964	1		1.51	[0.69-3.35]	0.278896	0.519896		0	[0-41.85]	1	1
ZBTB8A	zinc finger and BTB domain containing 8A	1p35.1	653121	132	123	42 (32%)	14 (11%)	5 (4%)	1 (1%)	35 (28%)	20 (16%)	1 (1%)	0 (0%)	0.85	[0.48-1.51]	0.587117	0.942857		0.21	[0-1.91]	0.214964	1		1.63	[0.74-3.69]	0.201136	0.442099		0	[0-41.85]	1	1
ZBTB8OS	zinc finger and BTB domain containing 8 opposite strand	1p35.1	339487	132	123	42 (32%)	14 (11%)	5 (4%)	1 (1%)	35 (28%)	20 (16%)	1 (1%)	0 (0%)	0.85	[0.48-1.51]	0.587117	0.942857		0.21	[0-1.91]	0.214964	1		1.63	[0.74-3.69]	0.201136	0.442099		0	[0-41.85]	1	1
RBBP4	RB binding protein 4, chromatin remodeling factor	1p35.1	5928	132	123	41 (31%)	15 (11%)	4 (3%)	1 (1%)	35 (28%)	20 (16%)	1 (1%)	0 (0%)	0.88	[0.5-1.56]	0.682593	0.98348		0.26	[0.01-2.71]	0.37163	1		1.51	[0.69-3.35]	0.278896	0.519896		0	[0-41.85]	1	1
SYNC	syncoilin, intermediate filament protein	1p35.1	81493	132	123	41 (31%)	15 (11%)	4 (3%)	1 (1%)	35 (28%)	20 (16%)	1 (1%)	0 (0%)	0.88	[0.5-1.56]	0.682593	0.98348		0.26	[0.01-2.71]	0.37163	1		1.51	[0.69-3.35]	0.278896	0.519896		0	[0-41.85]	1	1
KIAA1522	KIAA1522	1p35.1	57648	132	123	41 (31%)	15 (11%)	4 (3%)	1 (1%)	35 (28%)	20 (16%)	1 (1%)	0 (0%)	0.88	[0.5-1.56]	0.682593	0.98348		0.26	[0.01-2.71]	0.37163	1		1.51	[0.69-3.35]	0.278896	0.519896		0	[0-41.85]	1	1
YARS	tyrosyl-tRNA synthetase 1	1p35.1	8565	132	123	41 (31%)	15 (11%)	4 (3%)	1 (1%)	35 (28%)	20 (16%)	1 (1%)	0 (0%)	0.88	[0.5-1.56]	0.682593	0.98348		0.26	[0.01-2.71]	0.37163	1		1.51	[0.69-3.35]	0.278896	0.519896		0	[0-41.85]	1	1
S100PBP	S100P binding protein	1p35.1	64766	132	123	40 (30%)	15 (11%)	4 (3%)	1 (1%)	35 (28%)	19 (15%)	1 (1%)	0 (0%)	0.92	[0.51-1.63]	0.784269	1		0.26	[0.01-2.71]	0.37163	1		1.42	[0.65-3.18]	0.361813	0.601069		0	[0-41.85]	1	1
FNDC5	fibronectin type III domain containing 5	1p35.1	252995	132	123	40 (30%)	15 (11%)	4 (3%)	1 (1%)	35 (28%)	19 (15%)	1 (1%)	0 (0%)	0.92	[0.51-1.63]	0.784269	1		0.26	[0.01-2.71]	0.37163	1		1.42	[0.65-3.18]	0.361813	0.601069		0	[0-41.85]	1	1
HPCA	hippocalcin	1p35.1	3208	132	123	40 (30%)	15 (11%)	4 (3%)	1 (1%)	35 (28%)	19 (15%)	1 (1%)	0 (0%)	0.92	[0.51-1.63]	0.784269	1		0.26	[0.01-2.71]	0.37163	1		1.42	[0.65-3.18]	0.361813	0.601069		0	[0-41.85]	1	1
TMEM54	transmembrane protein 54	1p35.1	113452	132	123	40 (30%)	15 (11%)	4 (3%)	1 (1%)	35 (28%)	19 (15%)	1 (1%)	0 (0%)	0.92	[0.51-1.63]	0.784269	1		0.26	[0.01-2.71]	0.37163	1		1.42	[0.65-3.18]	0.361813	0.601069		0	[0-41.85]	1	1
RNF19B	ring finger protein 19B	1p35.1	127544	132	123	40 (30%)	15 (11%)	4 (3%)	1 (1%)	35 (28%)	19 (15%)	1 (1%)	0 (0%)	0.92	[0.51-1.63]	0.784269	1		0.26	[0.01-2.71]	0.37163	1		1.42	[0.65-3.18]	0.361813	0.601069		0	[0-41.85]	1	1
FKSG48	NA	1p35.1	NA	132	123	40 (30%)	15 (11%)	4 (3%)	1 (1%)	35 (28%)	19 (15%)	1 (1%)	0 (0%)	0.92	[0.51-1.63]	0.784269	1		0.26	[0.01-2.71]	0.37163	1		1.42	[0.65-3.18]	0.361813	0.601069		0	[0-41.85]	1	1
AK2	adenylate kinase 2	1p35.1	204	132	123	39 (30%)	15 (11%)	4 (3%)	1 (1%)	35 (28%)	19 (15%)	1 (1%)	0 (0%)	0.95	[0.53-1.69]	0.890661	1		0.26	[0.01-2.71]	0.37163	1		1.42	[0.65-3.18]	0.361813	0.601069		0	[0-41.85]	1	1
ADC	antizyme inhibitor 2	1p35.1	113451	132	123	38 (29%)	16 (12%)	4 (3%)	1 (1%)	35 (28%)	19 (15%)	1 (1%)	0 (0%)	0.98	[0.55-1.76]	1	1		0.26	[0.01-2.71]	0.37163	1		1.32	[0.61-2.91]	0.470824	0.6918		0	[0-41.85]	1	1
TRIM62	tripartite motif containing 62	1p35.1	55223	132	123	38 (29%)	16 (12%)	4 (3%)	1 (1%)	35 (28%)	19 (15%)	1 (1%)	0 (0%)	0.98	[0.55-1.76]	1	1		0.26	[0.01-2.71]	0.37163	1		1.32	[0.61-2.91]	0.470824	0.6918		0	[0-41.85]	1	1
ZNF362	zinc finger protein 362	1p35.1	149076	132	123	37 (28%)	17 (13%)	3 (2%)	1 (1%)	35 (28%)	18 (15%)	1 (1%)	0 (0%)	1.02	[0.57-1.83]	1	1		0.35	[0.01-4.47]	0.622978	1		1.16	[0.53-2.53]	0.718583	0.882678		0	[0-41.85]	1	1
A3GALT2	alpha 1,3-galactosyltransferase 2	1p35.1	127550	132	123	36 (27%)	18 (14%)	2 (2%)	1 (1%)	35 (28%)	18 (15%)	1 (1%)	0 (0%)	1.06	[0.59-1.9]	0.889137	1		0.53	[0.01-10.38]	1	1		1.09	[0.5-2.34]	0.858545	0.964339		0	[0-41.85]	1	1
PHC2	polyhomeotic homolog 2	1p35.1	1912	132	123	36 (27%)	18 (14%)	2 (2%)	1 (1%)	35 (28%)	18 (15%)	1 (1%)	0 (0%)	1.06	[0.59-1.9]	0.889137	1		0.53	[0.01-10.38]	1	1		1.09	[0.5-2.34]	0.858545	0.964339		0	[0-41.85]	1	1
MIR3605	microRNA 3605	1p35.1	100500853	132	123	36 (27%)	18 (14%)	2 (2%)	1 (1%)	35 (28%)	18 (15%)	1 (1%)	0 (0%)	1.06	[0.59-1.9]	0.889137	1		0.53	[0.01-10.38]	1	1		1.09	[0.5-2.34]	0.858545	0.964339		0	[0-41.85]	1	1
RN7SKP16	RN7SK pseudogene 16	1p35.1	106480837	132	123	36 (27%)	18 (14%)	2 (2%)	1 (1%)	35 (28%)	18 (15%)	1 (1%)	0 (0%)	1.06	[0.59-1.9]	0.889137	1		0.53	[0.01-10.38]	1	1		1.09	[0.5-2.34]	0.858545	0.964339		0	[0-41.85]	1	1
ZSCAN20	zinc finger and SCAN domain containing 20	1p35.1	7579	132	123	37 (28%)	17 (13%)	2 (2%)	0 (0%)	35 (28%)	18 (15%)	1 (1%)	0 (0%)	1.02	[0.57-1.83]	1	1		0.53	[0.01-10.38]	1	1		1.16	[0.53-2.53]	0.718583	0.882678		0	[0-Inf]	1	1
CSMD2	CUB and Sushi multiple domains 2	1p35.1	114784	132	123	38 (29%)	16 (12%)	3 (2%)	0 (0%)	34 (28%)	19 (15%)	1 (1%)	0 (0%)	0.95	[0.53-1.69]	0.889688	1		0.35	[0.01-4.47]	0.622978	1		1.32	[0.61-2.91]	0.470824	0.6918		0	[0-Inf]	1	1
HMGB4	high mobility group box 4	1p35.1	127540	132	123	37 (28%)	17 (13%)	2 (2%)	0 (0%)	35 (28%)	18 (15%)	1 (1%)	0 (0%)	1.02	[0.57-1.83]	1	1		0.53	[0.01-10.38]	1	1		1.16	[0.53-2.53]	0.718583	0.882678		0	[0-Inf]	1	1
RNA5SP42	RNA, 5S ribosomal pseudogene 42	1p35.1	100873281	132	123	38 (29%)	16 (12%)	3 (2%)	0 (0%)	35 (28%)	18 (15%)	1 (1%)	0 (0%)	0.98	[0.55-1.76]	1	1		0.35	[0.01-4.47]	0.622978	1		1.24	[0.57-2.75]	0.584595	0.786059		0	[0-Inf]	1	1
C1orf94	chromosome 1 open reading frame 94	1p35.1	84970	132	123	38 (29%)	16 (12%)	3 (2%)	0 (0%)	35 (28%)	18 (15%)	1 (1%)	0 (0%)	0.98	[0.55-1.76]	1	1		0.35	[0.01-4.47]	0.622978	1		1.24	[0.57-2.75]	0.584595	0.786059		0	[0-Inf]	1	1
MIR552	microRNA 552	1p34.3	693137	132	123	37 (28%)	17 (13%)	2 (2%)	0 (0%)	35 (28%)	18 (15%)	1 (1%)	0 (0%)	1.02	[0.57-1.83]	1	1		0.53	[0.01-10.38]	1	1		1.16	[0.53-2.53]	0.718583	0.882678		0	[0-Inf]	1	1
SMIM12	small integral membrane protein 12	1p34.3	113444	132	123	37 (28%)	17 (13%)	2 (2%)	0 (0%)	35 (28%)	18 (15%)	2 (2%)	0 (0%)	1.02	[0.57-1.83]	1	1		1.07	[0.08-15.03]	1	1		1.16	[0.53-2.53]	0.718583	0.882678		0	[0-Inf]	1	1
GJB5	gap junction protein beta 5	1p34.3	2709	132	123	37 (28%)	17 (13%)	2 (2%)	0 (0%)	35 (28%)	18 (15%)	1 (1%)	0 (0%)	1.02	[0.57-1.83]	1	1		0.53	[0.01-10.38]	1	1		1.16	[0.53-2.53]	0.718583	0.882678		0	[0-Inf]	1	1
GJB4	gap junction protein beta 4	1p34.3	127534	132	123	37 (28%)	17 (13%)	2 (2%)	0 (0%)	36 (29%)	17 (14%)	1 (1%)	0 (0%)	1.06	[0.59-1.9]	0.889989	1		0.53	[0.01-10.38]	1	1		1.08	[0.49-2.39]	0.855464	0.964339		0	[0-Inf]	1	1
GJB3	gap junction protein beta 3	1p34.3	2707	132	123	37 (28%)	17 (13%)	2 (2%)	0 (0%)	36 (29%)	17 (14%)	2 (2%)	0 (0%)	1.06	[0.59-1.9]	0.889989	1		1.07	[0.08-15.03]	1	1		1.08	[0.49-2.39]	0.855464	0.964339		0	[0-Inf]	1	1
GJA4	gap junction protein alpha 4	1p34.3	2701	132	123	37 (28%)	17 (13%)	2 (2%)	0 (0%)	36 (29%)	17 (14%)	2 (2%)	0 (0%)	1.06	[0.59-1.9]	0.889989	1		1.07	[0.08-15.03]	1	1		1.08	[0.49-2.39]	0.855464	0.964339		0	[0-Inf]	1	1
DLGAP3	DLG associated protein 3	1p34.3	58512	132	123	37 (28%)	17 (13%)	2 (2%)	0 (0%)	36 (29%)	17 (14%)	1 (1%)	0 (0%)	1.06	[0.59-1.9]	0.889989	1		0.53	[0.01-10.38]	1	1		1.08	[0.49-2.39]	0.855464	0.964339		0	[0-Inf]	1	1
SNORD112|ENSG00000252728.1	NA	1p34.3	NA	132	123	37 (28%)	17 (13%)	2 (2%)	0 (0%)	36 (29%)	16 (13%)	1 (1%)	0 (0%)	1.06	[0.59-1.9]	0.889989	1		0.53	[0.01-10.38]	1	1		1.01	[0.45-2.25]	1	1		0	[0-Inf]	1	1
ZMYM6NB	transmembrane protein 35B	1p34.3	100506144	132	123	37 (28%)	18 (14%)	2 (2%)	0 (0%)	36 (29%)	16 (13%)	1 (1%)	0 (0%)	1.06	[0.59-1.9]	0.889989	1		0.53	[0.01-10.38]	1	1		0.95	[0.43-2.08]	1	1		0	[0-Inf]	1	1
ZMYM6	zinc finger MYM-type containing 6	1p34.3	9204	132	123	37 (28%)	18 (14%)	2 (2%)	0 (0%)	36 (29%)	17 (14%)	1 (1%)	0 (0%)	1.06	[0.59-1.9]	0.889989	1		0.53	[0.01-10.38]	1	1		1.02	[0.46-2.21]	1	1		0	[0-Inf]	1	1
ZMYM1	zinc finger MYM-type containing 1	1p34.3	79830	132	123	38 (29%)	17 (13%)	2 (2%)	0 (0%)	36 (29%)	17 (14%)	1 (1%)	0 (0%)	1.02	[0.57-1.82]	1	1		0.53	[0.01-10.38]	1	1		1.08	[0.49-2.39]	0.855464	0.964339		0	[0-Inf]	1	1
SFPQ	splicing factor proline and glutamine rich	1p34.3	6421	132	123	37 (28%)	17 (13%)	2 (2%)	0 (0%)	37 (30%)	17 (14%)	1 (1%)	0 (0%)	1.1	[0.62-1.97]	0.782851	1		0.53	[0.01-10.38]	1	1		1.08	[0.49-2.39]	0.855464	0.964339		0	[0-Inf]	1	1
RN7SL136P	NA	1p34.3	NA	132	123	37 (28%)	16 (12%)	2 (2%)	0 (0%)	37 (30%)	17 (14%)	1 (1%)	0 (0%)	1.1	[0.62-1.97]	0.782851	1		0.53	[0.01-10.38]	1	1		1.16	[0.52-2.59]	0.712472	0.876127		0	[0-Inf]	1	1
ZMYM4	zinc finger MYM-type containing 4	1p34.3	9202	132	123	38 (29%)	15 (11%)	2 (2%)	0 (0%)	37 (30%)	17 (14%)	1 (1%)	0 (0%)	1.06	[0.6-1.89]	0.8908	1		0.53	[0.01-10.38]	1	1		1.25	[0.56-2.83]	0.575814	0.777797		0	[0-Inf]	1	1
RN7SL503P	RNA, 7SL, cytoplasmic 503, pseudogene	1p34.3	106481060	132	123	37 (28%)	16 (12%)	2 (2%)	0 (0%)	36 (29%)	17 (14%)	1 (1%)	0 (0%)	1.06	[0.59-1.9]	0.889989	1		0.53	[0.01-10.38]	1	1		1.16	[0.52-2.59]	0.712472	0.876127		0	[0-Inf]	1	1
SNORA62|ENSG00000201542.1	NA	1p34.3	NA	132	123	37 (28%)	16 (12%)	2 (2%)	0 (0%)	36 (29%)	17 (14%)	1 (1%)	0 (0%)	1.06	[0.59-1.9]	0.889989	1		0.53	[0.01-10.38]	1	1		1.16	[0.52-2.59]	0.712472	0.876127		0	[0-Inf]	1	1
RNY5P1	RNY5 pseudogene 1	1p34.3	100379666	132	123	38 (29%)	15 (11%)	2 (2%)	0 (0%)	36 (29%)	17 (14%)	1 (1%)	0 (0%)	1.02	[0.57-1.82]	1	1		0.53	[0.01-10.38]	1	1		1.25	[0.56-2.83]	0.575814	0.777797		0	[0-Inf]	1	1
KIAA0319L	KIAA0319 like	1p34.3	79932	132	123	38 (29%)	15 (11%)	2 (2%)	0 (0%)	36 (29%)	17 (14%)	1 (1%)	0 (0%)	1.02	[0.57-1.82]	1	1		0.53	[0.01-10.38]	1	1		1.25	[0.56-2.83]	0.575814	0.777797		0	[0-Inf]	1	1
NCDN	neurochondrin	1p34.3	23154	132	123	38 (29%)	15 (11%)	2 (2%)	0 (0%)	36 (29%)	17 (14%)	1 (1%)	0 (0%)	1.02	[0.57-1.82]	1	1		0.53	[0.01-10.38]	1	1		1.25	[0.56-2.83]	0.575814	0.777797		0	[0-Inf]	1	1
TFAP2E	transcription factor AP-2 epsilon	1p34.3	339488	132	123	38 (29%)	15 (11%)	2 (2%)	0 (0%)	36 (29%)	17 (14%)	1 (1%)	0 (0%)	1.02	[0.57-1.82]	1	1		0.53	[0.01-10.38]	1	1		1.25	[0.56-2.83]	0.575814	0.777797		0	[0-Inf]	1	1
PSMB2	proteasome 20S subunit beta 2	1p34.3	5690	132	123	38 (29%)	15 (11%)	2 (2%)	0 (0%)	36 (29%)	17 (14%)	1 (1%)	0 (0%)	1.02	[0.57-1.82]	1	1		0.53	[0.01-10.38]	1	1		1.25	[0.56-2.83]	0.575814	0.777797		0	[0-Inf]	1	1
RN7SL281P	NA	1p34.3	NA	132	123	38 (29%)	15 (11%)	2 (2%)	0 (0%)	36 (29%)	17 (14%)	1 (1%)	0 (0%)	1.02	[0.57-1.82]	1	1		0.53	[0.01-10.38]	1	1		1.25	[0.56-2.83]	0.575814	0.777797		0	[0-Inf]	1	1
C1orf216	chromosome 1 open reading frame 216	1p34.3	127703	132	123	38 (29%)	15 (11%)	2 (2%)	0 (0%)	36 (29%)	17 (14%)	1 (1%)	0 (0%)	1.02	[0.57-1.82]	1	1		0.53	[0.01-10.38]	1	1		1.25	[0.56-2.83]	0.575814	0.777797		0	[0-Inf]	1	1
CLSPN	claspin	1p34.3	63967	132	123	38 (29%)	15 (11%)	2 (2%)	0 (0%)	36 (29%)	17 (14%)	1 (1%)	0 (0%)	1.02	[0.57-1.82]	1	1		0.53	[0.01-10.38]	1	1		1.25	[0.56-2.83]	0.575814	0.777797		0	[0-Inf]	1	1
AGO4	argonaute RISC component 4	1p34.3	192670	132	123	38 (29%)	15 (11%)	2 (2%)	0 (0%)	36 (29%)	17 (14%)	1 (1%)	0 (0%)	1.02	[0.57-1.82]	1	1		0.53	[0.01-10.38]	1	1		1.25	[0.56-2.83]	0.575814	0.777797		0	[0-Inf]	1	1
AGO1	argonaute RISC component 1	1p34.3	26523	132	123	38 (29%)	15 (11%)	2 (2%)	0 (0%)	36 (29%)	17 (14%)	1 (1%)	0 (0%)	1.02	[0.57-1.82]	1	1		0.53	[0.01-10.38]	1	1		1.25	[0.56-2.83]	0.575814	0.777797		0	[0-Inf]	1	1
AGO3	argonaute RISC catalytic component 3	1p34.3	192669	132	123	38 (29%)	16 (12%)	2 (2%)	0 (0%)	36 (29%)	17 (14%)	1 (1%)	0 (0%)	1.02	[0.57-1.82]	1	1		0.53	[0.01-10.38]	1	1		1.16	[0.52-2.59]	0.712472	0.876127		0	[0-Inf]	1	1
TEKT2	tektin 2	1p34.3	27285	132	123	38 (29%)	16 (12%)	2 (2%)	0 (0%)	36 (29%)	17 (14%)	1 (1%)	0 (0%)	1.02	[0.57-1.82]	1	1		0.53	[0.01-10.38]	1	1		1.16	[0.52-2.59]	0.712472	0.876127		0	[0-Inf]	1	1
ADPRHL2	ADP-ribosylserine hydrolase	1p34.3	54936	132	123	38 (29%)	16 (12%)	2 (2%)	0 (0%)	36 (29%)	17 (14%)	1 (1%)	0 (0%)	1.02	[0.57-1.82]	1	1		0.53	[0.01-10.38]	1	1		1.16	[0.52-2.59]	0.712472	0.876127		0	[0-Inf]	1	1
COL8A2	collagen type VIII alpha 2 chain	1p34.3	1296	132	123	38 (29%)	16 (12%)	2 (2%)	0 (0%)	36 (29%)	17 (14%)	1 (1%)	0 (0%)	1.02	[0.57-1.82]	1	1		0.53	[0.01-10.38]	1	1		1.16	[0.52-2.59]	0.712472	0.876127		0	[0-Inf]	1	1
TRAPPC3	trafficking protein particle complex subunit 3	1p34.3	27095	132	123	38 (29%)	16 (12%)	2 (2%)	0 (0%)	36 (29%)	17 (14%)	1 (1%)	0 (0%)	1.02	[0.57-1.82]	1	1		0.53	[0.01-10.38]	1	1		1.16	[0.52-2.59]	0.712472	0.876127		0	[0-Inf]	1	1
MAP7D1	MAP7 domain containing 1	1p34.3	55700	132	123	38 (29%)	16 (12%)	2 (2%)	0 (0%)	36 (29%)	17 (14%)	1 (1%)	0 (0%)	1.02	[0.57-1.82]	1	1		0.53	[0.01-10.38]	1	1		1.16	[0.52-2.59]	0.712472	0.876127		0	[0-Inf]	1	1
RN7SL131P	RNA, 7SL, cytoplasmic 131, pseudogene	1p34.3	106480957	132	123	38 (29%)	16 (12%)	2 (2%)	0 (0%)	36 (29%)	17 (14%)	1 (1%)	0 (0%)	1.02	[0.57-1.82]	1	1		0.53	[0.01-10.38]	1	1		1.16	[0.52-2.59]	0.712472	0.876127		0	[0-Inf]	1	1
THRAP3	thyroid hormone receptor associated protein 3	1p34.3	9967	132	123	38 (29%)	16 (12%)	2 (2%)	0 (0%)	36 (29%)	17 (14%)	1 (1%)	0 (0%)	1.02	[0.57-1.82]	1	1		0.53	[0.01-10.38]	1	1		1.16	[0.52-2.59]	0.712472	0.876127		0	[0-Inf]	1	1
SH3D21	SH3 domain containing 21	1p34.3	79729	132	123	38 (29%)	16 (12%)	2 (2%)	0 (0%)	36 (29%)	17 (14%)	1 (1%)	0 (0%)	1.02	[0.57-1.82]	1	1		0.53	[0.01-10.38]	1	1		1.16	[0.52-2.59]	0.712472	0.876127		0	[0-Inf]	1	1
EVA1B	eva-1 homolog B	1p34.3	55194	132	123	38 (29%)	16 (12%)	2 (2%)	0 (0%)	36 (29%)	17 (14%)	1 (1%)	0 (0%)	1.02	[0.57-1.82]	1	1		0.53	[0.01-10.38]	1	1		1.16	[0.52-2.59]	0.712472	0.876127		0	[0-Inf]	1	1
STK40	serine/threonine kinase 40	1p34.3	83931	132	123	38 (29%)	16 (12%)	2 (2%)	0 (0%)	36 (29%)	17 (14%)	1 (1%)	0 (0%)	1.02	[0.57-1.82]	1	1		0.53	[0.01-10.38]	1	1		1.16	[0.52-2.59]	0.712472	0.876127		0	[0-Inf]	1	1
LSM10	LSM10, U7 small nuclear RNA associated	1p34.3	84967	132	123	38 (29%)	16 (12%)	2 (2%)	0 (0%)	36 (29%)	17 (14%)	1 (1%)	0 (0%)	1.02	[0.57-1.82]	1	1		0.53	[0.01-10.38]	1	1		1.16	[0.52-2.59]	0.712472	0.876127		0	[0-Inf]	1	1
OSCP1	organic solute carrier partner 1	1p34.3	127700	132	123	38 (29%)	16 (12%)	2 (2%)	0 (0%)	36 (29%)	17 (14%)	1 (1%)	0 (0%)	1.02	[0.57-1.82]	1	1		0.53	[0.01-10.38]	1	1		1.16	[0.52-2.59]	0.712472	0.876127		0	[0-Inf]	1	1
SNORA63|ENSG00000201448.1	NA	1p34.3	NA	132	123	38 (29%)	16 (12%)	2 (2%)	0 (0%)	36 (29%)	17 (14%)	1 (1%)	0 (0%)	1.02	[0.57-1.82]	1	1		0.53	[0.01-10.38]	1	1		1.16	[0.52-2.59]	0.712472	0.876127		0	[0-Inf]	1	1
MRPS15	mitochondrial ribosomal protein S15	1p34.3	64960	132	123	38 (29%)	16 (12%)	2 (2%)	0 (0%)	36 (29%)	17 (14%)	1 (1%)	0 (0%)	1.02	[0.57-1.82]	1	1		0.53	[0.01-10.38]	1	1		1.16	[0.52-2.59]	0.712472	0.876127		0	[0-Inf]	1	1
CSF3R	colony stimulating factor 3 receptor	1p34.3	1441	132	123	38 (29%)	16 (12%)	2 (2%)	0 (0%)	36 (29%)	17 (14%)	1 (1%)	0 (0%)	1.02	[0.57-1.82]	1	1		0.53	[0.01-10.38]	1	1		1.16	[0.52-2.59]	0.712472	0.876127		0	[0-Inf]	1	1
GRIK3	glutamate ionotropic receptor kainate type subunit 3	1p34.3	2899	132	123	38 (29%)	16 (12%)	2 (2%)	0 (0%)	36 (29%)	17 (14%)	1 (1%)	0 (0%)	1.02	[0.57-1.82]	1	1		0.53	[0.01-10.38]	1	1		1.16	[0.52-2.59]	0.712472	0.876127		0	[0-Inf]	1	1
MIR4255	microRNA 4255	1p34.3	100422898	132	123	38 (29%)	15 (11%)	2 (2%)	0 (0%)	37 (30%)	16 (13%)	1 (1%)	0 (0%)	1.06	[0.6-1.89]	0.8908	1		0.53	[0.01-10.38]	1	1		1.17	[0.51-2.67]	0.70584	0.873833		0	[0-Inf]	1	1
RNA5SP43	RNA, 5S ribosomal pseudogene 43	1p34.3	100873282	132	123	38 (29%)	15 (11%)	2 (2%)	0 (0%)	37 (30%)	16 (13%)	1 (1%)	0 (0%)	1.06	[0.6-1.89]	0.8908	1		0.53	[0.01-10.38]	1	1		1.17	[0.51-2.67]	0.70584	0.873833		0	[0-Inf]	1	1
ZC3H12A	zinc finger CCCH-type containing 12A	1p34.3	80149	132	123	38 (29%)	15 (11%)	2 (2%)	0 (0%)	36 (29%)	16 (13%)	1 (1%)	0 (0%)	1.02	[0.57-1.82]	1	1		0.53	[0.01-10.38]	1	1		1.17	[0.51-2.67]	0.70584	0.873833		0	[0-Inf]	1	1
MEAF6	MYST/Esa1 associated factor 6	1p34.3	64769	132	123	38 (29%)	15 (11%)	2 (2%)	0 (0%)	37 (30%)	16 (13%)	1 (1%)	0 (0%)	1.06	[0.6-1.89]	0.8908	1		0.53	[0.01-10.38]	1	1		1.17	[0.51-2.67]	0.70584	0.873833		0	[0-Inf]	1	1
MIR5581	microRNA 5581	1p34.3	100847010	132	123	38 (29%)	15 (11%)	2 (2%)	0 (0%)	36 (29%)	16 (13%)	1 (1%)	0 (0%)	1.02	[0.57-1.82]	1	1		0.53	[0.01-10.38]	1	1		1.17	[0.51-2.67]	0.70584	0.873833		0	[0-Inf]	1	1
SNIP1	Smad nuclear interacting protein 1	1p34.3	79753	132	123	38 (29%)	15 (11%)	2 (2%)	0 (0%)	37 (30%)	16 (13%)	1 (1%)	0 (0%)	1.06	[0.6-1.89]	0.8908	1		0.53	[0.01-10.38]	1	1		1.17	[0.51-2.67]	0.70584	0.873833		0	[0-Inf]	1	1
DNALI1	dynein axonemal light intermediate chain 1	1p34.3	7802	132	123	38 (29%)	15 (11%)	3 (2%)	0 (0%)	37 (30%)	16 (13%)	1 (1%)	0 (0%)	1.06	[0.6-1.89]	0.8908	1		0.35	[0.01-4.47]	0.622978	1		1.17	[0.51-2.67]	0.70584	0.873833		0	[0-Inf]	1	1
GNL2	G protein nucleolar 2	1p34.3	29889	132	123	38 (29%)	15 (11%)	3 (2%)	0 (0%)	37 (30%)	16 (13%)	1 (1%)	0 (0%)	1.06	[0.6-1.89]	0.8908	1		0.35	[0.01-4.47]	0.622978	1		1.17	[0.51-2.67]	0.70584	0.873833		0	[0-Inf]	1	1
RSPO1	R-spondin 1	1p34.3	284654	132	123	38 (29%)	15 (11%)	3 (2%)	0 (0%)	37 (30%)	16 (13%)	1 (1%)	0 (0%)	1.06	[0.6-1.89]	0.8908	1		0.35	[0.01-4.47]	0.622978	1		1.17	[0.51-2.67]	0.70584	0.873833		0	[0-Inf]	1	1
C1orf109	chromosome 1 open reading frame 109	1p34.3	54955	132	123	38 (29%)	15 (11%)	2 (2%)	0 (0%)	37 (30%)	16 (13%)	1 (1%)	0 (0%)	1.06	[0.6-1.89]	0.8908	1		0.53	[0.01-10.38]	1	1		1.17	[0.51-2.67]	0.70584	0.873833		0	[0-Inf]	1	1
CDCA8	cell division cycle associated 8	1p34.3	55143	132	123	38 (29%)	15 (11%)	2 (2%)	0 (0%)	37 (30%)	16 (13%)	1 (1%)	0 (0%)	1.06	[0.6-1.89]	0.8908	1		0.53	[0.01-10.38]	1	1		1.17	[0.51-2.67]	0.70584	0.873833		0	[0-Inf]	1	1
EPHA10	EPH receptor A10	1p34.3	284656	132	123	38 (29%)	15 (11%)	2 (2%)	0 (0%)	37 (30%)	16 (13%)	1 (1%)	0 (0%)	1.06	[0.6-1.89]	0.8908	1		0.53	[0.01-10.38]	1	1		1.17	[0.51-2.67]	0.70584	0.873833		0	[0-Inf]	1	1
snoU13|ENSG00000238871.1	NA	1p34.3	NA	132	123	38 (29%)	15 (11%)	2 (2%)	0 (0%)	37 (30%)	16 (13%)	1 (1%)	0 (0%)	1.06	[0.6-1.89]	0.8908	1		0.53	[0.01-10.38]	1	1		1.17	[0.51-2.67]	0.70584	0.873833		0	[0-Inf]	1	1
MANEAL	mannosidase endo-alpha like	1p34.3	149175	132	123	39 (30%)	14 (11%)	2 (2%)	0 (0%)	37 (30%)	16 (13%)	1 (1%)	0 (0%)	1.03	[0.58-1.82]	1	1		0.53	[0.01-10.38]	1	1		1.26	[0.55-2.93]	0.566305	0.772535		0	[0-Inf]	1	1
YRDC	yrdC N6-threonylcarbamoyltransferase domain containing	1p34.3	79693	132	123	39 (30%)	14 (11%)	2 (2%)	0 (0%)	37 (30%)	16 (13%)	1 (1%)	0 (0%)	1.03	[0.58-1.82]	1	1		0.53	[0.01-10.38]	1	1		1.26	[0.55-2.93]	0.566305	0.772535		0	[0-Inf]	1	1
C1orf122	chromosome 1 open reading frame 122	1p34.3	127687	132	123	39 (30%)	14 (11%)	2 (2%)	0 (0%)	37 (30%)	16 (13%)	1 (1%)	0 (0%)	1.03	[0.58-1.82]	1	1		0.53	[0.01-10.38]	1	1		1.26	[0.55-2.93]	0.566305	0.772535		0	[0-Inf]	1	1
MTF1	metal regulatory transcription factor 1	1p34.3	4520	132	123	39 (30%)	14 (11%)	2 (2%)	0 (0%)	37 (30%)	16 (13%)	1 (1%)	0 (0%)	1.03	[0.58-1.82]	1	1		0.53	[0.01-10.38]	1	1		1.26	[0.55-2.93]	0.566305	0.772535		0	[0-Inf]	1	1
INPP5B	inositol polyphosphate-5-phosphatase B	1p34.3	3633	132	123	39 (30%)	14 (11%)	2 (2%)	0 (0%)	37 (30%)	16 (13%)	1 (1%)	0 (0%)	1.03	[0.58-1.82]	1	1		0.53	[0.01-10.38]	1	1		1.26	[0.55-2.93]	0.566305	0.772535		0	[0-Inf]	1	1
SNORA63|ENSG00000252448.1	NA	1p34.3	NA	132	123	38 (29%)	15 (11%)	2 (2%)	0 (0%)	37 (30%)	16 (13%)	1 (1%)	0 (0%)	1.06	[0.6-1.89]	0.8908	1		0.53	[0.01-10.38]	1	1		1.17	[0.51-2.67]	0.70584	0.873833		0	[0-Inf]	1	1
SF3A3	splicing factor 3a subunit 3	1p34.3	10946	132	123	38 (29%)	15 (11%)	2 (2%)	0 (0%)	37 (30%)	16 (13%)	1 (1%)	0 (0%)	1.06	[0.6-1.89]	0.8908	1		0.53	[0.01-10.38]	1	1		1.17	[0.51-2.67]	0.70584	0.873833		0	[0-Inf]	1	1
FHL3	four and a half LIM domains 3	1p34.3	2275	132	123	38 (29%)	15 (11%)	2 (2%)	0 (0%)	37 (30%)	16 (13%)	1 (1%)	0 (0%)	1.06	[0.6-1.89]	0.8908	1		0.53	[0.01-10.38]	1	1		1.17	[0.51-2.67]	0.70584	0.873833		0	[0-Inf]	1	1
UTP11L	UTP11 small subunit processome component	1p34.3	51118	132	123	38 (29%)	15 (11%)	2 (2%)	0 (0%)	37 (30%)	16 (13%)	1 (1%)	0 (0%)	1.06	[0.6-1.89]	0.8908	1		0.53	[0.01-10.38]	1	1		1.17	[0.51-2.67]	0.70584	0.873833		0	[0-Inf]	1	1
POU3F1	POU class 3 homeobox 1	1p34.3	5453	132	123	38 (29%)	15 (11%)	2 (2%)	0 (0%)	37 (30%)	16 (13%)	1 (1%)	0 (0%)	1.06	[0.6-1.89]	0.8908	1		0.53	[0.01-10.38]	1	1		1.17	[0.51-2.67]	0.70584	0.873833		0	[0-Inf]	1	1
MIR3659	microRNA 3659	1p34.3	100500801	132	123	38 (29%)	15 (11%)	2 (2%)	0 (0%)	37 (30%)	16 (13%)	1 (1%)	0 (0%)	1.06	[0.6-1.89]	0.8908	1		0.53	[0.01-10.38]	1	1		1.17	[0.51-2.67]	0.70584	0.873833		0	[0-Inf]	1	1
RRAGC	Ras related GTP binding C	1p34.3	64121	132	123	37 (28%)	16 (12%)	2 (2%)	0 (0%)	38 (31%)	16 (13%)	1 (1%)	0 (0%)	1.15	[0.65-2.04]	0.680405	0.982786		0.53	[0.01-10.38]	1	1		1.08	[0.48-2.44]	0.852119	0.964339		0	[0-Inf]	1	1
MYCBP	MYC binding protein	1p34.3	26292	132	123	37 (28%)	16 (12%)	2 (2%)	0 (0%)	38 (31%)	16 (13%)	1 (1%)	0 (0%)	1.15	[0.65-2.04]	0.680405	0.982786		0.53	[0.01-10.38]	1	1		1.08	[0.48-2.44]	0.852119	0.964339		0	[0-Inf]	1	1
GJA9	gap junction protein alpha 9	1p34.3	81025	132	123	37 (28%)	16 (12%)	2 (2%)	0 (0%)	38 (31%)	16 (13%)	1 (1%)	0 (0%)	1.15	[0.65-2.04]	0.680405	0.982786		0.53	[0.01-10.38]	1	1		1.08	[0.48-2.44]	0.852119	0.964339		0	[0-Inf]	1	1
RHBDL2	rhomboid like 2	1p34.3	54933	132	123	37 (28%)	17 (13%)	2 (2%)	1 (1%)	38 (31%)	16 (13%)	1 (1%)	0 (0%)	1.15	[0.65-2.04]	0.680405	0.982786		0.53	[0.01-10.38]	1	1		1.01	[0.45-2.25]	1	1		0	[0-41.85]	1	1
AKIRIN1	akirin 1	1p34.3	79647	132	123	37 (28%)	15 (11%)	2 (2%)	0 (0%)	38 (31%)	16 (13%)	1 (1%)	0 (0%)	1.15	[0.65-2.04]	0.680405	0.982786		0.53	[0.01-10.38]	1	1		1.17	[0.51-2.67]	0.70584	0.873833		0	[0-Inf]	1	1
NDUFS5	NADH:ubiquinone oxidoreductase subunit S5	1p34.3	4725	132	123	37 (28%)	15 (11%)	2 (2%)	0 (0%)	38 (31%)	16 (13%)	1 (1%)	0 (0%)	1.15	[0.65-2.04]	0.680405	0.982786		0.53	[0.01-10.38]	1	1		1.17	[0.51-2.67]	0.70584	0.873833		0	[0-Inf]	1	1
MACF1	microtubule actin crosslinking factor 1	1p34.3	23499	132	123	39 (30%)	15 (11%)	2 (2%)	0 (0%)	39 (32%)	18 (15%)	2 (2%)	2 (2%)	1.11	[0.63-1.95]	0.785854	1		1.07	[0.08-15.03]	1	1		1.34	[0.6-3]	0.460776	0.68213		Inf	[0.2-Inf]	0.231681	1
RNA5SP44	RNA, 5S ribosomal pseudogene 44	1p34.3	100873283	132	123	37 (28%)	15 (11%)	2 (2%)	0 (0%)	38 (31%)	17 (14%)	1 (1%)	1 (1%)	1.15	[0.65-2.04]	0.680405	0.982786		0.53	[0.01-10.38]	1	1		1.25	[0.56-2.83]	0.575814	0.777797		Inf	[0.03-Inf]	0.482353	1
KIAA0754	microtubule actin crosslinking factor 1	1p34.3	23499	132	123	38 (29%)	15 (11%)	2 (2%)	0 (0%)	37 (30%)	18 (15%)	1 (1%)	1 (1%)	1.06	[0.6-1.89]	0.8908	1		0.53	[0.01-10.38]	1	1		1.34	[0.6-3]	0.460776	0.68213		Inf	[0.03-Inf]	0.482353	1
BMP8A	bone morphogenetic protein 8a	1p34.3	353500	132	123	38 (29%)	15 (11%)	2 (2%)	0 (0%)	38 (31%)	17 (14%)	2 (2%)	0 (0%)	1.11	[0.62-1.96]	0.784389	1		1.07	[0.08-15.03]	1	1		1.25	[0.56-2.83]	0.575814	0.777797		0	[0-Inf]	1	1
PABPC4	poly(A) binding protein cytoplasmic 4	1p34.3	8761	132	123	38 (29%)	15 (11%)	2 (2%)	0 (0%)	39 (32%)	17 (14%)	2 (2%)	1 (1%)	1.15	[0.65-2.03]	0.682555	0.98348		1.07	[0.08-15.03]	1	1		1.25	[0.56-2.83]	0.575814	0.777797		Inf	[0.03-Inf]	0.482353	1
SNORA55	small nucleolar RNA, H/ACA box 55	1p34.3	677834	132	123	38 (29%)	15 (11%)	2 (2%)	0 (0%)	39 (32%)	17 (14%)	2 (2%)	1 (1%)	1.15	[0.65-2.03]	0.682555	0.98348		1.07	[0.08-15.03]	1	1		1.25	[0.56-2.83]	0.575814	0.777797		Inf	[0.03-Inf]	0.482353	1
HEYL	hes related family bHLH transcription factor with YRPW motif like	1p34.2	26508	132	123	38 (29%)	15 (11%)	2 (2%)	0 (0%)	38 (31%)	17 (14%)	1 (1%)	1 (1%)	1.11	[0.62-1.96]	0.784389	1		0.53	[0.01-10.38]	1	1		1.25	[0.56-2.83]	0.575814	0.777797		Inf	[0.03-Inf]	0.482353	1
HPCAL4	hippocalcin like 4	1p34.2	51440	132	123	38 (29%)	15 (11%)	2 (2%)	0 (0%)	38 (31%)	17 (14%)	1 (1%)	1 (1%)	1.11	[0.62-1.96]	0.784389	1		0.53	[0.01-10.38]	1	1		1.25	[0.56-2.83]	0.575814	0.777797		Inf	[0.03-Inf]	0.482353	1
NT5C1A	5'-nucleotidase, cytosolic IA	1p34.2	84618	132	123	38 (29%)	15 (11%)	2 (2%)	0 (0%)	38 (31%)	17 (14%)	1 (1%)	1 (1%)	1.11	[0.62-1.96]	0.784389	1		0.53	[0.01-10.38]	1	1		1.25	[0.56-2.83]	0.575814	0.777797		Inf	[0.03-Inf]	0.482353	1
PPIE	peptidylprolyl isomerase E	1p34.2	10450	132	123	38 (29%)	15 (11%)	2 (2%)	0 (0%)	38 (31%)	17 (14%)	1 (1%)	1 (1%)	1.11	[0.62-1.96]	0.784389	1		0.53	[0.01-10.38]	1	1		1.25	[0.56-2.83]	0.575814	0.777797		Inf	[0.03-Inf]	0.482353	1
BMP8B	bone morphogenetic protein 8b	1p34.2	656	132	123	38 (29%)	15 (11%)	3 (2%)	0 (0%)	38 (31%)	17 (14%)	1 (1%)	0 (0%)	1.11	[0.62-1.96]	0.784389	1		0.35	[0.01-4.47]	0.622978	1		1.25	[0.56-2.83]	0.575814	0.777797		0	[0-Inf]	1	1
OXCT2	3-oxoacid CoA-transferase 2	1p34.2	64064	132	123	38 (29%)	15 (11%)	2 (2%)	0 (0%)	38 (31%)	17 (14%)	1 (1%)	0 (0%)	1.11	[0.62-1.96]	0.784389	1		0.53	[0.01-10.38]	1	1		1.25	[0.56-2.83]	0.575814	0.777797		0	[0-Inf]	1	1
TRIT1	tRNA isopentenyltransferase 1	1p34.2	54802	132	123	38 (29%)	15 (11%)	3 (2%)	0 (0%)	38 (31%)	17 (14%)	1 (1%)	0 (0%)	1.11	[0.62-1.96]	0.784389	1		0.35	[0.01-4.47]	0.622978	1		1.25	[0.56-2.83]	0.575814	0.777797		0	[0-Inf]	1	1
MYCL	MYCL proto-oncogene, bHLH transcription factor	1p34.2	4610	132	123	38 (29%)	15 (11%)	3 (2%)	0 (0%)	38 (31%)	17 (14%)	1 (1%)	0 (0%)	1.11	[0.62-1.96]	0.784389	1		0.35	[0.01-4.47]	0.622978	1		1.25	[0.56-2.83]	0.575814	0.777797		0	[0-Inf]	1	1
MFSD2A	major facilitator superfamily domain containing 2A	1p34.2	84879	132	123	38 (29%)	15 (11%)	3 (2%)	0 (0%)	38 (31%)	17 (14%)	1 (1%)	0 (0%)	1.11	[0.62-1.96]	0.784389	1		0.35	[0.01-4.47]	0.622978	1		1.25	[0.56-2.83]	0.575814	0.777797		0	[0-Inf]	1	1
CAP1	cyclase associated actin cytoskeleton regulatory protein 1	1p34.2	10487	132	123	38 (29%)	15 (11%)	3 (2%)	0 (0%)	38 (31%)	17 (14%)	1 (1%)	0 (0%)	1.11	[0.62-1.96]	0.784389	1		0.35	[0.01-4.47]	0.622978	1		1.25	[0.56-2.83]	0.575814	0.777797		0	[0-Inf]	1	1
PPT1	palmitoyl-protein thioesterase 1	1p34.2	5538	132	123	38 (29%)	15 (11%)	3 (2%)	0 (0%)	38 (31%)	17 (14%)	1 (1%)	0 (0%)	1.11	[0.62-1.96]	0.784389	1		0.35	[0.01-4.47]	0.622978	1		1.25	[0.56-2.83]	0.575814	0.777797		0	[0-Inf]	1	1
RLF	RLF zinc finger	1p34.2	6018	132	123	37 (28%)	16 (12%)	3 (2%)	0 (0%)	38 (31%)	17 (14%)	1 (1%)	0 (0%)	1.15	[0.65-2.04]	0.680405	0.982786		0.35	[0.01-4.47]	0.622978	1		1.16	[0.52-2.59]	0.712472	0.876127		0	[0-Inf]	1	1
TMCO2	transmembrane and coiled-coil domains 2	1p34.2	127391	132	123	37 (28%)	16 (12%)	3 (2%)	0 (0%)	38 (31%)	17 (14%)	1 (1%)	0 (0%)	1.15	[0.65-2.04]	0.680405	0.982786		0.35	[0.01-4.47]	0.622978	1		1.16	[0.52-2.59]	0.712472	0.876127		0	[0-Inf]	1	1
ZMPSTE24	zinc metallopeptidase STE24	1p34.2	10269	132	123	37 (28%)	16 (12%)	3 (2%)	0 (0%)	38 (31%)	17 (14%)	1 (1%)	0 (0%)	1.15	[0.65-2.04]	0.680405	0.982786		0.35	[0.01-4.47]	0.622978	1		1.16	[0.52-2.59]	0.712472	0.876127		0	[0-Inf]	1	1
COL9A2	collagen type IX alpha 2 chain	1p34.2	1298	132	123	37 (28%)	16 (12%)	3 (2%)	0 (0%)	38 (31%)	17 (14%)	1 (1%)	0 (0%)	1.15	[0.65-2.04]	0.680405	0.982786		0.35	[0.01-4.47]	0.622978	1		1.16	[0.52-2.59]	0.712472	0.876127		0	[0-Inf]	1	1
SMAP2	small ArfGAP2	1p34.2	64744	132	123	38 (29%)	15 (11%)	3 (2%)	0 (0%)	38 (31%)	18 (15%)	1 (1%)	0 (0%)	1.11	[0.62-1.96]	0.784389	1		0.35	[0.01-4.47]	0.622978	1		1.34	[0.6-3]	0.460776	0.68213		0	[0-Inf]	1	1
ZFP69B	ZFP69 zinc finger protein B	1p34.2	65243	132	123	38 (29%)	15 (11%)	3 (2%)	0 (0%)	38 (31%)	18 (15%)	1 (1%)	0 (0%)	1.11	[0.62-1.96]	0.784389	1		0.35	[0.01-4.47]	0.622978	1		1.34	[0.6-3]	0.460776	0.68213		0	[0-Inf]	1	1
ZFP69	ZFP69 zinc finger protein	1p34.2	339559	132	123	37 (28%)	15 (11%)	3 (2%)	0 (0%)	38 (31%)	18 (15%)	1 (1%)	0 (0%)	1.15	[0.65-2.04]	0.680405	0.982786		0.35	[0.01-4.47]	0.622978	1		1.34	[0.6-3]	0.460776	0.68213		0	[0-Inf]	1	1
EXO5	exonuclease 5	1p34.2	64789	132	123	37 (28%)	15 (11%)	3 (2%)	0 (0%)	38 (31%)	18 (15%)	1 (1%)	0 (0%)	1.15	[0.65-2.04]	0.680405	0.982786		0.35	[0.01-4.47]	0.622978	1		1.34	[0.6-3]	0.460776	0.68213		0	[0-Inf]	1	1
ZNF684	zinc finger protein 684	1p34.2	127396	132	123	36 (27%)	16 (12%)	3 (2%)	0 (0%)	38 (31%)	18 (15%)	2 (2%)	0 (0%)	1.19	[0.67-2.12]	0.581439	0.941983		0.71	[0.06-6.32]	1	1		1.24	[0.57-2.75]	0.584595	0.786059		0	[0-Inf]	1	1
RIMS3	regulating synaptic membrane exocytosis 3	1p34.2	9783	132	123	37 (28%)	16 (12%)	3 (2%)	0 (0%)	38 (31%)	18 (15%)	2 (2%)	0 (0%)	1.15	[0.65-2.04]	0.680405	0.982786		0.71	[0.06-6.32]	1	1		1.24	[0.57-2.75]	0.584595	0.786059		0	[0-Inf]	1	1
NFYC	nuclear transcription factor Y subunit gamma	1p34.2	4802	132	123	37 (28%)	16 (12%)	3 (2%)	0 (0%)	38 (31%)	17 (14%)	2 (2%)	0 (0%)	1.15	[0.65-2.04]	0.680405	0.982786		0.71	[0.06-6.32]	1	1		1.16	[0.52-2.59]	0.712472	0.876127		0	[0-Inf]	1	1
MIR30E	microRNA 30e	1p34.2	407034	132	123	37 (28%)	16 (12%)	3 (2%)	0 (0%)	38 (31%)	17 (14%)	2 (2%)	0 (0%)	1.15	[0.65-2.04]	0.680405	0.982786		0.71	[0.06-6.32]	1	1		1.16	[0.52-2.59]	0.712472	0.876127		0	[0-Inf]	1	1
MIR30C1	microRNA 30c-1	1p34.2	407031	132	123	37 (28%)	16 (12%)	3 (2%)	0 (0%)	38 (31%)	17 (14%)	2 (2%)	0 (0%)	1.15	[0.65-2.04]	0.680405	0.982786		0.71	[0.06-6.32]	1	1		1.16	[0.52-2.59]	0.712472	0.876127		0	[0-Inf]	1	1
KCNQ4	potassium voltage-gated channel subfamily Q member 4	1p34.2	9132	132	123	37 (28%)	16 (12%)	3 (2%)	0 (0%)	38 (31%)	17 (14%)	2 (2%)	0 (0%)	1.15	[0.65-2.04]	0.680405	0.982786		0.71	[0.06-6.32]	1	1		1.16	[0.52-2.59]	0.712472	0.876127		0	[0-Inf]	1	1
RN7SL326P	RNA, 7SL, cytoplasmic 326, pseudogene	1p34.2	106479342	132	123	36 (27%)	17 (13%)	3 (2%)	0 (0%)	38 (31%)	17 (14%)	2 (2%)	0 (0%)	1.19	[0.67-2.12]	0.581439	0.941983		0.71	[0.06-6.32]	1	1		1.08	[0.49-2.39]	0.855464	0.964339		0	[0-Inf]	1	1
CITED4	Cbp/p300 interacting transactivator with Glu/Asp rich carboxy-terminal domain 4	1p34.2|1p35-p34	163732	132	123	36 (27%)	17 (13%)	3 (2%)	0 (0%)	38 (31%)	17 (14%)	2 (2%)	0 (0%)	1.19	[0.67-2.12]	0.581439	0.941983		0.71	[0.06-6.32]	1	1		1.08	[0.49-2.39]	0.855464	0.964339		0	[0-Inf]	1	1
CTPS1	CTP synthase 1	1p34.2	1503	132	123	36 (27%)	17 (13%)	3 (2%)	0 (0%)	38 (31%)	17 (14%)	2 (2%)	0 (0%)	1.19	[0.67-2.12]	0.581439	0.941983		0.71	[0.06-6.32]	1	1		1.08	[0.49-2.39]	0.855464	0.964339		0	[0-Inf]	1	1
SLFNL1	schlafen like 1	1p34.2	200172	132	123	36 (27%)	17 (13%)	3 (2%)	0 (0%)	38 (31%)	17 (14%)	2 (2%)	0 (0%)	1.19	[0.67-2.12]	0.581439	0.941983		0.71	[0.06-6.32]	1	1		1.08	[0.49-2.39]	0.855464	0.964339		0	[0-Inf]	1	1
SCMH1	Scm polycomb group protein homolog 1	1p34.2	22955	132	123	36 (27%)	17 (13%)	3 (2%)	0 (0%)	37 (30%)	18 (15%)	2 (2%)	0 (0%)	1.15	[0.64-2.05]	0.678149	0.982786		0.71	[0.06-6.32]	1	1		1.16	[0.53-2.53]	0.718583	0.882678		0	[0-Inf]	1	1
FOXO6	forkhead box O6	1p34.2	100132074	132	123	37 (28%)	16 (12%)	4 (3%)	0 (0%)	38 (31%)	17 (14%)	2 (2%)	0 (0%)	1.15	[0.65-2.04]	0.680405	0.982786		0.53	[0.05-3.78]	0.684964	1		1.16	[0.52-2.59]	0.712472	0.876127		0	[0-Inf]	1	1
RNA5SP45	RNA, 5S ribosomal pseudogene 45	1p34.2	100873284	132	123	37 (28%)	16 (12%)	4 (3%)	0 (0%)	38 (31%)	17 (14%)	2 (2%)	0 (0%)	1.15	[0.65-2.04]	0.680405	0.982786		0.53	[0.05-3.78]	0.684964	1		1.16	[0.52-2.59]	0.712472	0.876127		0	[0-Inf]	1	1
EDN2	endothelin 2	1p34.2	1907	132	123	37 (28%)	16 (12%)	4 (3%)	0 (0%)	38 (31%)	17 (14%)	2 (2%)	0 (0%)	1.15	[0.65-2.04]	0.680405	0.982786		0.53	[0.05-3.78]	0.684964	1		1.16	[0.52-2.59]	0.712472	0.876127		0	[0-Inf]	1	1
HIVEP3	HIVEP zinc finger 3	1p34.2	59269	132	123	37 (28%)	16 (12%)	4 (3%)	0 (0%)	38 (31%)	18 (15%)	2 (2%)	0 (0%)	1.15	[0.65-2.04]	0.680405	0.982786		0.53	[0.05-3.78]	0.684964	1		1.24	[0.57-2.75]	0.584595	0.786059		0	[0-Inf]	1	1
GUCA2B	guanylate cyclase activator 2B	1p34.2	2981	132	123	37 (28%)	15 (11%)	4 (3%)	0 (0%)	37 (30%)	19 (15%)	2 (2%)	0 (0%)	1.1	[0.62-1.97]	0.782851	1		0.53	[0.05-3.78]	0.684964	1		1.42	[0.65-3.18]	0.361813	0.601069		0	[0-Inf]	1	1
GUCA2A	guanylate cyclase activator 2A	1p34.2	2980	132	123	37 (28%)	15 (11%)	4 (3%)	0 (0%)	37 (30%)	19 (15%)	2 (2%)	0 (0%)	1.1	[0.62-1.97]	0.782851	1		0.53	[0.05-3.78]	0.684964	1		1.42	[0.65-3.18]	0.361813	0.601069		0	[0-Inf]	1	1
FOXJ3	forkhead box J3	1p34.2	22887	132	123	37 (28%)	15 (11%)	4 (3%)	0 (0%)	37 (30%)	19 (15%)	2 (2%)	0 (0%)	1.1	[0.62-1.97]	0.782851	1		0.53	[0.05-3.78]	0.684964	1		1.42	[0.65-3.18]	0.361813	0.601069		0	[0-Inf]	1	1
RIMKLA	ribosomal modification protein rimK like family member A	1p34.2	284716	132	123	37 (28%)	15 (11%)	4 (3%)	0 (0%)	37 (30%)	18 (15%)	2 (2%)	0 (0%)	1.1	[0.62-1.97]	0.782851	1		0.53	[0.05-3.78]	0.684964	1		1.34	[0.6-3]	0.460776	0.68213		0	[0-Inf]	1	1
ZMYND12	zinc finger MYND-type containing 12	1p34.2	84217	132	123	37 (28%)	15 (11%)	4 (3%)	0 (0%)	37 (30%)	18 (15%)	2 (2%)	0 (0%)	1.1	[0.62-1.97]	0.782851	1		0.53	[0.05-3.78]	0.684964	1		1.34	[0.6-3]	0.460776	0.68213		0	[0-Inf]	1	1
PPCS	phosphopantothenoylcysteine synthetase	1p34.2	79717	132	123	37 (28%)	15 (11%)	4 (3%)	0 (0%)	37 (30%)	18 (15%)	2 (2%)	0 (0%)	1.1	[0.62-1.97]	0.782851	1		0.53	[0.05-3.78]	0.684964	1		1.34	[0.6-3]	0.460776	0.68213		0	[0-Inf]	1	1
CCDC30	coiled-coil domain containing 30	1p34.2	728621	132	123	37 (28%)	16 (12%)	4 (3%)	0 (0%)	37 (30%)	18 (15%)	2 (2%)	0 (0%)	1.1	[0.62-1.97]	0.782851	1		0.53	[0.05-3.78]	0.684964	1		1.24	[0.57-2.75]	0.584595	0.786059		0	[0-Inf]	1	1
PPIH	peptidylprolyl isomerase H	1p34.2	10465	132	123	37 (28%)	16 (12%)	4 (3%)	0 (0%)	37 (30%)	18 (15%)	2 (2%)	0 (0%)	1.1	[0.62-1.97]	0.782851	1		0.53	[0.05-3.78]	0.684964	1		1.24	[0.57-2.75]	0.584595	0.786059		0	[0-Inf]	1	1
YBX1	Y-box binding protein 1	1p34.2	4904	132	123	37 (28%)	16 (12%)	4 (3%)	0 (0%)	37 (30%)	18 (15%)	2 (2%)	0 (0%)	1.1	[0.62-1.97]	0.782851	1		0.53	[0.05-3.78]	0.684964	1		1.24	[0.57-2.75]	0.584595	0.786059		0	[0-Inf]	1	1
CLDN19	claudin 19	1p34.2	149461	132	123	37 (28%)	16 (12%)	4 (3%)	0 (0%)	37 (30%)	18 (15%)	2 (2%)	0 (0%)	1.1	[0.62-1.97]	0.782851	1		0.53	[0.05-3.78]	0.684964	1		1.24	[0.57-2.75]	0.584595	0.786059		0	[0-Inf]	1	1
LEPRE1	prolyl 3-hydroxylase 1	1p34.2	64175	132	123	37 (28%)	16 (12%)	4 (3%)	0 (0%)	37 (30%)	18 (15%)	2 (2%)	0 (0%)	1.1	[0.62-1.97]	0.782851	1		0.53	[0.05-3.78]	0.684964	1		1.24	[0.57-2.75]	0.584595	0.786059		0	[0-Inf]	1	1
C1orf50	chromosome 1 open reading frame 50	1p34.2	79078	132	123	37 (28%)	16 (12%)	4 (3%)	0 (0%)	37 (30%)	18 (15%)	2 (2%)	0 (0%)	1.1	[0.62-1.97]	0.782851	1		0.53	[0.05-3.78]	0.684964	1		1.24	[0.57-2.75]	0.584595	0.786059		0	[0-Inf]	1	1
CCDC23	small vasohibin binding protein	1p34.2	374969	132	123	37 (28%)	16 (12%)	4 (3%)	0 (0%)	37 (30%)	18 (15%)	2 (2%)	0 (0%)	1.1	[0.62-1.97]	0.782851	1		0.53	[0.05-3.78]	0.684964	1		1.24	[0.57-2.75]	0.584595	0.786059		0	[0-Inf]	1	1
ERMAP	erythroblast membrane associated protein (Scianna blood group)	1p34.2	114625	132	123	37 (28%)	16 (12%)	4 (3%)	0 (0%)	37 (30%)	18 (15%)	2 (2%)	0 (0%)	1.1	[0.62-1.97]	0.782851	1		0.53	[0.05-3.78]	0.684964	1		1.24	[0.57-2.75]	0.584595	0.786059		0	[0-Inf]	1	1
ZNF691	zinc finger protein 691	1p34.2	51058	132	123	37 (28%)	16 (12%)	4 (3%)	0 (0%)	37 (30%)	18 (15%)	2 (2%)	0 (0%)	1.1	[0.62-1.97]	0.782851	1		0.53	[0.05-3.78]	0.684964	1		1.24	[0.57-2.75]	0.584595	0.786059		0	[0-Inf]	1	1
SLC2A1	solute carrier family 2 member 1	1p34.2	6513	132	123	37 (28%)	16 (12%)	4 (3%)	0 (0%)	37 (30%)	18 (15%)	2 (2%)	0 (0%)	1.1	[0.62-1.97]	0.782851	1		0.53	[0.05-3.78]	0.684964	1		1.24	[0.57-2.75]	0.584595	0.786059		0	[0-Inf]	1	1
FAM183A	family with sequence similarity 183 member A	1p34.2	440585	132	123	37 (28%)	16 (12%)	4 (3%)	0 (0%)	37 (30%)	17 (14%)	2 (2%)	0 (0%)	1.1	[0.62-1.97]	0.782851	1		0.53	[0.05-3.78]	0.684964	1		1.16	[0.52-2.59]	0.712472	0.876127		0	[0-Inf]	1	1
EBNA1BP2	EBNA1 binding protein 2	1p34.2	10969	132	123	37 (28%)	16 (12%)	4 (3%)	0 (0%)	37 (30%)	17 (14%)	2 (2%)	0 (0%)	1.1	[0.62-1.97]	0.782851	1		0.53	[0.05-3.78]	0.684964	1		1.16	[0.52-2.59]	0.712472	0.876127		0	[0-Inf]	1	1
WDR65	cilia and flagella associated protein 57	1p34.2	149465	132	123	37 (28%)	16 (12%)	4 (3%)	0 (0%)	37 (30%)	17 (14%)	2 (2%)	0 (0%)	1.1	[0.62-1.97]	0.782851	1		0.53	[0.05-3.78]	0.684964	1		1.16	[0.52-2.59]	0.712472	0.876127		0	[0-Inf]	1	1
RNA5SP46	RNA, 5S ribosomal pseudogene 46	1p34.2	100873285	132	123	37 (28%)	16 (12%)	4 (3%)	0 (0%)	37 (30%)	17 (14%)	2 (2%)	0 (0%)	1.1	[0.62-1.97]	0.782851	1		0.53	[0.05-3.78]	0.684964	1		1.16	[0.52-2.59]	0.712472	0.876127		0	[0-Inf]	1	1
TMEM125	transmembrane protein 125	1p34.2	128218	132	123	37 (28%)	16 (12%)	4 (3%)	0 (0%)	37 (30%)	17 (14%)	2 (2%)	0 (0%)	1.1	[0.62-1.97]	0.782851	1		0.53	[0.05-3.78]	0.684964	1		1.16	[0.52-2.59]	0.712472	0.876127		0	[0-Inf]	1	1
C1orf210	chromosome 1 open reading frame 210	1p34.2	149466	132	123	37 (28%)	16 (12%)	4 (3%)	0 (0%)	37 (30%)	17 (14%)	2 (2%)	0 (0%)	1.1	[0.62-1.97]	0.782851	1		0.53	[0.05-3.78]	0.684964	1		1.16	[0.52-2.59]	0.712472	0.876127		0	[0-Inf]	1	1
TIE1	tyrosine kinase with immunoglobulin like and EGF like domains 1	1p34.2	7075	132	123	37 (28%)	16 (12%)	4 (3%)	0 (0%)	37 (30%)	17 (14%)	2 (2%)	0 (0%)	1.1	[0.62-1.97]	0.782851	1		0.53	[0.05-3.78]	0.684964	1		1.16	[0.52-2.59]	0.712472	0.876127		0	[0-Inf]	1	1
MPL	MPL proto-oncogene, thrombopoietin receptor	1p34.2	4352	132	123	37 (28%)	16 (12%)	4 (3%)	0 (0%)	37 (30%)	17 (14%)	2 (2%)	0 (0%)	1.1	[0.62-1.97]	0.782851	1		0.53	[0.05-3.78]	0.684964	1		1.16	[0.52-2.59]	0.712472	0.876127		0	[0-Inf]	1	1
CDC20	cell division cycle 20	1p34.2	991	132	123	37 (28%)	16 (12%)	4 (3%)	0 (0%)	37 (30%)	17 (14%)	2 (2%)	0 (0%)	1.1	[0.62-1.97]	0.782851	1		0.53	[0.05-3.78]	0.684964	1		1.16	[0.52-2.59]	0.712472	0.876127		0	[0-Inf]	1	1
ELOVL1	ELOVL fatty acid elongase 1	1p34.2	64834	132	123	37 (28%)	16 (12%)	4 (3%)	0 (0%)	37 (30%)	17 (14%)	2 (2%)	0 (0%)	1.1	[0.62-1.97]	0.782851	1		0.53	[0.05-3.78]	0.684964	1		1.16	[0.52-2.59]	0.712472	0.876127		0	[0-Inf]	1	1
MED8	mediator complex subunit 8	1p34.2	112950	132	123	37 (28%)	16 (12%)	4 (3%)	0 (0%)	37 (30%)	17 (14%)	2 (2%)	0 (0%)	1.1	[0.62-1.97]	0.782851	1		0.53	[0.05-3.78]	0.684964	1		1.16	[0.52-2.59]	0.712472	0.876127		0	[0-Inf]	1	1
SZT2	SZT2 subunit of KICSTOR complex	1p34.2	23334	132	123	37 (28%)	16 (12%)	4 (3%)	0 (0%)	37 (30%)	17 (14%)	2 (2%)	0 (0%)	1.1	[0.62-1.97]	0.782851	1		0.53	[0.05-3.78]	0.684964	1		1.16	[0.52-2.59]	0.712472	0.876127		0	[0-Inf]	1	1
HYI	hydroxypyruvate isomerase (putative)	1p34.2	81888	132	123	37 (28%)	15 (11%)	4 (3%)	0 (0%)	37 (30%)	17 (14%)	2 (2%)	0 (0%)	1.1	[0.62-1.97]	0.782851	1		0.53	[0.05-3.78]	0.684964	1		1.25	[0.56-2.83]	0.575814	0.777797		0	[0-Inf]	1	1
PTPRF	protein tyrosine phosphatase receptor type F	1p34.2	5792	132	123	37 (28%)	15 (11%)	4 (3%)	0 (0%)	37 (30%)	17 (14%)	2 (2%)	0 (0%)	1.1	[0.62-1.97]	0.782851	1		0.53	[0.05-3.78]	0.684964	1		1.25	[0.56-2.83]	0.575814	0.777797		0	[0-Inf]	1	1
KDM4A	lysine demethylase 4A	1p34.2-p34.1	9682	132	123	37 (28%)	15 (11%)	4 (3%)	0 (0%)	37 (30%)	17 (14%)	2 (2%)	0 (0%)	1.1	[0.62-1.97]	0.782851	1		0.53	[0.05-3.78]	0.684964	1		1.25	[0.56-2.83]	0.575814	0.777797		0	[0-Inf]	1	1
ST3GAL3	ST3 beta-galactoside alpha-2,3-sialyltransferase 3	1p34.1	6487	132	123	37 (28%)	15 (11%)	4 (3%)	0 (0%)	38 (31%)	17 (14%)	3 (2%)	0 (0%)	1.15	[0.65-2.04]	0.680405	0.982786		0.8	[0.11-4.84]	1	1		1.25	[0.56-2.83]	0.575814	0.777797		0	[0-Inf]	1	1
ARTN	artemin	1p34.1	9048	132	123	37 (28%)	15 (11%)	4 (3%)	0 (0%)	37 (30%)	17 (14%)	2 (2%)	0 (0%)	1.1	[0.62-1.97]	0.782851	1		0.53	[0.05-3.78]	0.684964	1		1.25	[0.56-2.83]	0.575814	0.777797		0	[0-Inf]	1	1
IPO13	importin 13	1p34.1	9670	132	123	37 (28%)	15 (11%)	4 (3%)	0 (0%)	37 (30%)	17 (14%)	2 (2%)	0 (0%)	1.1	[0.62-1.97]	0.782851	1		0.53	[0.05-3.78]	0.684964	1		1.25	[0.56-2.83]	0.575814	0.777797		0	[0-Inf]	1	1
DPH2	diphthamide biosynthesis 2	1p34.1	1802	132	123	37 (28%)	15 (11%)	4 (3%)	0 (0%)	37 (30%)	17 (14%)	2 (2%)	0 (0%)	1.1	[0.62-1.97]	0.782851	1		0.53	[0.05-3.78]	0.684964	1		1.25	[0.56-2.83]	0.575814	0.777797		0	[0-Inf]	1	1
ATP6V0B	ATPase H+ transporting V0 subunit b	1p34.1	533	132	123	37 (28%)	15 (11%)	4 (3%)	0 (0%)	37 (30%)	17 (14%)	2 (2%)	0 (0%)	1.1	[0.62-1.97]	0.782851	1		0.53	[0.05-3.78]	0.684964	1		1.25	[0.56-2.83]	0.575814	0.777797		0	[0-Inf]	1	1
B4GALT2	beta-1,4-galactosyltransferase 2	1p34.1	8704	132	123	37 (28%)	15 (11%)	4 (3%)	0 (0%)	37 (30%)	17 (14%)	2 (2%)	0 (0%)	1.1	[0.62-1.97]	0.782851	1		0.53	[0.05-3.78]	0.684964	1		1.25	[0.56-2.83]	0.575814	0.777797		0	[0-Inf]	1	1
CCDC24	coiled-coil domain containing 24	1p34.1	149473	132	123	37 (28%)	15 (11%)	4 (3%)	0 (0%)	37 (30%)	17 (14%)	2 (2%)	0 (0%)	1.1	[0.62-1.97]	0.782851	1		0.53	[0.05-3.78]	0.684964	1		1.25	[0.56-2.83]	0.575814	0.777797		0	[0-Inf]	1	1
SLC6A9	solute carrier family 6 member 9	1p34.1	6536	132	123	37 (28%)	15 (11%)	4 (3%)	0 (0%)	37 (30%)	17 (14%)	2 (2%)	0 (0%)	1.1	[0.62-1.97]	0.782851	1		0.53	[0.05-3.78]	0.684964	1		1.25	[0.56-2.83]	0.575814	0.777797		0	[0-Inf]	1	1
KLF17	KLF transcription factor 17	1p34.1	128209	132	123	37 (28%)	15 (11%)	4 (3%)	0 (0%)	37 (30%)	17 (14%)	2 (2%)	0 (0%)	1.1	[0.62-1.97]	0.782851	1		0.53	[0.05-3.78]	0.684964	1		1.25	[0.56-2.83]	0.575814	0.777797		0	[0-Inf]	1	1
RN7SL479P	RNA, 7SL, cytoplasmic 479, pseudogene	1p34.1	106479398	132	123	37 (28%)	15 (11%)	4 (3%)	0 (0%)	37 (30%)	17 (14%)	2 (2%)	0 (0%)	1.1	[0.62-1.97]	0.782851	1		0.53	[0.05-3.78]	0.684964	1		1.25	[0.56-2.83]	0.575814	0.777797		0	[0-Inf]	1	1
DMAP1	DNA methyltransferase 1 associated protein 1	1p34.1	55929	132	123	37 (28%)	14 (11%)	3 (2%)	0 (0%)	37 (30%)	17 (14%)	2 (2%)	0 (0%)	1.1	[0.62-1.97]	0.782851	1		0.71	[0.06-6.32]	1	1		1.35	[0.59-3.12]	0.44997	0.675255		0	[0-Inf]	1	1
ERI3	ERI1 exoribonuclease family member 3	1p34.1	79033	132	123	37 (28%)	15 (11%)	3 (2%)	0 (0%)	37 (30%)	17 (14%)	2 (2%)	0 (0%)	1.1	[0.62-1.97]	0.782851	1		0.71	[0.06-6.32]	1	1		1.25	[0.56-2.83]	0.575814	0.777797		0	[0-Inf]	1	1
RNF220	ring finger protein 220	1p34.1	55182	132	123	39 (30%)	15 (11%)	4 (3%)	0 (0%)	37 (30%)	17 (14%)	2 (2%)	0 (0%)	1.03	[0.58-1.82]	1	1		0.53	[0.05-3.78]	0.684964	1		1.25	[0.56-2.83]	0.575814	0.777797		0	[0-Inf]	1	1
MIR5584	microRNA 5584	1p34.1	100847089	132	123	39 (30%)	15 (11%)	4 (3%)	0 (0%)	37 (30%)	17 (14%)	2 (2%)	0 (0%)	1.03	[0.58-1.82]	1	1		0.53	[0.05-3.78]	0.684964	1		1.25	[0.56-2.83]	0.575814	0.777797		0	[0-Inf]	1	1
TMEM53	transmembrane protein 53	1p34.1	79639	132	123	38 (29%)	15 (11%)	3 (2%)	0 (0%)	37 (30%)	17 (14%)	2 (2%)	0 (0%)	1.06	[0.6-1.89]	0.8908	1		0.71	[0.06-6.32]	1	1		1.25	[0.56-2.83]	0.575814	0.777797		0	[0-Inf]	1	1
C1orf228	armadillo like helical domain containing 1	1p34.1	339541	132	123	38 (29%)	15 (11%)	3 (2%)	0 (0%)	37 (30%)	17 (14%)	2 (2%)	0 (0%)	1.06	[0.6-1.89]	0.8908	1		0.71	[0.06-6.32]	1	1		1.25	[0.56-2.83]	0.575814	0.777797		0	[0-Inf]	1	1
KIF2C	kinesin family member 2C	1p34.1	11004	132	123	38 (29%)	15 (11%)	3 (2%)	0 (0%)	37 (30%)	17 (14%)	2 (2%)	0 (0%)	1.06	[0.6-1.89]	0.8908	1		0.71	[0.06-6.32]	1	1		1.25	[0.56-2.83]	0.575814	0.777797		0	[0-Inf]	1	1
BEST4	bestrophin 4	1p34.1	266675	132	123	38 (29%)	16 (12%)	3 (2%)	0 (0%)	37 (30%)	17 (14%)	2 (2%)	0 (0%)	1.06	[0.6-1.89]	0.8908	1		0.71	[0.06-6.32]	1	1		1.16	[0.52-2.59]	0.712472	0.876127		0	[0-Inf]	1	1
BTBD19	BTB domain containing 19	1p34.1	149478	132	123	38 (29%)	16 (12%)	3 (2%)	0 (0%)	37 (30%)	17 (14%)	2 (2%)	0 (0%)	1.06	[0.6-1.89]	0.8908	1		0.71	[0.06-6.32]	1	1		1.16	[0.52-2.59]	0.712472	0.876127		0	[0-Inf]	1	1
PLK3	polo like kinase 3	1p34.1	1263	132	123	38 (29%)	16 (12%)	3 (2%)	0 (0%)	37 (30%)	17 (14%)	2 (2%)	0 (0%)	1.06	[0.6-1.89]	0.8908	1		0.71	[0.06-6.32]	1	1		1.16	[0.52-2.59]	0.712472	0.876127		0	[0-Inf]	1	1
RPS8	ribosomal protein S8	1p34.1	6202	132	123	38 (29%)	16 (12%)	3 (2%)	0 (0%)	37 (30%)	17 (14%)	2 (2%)	0 (0%)	1.06	[0.6-1.89]	0.8908	1		0.71	[0.06-6.32]	1	1		1.16	[0.52-2.59]	0.712472	0.876127		0	[0-Inf]	1	1
SNORD38A	small nucleolar RNA, C/D box 38A	1p34.1	94162	132	123	38 (29%)	16 (12%)	3 (2%)	0 (0%)	37 (30%)	17 (14%)	2 (2%)	0 (0%)	1.06	[0.6-1.89]	0.8908	1		0.71	[0.06-6.32]	1	1		1.16	[0.52-2.59]	0.712472	0.876127		0	[0-Inf]	1	1
SNORD38B	small nucleolar RNA, C/D box 38B	1p34.1	94163	132	123	38 (29%)	16 (12%)	3 (2%)	0 (0%)	37 (30%)	17 (14%)	2 (2%)	0 (0%)	1.06	[0.6-1.89]	0.8908	1		0.71	[0.06-6.32]	1	1		1.16	[0.52-2.59]	0.712472	0.876127		0	[0-Inf]	1	1
SNORD46|ENSG00000200913.1	NA	1p34.1	NA	132	123	38 (29%)	16 (12%)	3 (2%)	0 (0%)	37 (30%)	17 (14%)	2 (2%)	0 (0%)	1.06	[0.6-1.89]	0.8908	1		0.71	[0.06-6.32]	1	1		1.16	[0.52-2.59]	0.712472	0.876127		0	[0-Inf]	1	1
SNORD55	small nucleolar RNA, C/D box 55	1p34.1	26811	132	123	38 (29%)	16 (12%)	3 (2%)	0 (0%)	37 (30%)	17 (14%)	2 (2%)	0 (0%)	1.06	[0.6-1.89]	0.8908	1		0.71	[0.06-6.32]	1	1		1.16	[0.52-2.59]	0.712472	0.876127		0	[0-Inf]	1	1
TCTEX1D4	dynein light chain Tctex-type 4	1p34.1	343521	132	123	38 (29%)	16 (12%)	3 (2%)	0 (0%)	37 (30%)	17 (14%)	2 (2%)	0 (0%)	1.06	[0.6-1.89]	0.8908	1		0.71	[0.06-6.32]	1	1		1.16	[0.52-2.59]	0.712472	0.876127		0	[0-Inf]	1	1
PTCH2	patched 2	1p34.1	8643	132	123	38 (29%)	16 (12%)	3 (2%)	0 (0%)	37 (30%)	18 (15%)	2 (2%)	1 (1%)	1.06	[0.6-1.89]	0.8908	1		0.71	[0.06-6.32]	1	1		1.24	[0.57-2.75]	0.584595	0.786059		Inf	[0.03-Inf]	0.482353	1
EIF2B3	eukaryotic translation initiation factor 2B subunit gamma	1p34.1	8891	132	123	38 (29%)	16 (12%)	3 (2%)	0 (0%)	37 (30%)	17 (14%)	2 (2%)	0 (0%)	1.06	[0.6-1.89]	0.8908	1		0.71	[0.06-6.32]	1	1		1.16	[0.52-2.59]	0.712472	0.876127		0	[0-Inf]	1	1
RNA5SP47	RNA, 5S ribosomal pseudogene 47	1p34.1	100873286	132	123	38 (29%)	16 (12%)	3 (2%)	0 (0%)	37 (30%)	17 (14%)	2 (2%)	0 (0%)	1.06	[0.6-1.89]	0.8908	1		0.71	[0.06-6.32]	1	1		1.16	[0.52-2.59]	0.712472	0.876127		0	[0-Inf]	1	1
HECTD3	HECT domain E3 ubiquitin protein ligase 3	1p34.1	79654	132	123	38 (29%)	16 (12%)	3 (2%)	0 (0%)	37 (30%)	17 (14%)	2 (2%)	0 (0%)	1.06	[0.6-1.89]	0.8908	1		0.71	[0.06-6.32]	1	1		1.16	[0.52-2.59]	0.712472	0.876127		0	[0-Inf]	1	1
UROD	uroporphyrinogen decarboxylase	1p34.1	7389	132	123	38 (29%)	16 (12%)	3 (2%)	0 (0%)	37 (30%)	17 (14%)	2 (2%)	0 (0%)	1.06	[0.6-1.89]	0.8908	1		0.71	[0.06-6.32]	1	1		1.16	[0.52-2.59]	0.712472	0.876127		0	[0-Inf]	1	1
ZSWIM5	zinc finger SWIM-type containing 5	1p34.1	57643	132	123	39 (30%)	16 (12%)	4 (3%)	0 (0%)	37 (30%)	17 (14%)	2 (2%)	0 (0%)	1.03	[0.58-1.82]	1	1		0.53	[0.05-3.78]	0.684964	1		1.16	[0.52-2.59]	0.712472	0.876127		0	[0-Inf]	1	1
HPDL	4-hydroxyphenylpyruvate dioxygenase like	1p34.1	84842	132	123	39 (30%)	16 (12%)	4 (3%)	0 (0%)	37 (30%)	17 (14%)	2 (2%)	0 (0%)	1.03	[0.58-1.82]	1	1		0.53	[0.05-3.78]	0.684964	1		1.16	[0.52-2.59]	0.712472	0.876127		0	[0-Inf]	1	1
MUTYH	mutY DNA glycosylase	1p34.1	4595	132	123	40 (30%)	16 (12%)	4 (3%)	0 (0%)	37 (30%)	17 (14%)	2 (2%)	0 (0%)	0.99	[0.56-1.75]	1	1		0.53	[0.05-3.78]	0.684964	1		1.16	[0.52-2.59]	0.712472	0.876127		0	[0-Inf]	1	1
TESK2	testis associated actin remodelling kinase 2	1p34.1	10420	132	123	39 (30%)	16 (12%)	3 (2%)	0 (0%)	37 (30%)	17 (14%)	3 (2%)	0 (0%)	1.03	[0.58-1.82]	1	1		1.07	[0.14-8.18]	1	1		1.16	[0.52-2.59]	0.712472	0.876127		0	[0-Inf]	1	1
TOE1	target of EGR1, exonuclease	1p34.1	114034	132	123	39 (30%)	16 (12%)	3 (2%)	0 (0%)	37 (30%)	17 (14%)	2 (2%)	0 (0%)	1.03	[0.58-1.82]	1	1		0.71	[0.06-6.32]	1	1		1.16	[0.52-2.59]	0.712472	0.876127		0	[0-Inf]	1	1
snoU13|ENSG00000238945.1	NA	1p34.1	NA	132	123	39 (30%)	16 (12%)	3 (2%)	0 (0%)	37 (30%)	17 (14%)	2 (2%)	0 (0%)	1.03	[0.58-1.82]	1	1		0.71	[0.06-6.32]	1	1		1.16	[0.52-2.59]	0.712472	0.876127		0	[0-Inf]	1	1
CCDC163P	CCDC163 homolog	1p34.1	126661	132	123	38 (29%)	16 (12%)	3 (2%)	0 (0%)	37 (30%)	17 (14%)	3 (2%)	0 (0%)	1.06	[0.6-1.89]	0.8908	1		1.07	[0.14-8.18]	1	1		1.16	[0.52-2.59]	0.712472	0.876127		0	[0-Inf]	1	1
MMACHC	metabolism of cobalamin associated C	1p34.1	25974	132	123	38 (29%)	16 (12%)	3 (2%)	0 (0%)	37 (30%)	17 (14%)	3 (2%)	0 (0%)	1.06	[0.6-1.89]	0.8908	1		1.07	[0.14-8.18]	1	1		1.16	[0.52-2.59]	0.712472	0.876127		0	[0-Inf]	1	1
PRDX1	peroxiredoxin 1	1p34.1	5052	132	123	38 (29%)	16 (12%)	3 (2%)	0 (0%)	37 (30%)	17 (14%)	3 (2%)	0 (0%)	1.06	[0.6-1.89]	0.8908	1		1.07	[0.14-8.18]	1	1		1.16	[0.52-2.59]	0.712472	0.876127		0	[0-Inf]	1	1
AKR1A1	aldo-keto reductase family 1 member A1	1p34.1	10327	132	123	38 (29%)	16 (12%)	3 (2%)	0 (0%)	37 (30%)	17 (14%)	3 (2%)	0 (0%)	1.06	[0.6-1.89]	0.8908	1		1.07	[0.14-8.18]	1	1		1.16	[0.52-2.59]	0.712472	0.876127		0	[0-Inf]	1	1
NASP	nuclear autoantigenic sperm protein	1p34.1	4678	132	123	37 (28%)	16 (12%)	3 (2%)	0 (0%)	37 (30%)	17 (14%)	3 (2%)	0 (0%)	1.1	[0.62-1.97]	0.782851	1		1.07	[0.14-8.18]	1	1		1.16	[0.52-2.59]	0.712472	0.876127		0	[0-Inf]	1	1
CCDC17	coiled-coil domain containing 17	1p34.1	149483	132	123	37 (28%)	16 (12%)	3 (2%)	0 (0%)	37 (30%)	17 (14%)	3 (2%)	0 (0%)	1.1	[0.62-1.97]	0.782851	1		1.07	[0.14-8.18]	1	1		1.16	[0.52-2.59]	0.712472	0.876127		0	[0-Inf]	1	1
GPBP1L1	GC-rich promoter binding protein 1 like 1	1p34.1	60313	132	123	37 (28%)	16 (12%)	3 (2%)	0 (0%)	37 (30%)	17 (14%)	3 (2%)	0 (0%)	1.1	[0.62-1.97]	0.782851	1		1.07	[0.14-8.18]	1	1		1.16	[0.52-2.59]	0.712472	0.876127		0	[0-Inf]	1	1
TMEM69	transmembrane protein 69	1p34.1	51249	132	123	37 (28%)	16 (12%)	3 (2%)	0 (0%)	37 (30%)	17 (14%)	3 (2%)	0 (0%)	1.1	[0.62-1.97]	0.782851	1		1.07	[0.14-8.18]	1	1		1.16	[0.52-2.59]	0.712472	0.876127		0	[0-Inf]	1	1
IPP	intracisternal A particle-promoted polypeptide	1p34.1	3652	132	123	37 (28%)	16 (12%)	3 (2%)	0 (0%)	37 (30%)	17 (14%)	3 (2%)	0 (0%)	1.1	[0.62-1.97]	0.782851	1		1.07	[0.14-8.18]	1	1		1.16	[0.52-2.59]	0.712472	0.876127		0	[0-Inf]	1	1
MAST2	microtubule associated serine/threonine kinase 2	1p34.1	23139	132	123	37 (28%)	16 (12%)	3 (2%)	0 (0%)	36 (29%)	17 (14%)	2 (2%)	0 (0%)	1.06	[0.59-1.9]	0.889989	1		0.71	[0.06-6.32]	1	1		1.16	[0.52-2.59]	0.712472	0.876127		0	[0-Inf]	1	1
PIK3R3	phosphoinositide-3-kinase regulatory subunit 3	1p34.1	8503	132	123	37 (28%)	16 (12%)	3 (2%)	0 (0%)	37 (30%)	16 (13%)	2 (2%)	0 (0%)	1.1	[0.62-1.97]	0.782851	1		0.71	[0.06-6.32]	1	1		1.08	[0.48-2.44]	0.852119	0.964339		0	[0-Inf]	1	1
TSPAN1	tetraspanin 1	1p34.1	10103	132	123	38 (29%)	16 (12%)	4 (3%)	0 (0%)	36 (29%)	16 (13%)	2 (2%)	0 (0%)	1.02	[0.57-1.82]	1	1		0.53	[0.05-3.78]	0.684964	1		1.08	[0.48-2.44]	0.852119	0.964339		0	[0-Inf]	1	1
POMGNT1	protein O-linked mannose N-acetylglucosaminyltransferase 1 (beta 1,2-)	1p34.1	55624	132	123	38 (29%)	16 (12%)	4 (3%)	0 (0%)	36 (29%)	16 (13%)	2 (2%)	0 (0%)	1.02	[0.57-1.82]	1	1		0.53	[0.05-3.78]	0.684964	1		1.08	[0.48-2.44]	0.852119	0.964339		0	[0-Inf]	1	1
LURAP1	leucine rich adaptor protein 1	1p34.1	541468	132	123	38 (29%)	16 (12%)	4 (3%)	0 (0%)	36 (29%)	16 (13%)	2 (2%)	0 (0%)	1.02	[0.57-1.82]	1	1		0.53	[0.05-3.78]	0.684964	1		1.08	[0.48-2.44]	0.852119	0.964339		0	[0-Inf]	1	1
RAD54L	RAD54 like	1p34.1	8438	132	123	38 (29%)	16 (12%)	4 (3%)	0 (0%)	36 (29%)	16 (13%)	2 (2%)	0 (0%)	1.02	[0.57-1.82]	1	1		0.53	[0.05-3.78]	0.684964	1		1.08	[0.48-2.44]	0.852119	0.964339		0	[0-Inf]	1	1
LRRC41	leucine rich repeat containing 41	1p34.1-p33	10489	132	123	38 (29%)	16 (12%)	4 (3%)	0 (0%)	36 (29%)	16 (13%)	2 (2%)	0 (0%)	1.02	[0.57-1.82]	1	1		0.53	[0.05-3.78]	0.684964	1		1.08	[0.48-2.44]	0.852119	0.964339		0	[0-Inf]	1	1
UQCRH	ubiquinol-cytochrome c reductase hinge protein	1p33	7388	132	123	37 (28%)	16 (12%)	3 (2%)	0 (0%)	36 (29%)	16 (13%)	2 (2%)	0 (0%)	1.06	[0.59-1.9]	0.889989	1		0.71	[0.06-6.32]	1	1		1.08	[0.48-2.44]	0.852119	0.964339		0	[0-Inf]	1	1
NSUN4	NOP2/Sun RNA methyltransferase 4	1p33	387338	132	123	37 (28%)	16 (12%)	3 (2%)	0 (0%)	36 (29%)	16 (13%)	2 (2%)	0 (0%)	1.06	[0.59-1.9]	0.889989	1		0.71	[0.06-6.32]	1	1		1.08	[0.48-2.44]	0.852119	0.964339		0	[0-Inf]	1	1
FAAH	fatty acid amide hydrolase	1p33	2166	132	123	37 (28%)	16 (12%)	3 (2%)	0 (0%)	35 (28%)	17 (14%)	2 (2%)	0 (0%)	1.02	[0.57-1.83]	1	1		0.71	[0.06-6.32]	1	1		1.16	[0.52-2.59]	0.712472	0.876127		0	[0-Inf]	1	1
LINC00505	fatty acid amide hydrolase pseudogene 1	1p33	729041	132	123	37 (28%)	16 (12%)	3 (2%)	0 (0%)	35 (28%)	17 (14%)	2 (2%)	0 (0%)	1.02	[0.57-1.83]	1	1		0.71	[0.06-6.32]	1	1		1.16	[0.52-2.59]	0.712472	0.876127		0	[0-Inf]	1	1
DMBX1	diencephalon/mesencephalon homeobox 1	1p33	127343	132	123	37 (28%)	16 (12%)	3 (2%)	0 (0%)	35 (28%)	17 (14%)	2 (2%)	0 (0%)	1.02	[0.57-1.83]	1	1		0.71	[0.06-6.32]	1	1		1.16	[0.52-2.59]	0.712472	0.876127		0	[0-Inf]	1	1
KNCN	kinocilin	1p33	148930	132	123	37 (28%)	16 (12%)	3 (2%)	0 (0%)	35 (28%)	17 (14%)	2 (2%)	0 (0%)	1.02	[0.57-1.83]	1	1		0.71	[0.06-6.32]	1	1		1.16	[0.52-2.59]	0.712472	0.876127		0	[0-Inf]	1	1
MKNK1	MAPK interacting serine/threonine kinase 1	1p33	8569	132	123	37 (28%)	16 (12%)	3 (2%)	0 (0%)	36 (29%)	16 (13%)	2 (2%)	0 (0%)	1.06	[0.59-1.9]	0.889989	1		0.71	[0.06-6.32]	1	1		1.08	[0.48-2.44]	0.852119	0.964339		0	[0-Inf]	1	1
MOB3C	MOB kinase activator 3C	1p33	148932	132	123	37 (28%)	16 (12%)	3 (2%)	0 (0%)	36 (29%)	16 (13%)	2 (2%)	0 (0%)	1.06	[0.59-1.9]	0.889989	1		0.71	[0.06-6.32]	1	1		1.08	[0.48-2.44]	0.852119	0.964339		0	[0-Inf]	1	1
ATPAF1	ATP synthase mitochondrial F1 complex assembly factor 1	1p33	64756	132	123	37 (28%)	16 (12%)	3 (2%)	0 (0%)	36 (29%)	16 (13%)	2 (2%)	0 (0%)	1.06	[0.59-1.9]	0.889989	1		0.71	[0.06-6.32]	1	1		1.08	[0.48-2.44]	0.852119	0.964339		0	[0-Inf]	1	1
EFCAB14	EF-hand calcium binding domain 14	1p33	9813	132	123	37 (28%)	16 (12%)	3 (2%)	0 (0%)	36 (29%)	16 (13%)	2 (2%)	0 (0%)	1.06	[0.59-1.9]	0.889989	1		0.71	[0.06-6.32]	1	1		1.08	[0.48-2.44]	0.852119	0.964339		0	[0-Inf]	1	1
TEX38	testis expressed 38	1p33	374973	132	123	37 (28%)	16 (12%)	3 (2%)	0 (0%)	36 (29%)	16 (13%)	2 (2%)	0 (0%)	1.06	[0.59-1.9]	0.889989	1		0.71	[0.06-6.32]	1	1		1.08	[0.48-2.44]	0.852119	0.964339		0	[0-Inf]	1	1
CYP4B1	cytochrome P450 family 4 subfamily B member 1	1p33	1580	132	123	37 (28%)	16 (12%)	3 (2%)	0 (0%)	36 (29%)	16 (13%)	2 (2%)	0 (0%)	1.06	[0.59-1.9]	0.889989	1		0.71	[0.06-6.32]	1	1		1.08	[0.48-2.44]	0.852119	0.964339		0	[0-Inf]	1	1
CYP4Z2P	cytochrome P450 family 4 subfamily Z member 2, pseudogene	1p33	163720	132	123	37 (28%)	16 (12%)	3 (2%)	0 (0%)	36 (29%)	16 (13%)	2 (2%)	0 (0%)	1.06	[0.59-1.9]	0.889989	1		0.71	[0.06-6.32]	1	1		1.08	[0.48-2.44]	0.852119	0.964339		0	[0-Inf]	1	1
CYP4A11	cytochrome P450 family 4 subfamily A member 11	1p33	1579	132	123	37 (28%)	16 (12%)	3 (2%)	0 (0%)	36 (29%)	16 (13%)	2 (2%)	0 (0%)	1.06	[0.59-1.9]	0.889989	1		0.71	[0.06-6.32]	1	1		1.08	[0.48-2.44]	0.852119	0.964339		0	[0-Inf]	1	1
CYP4X1	cytochrome P450 family 4 subfamily X member 1	1p33|1	260293	132	123	37 (28%)	16 (12%)	3 (2%)	0 (0%)	36 (29%)	16 (13%)	2 (2%)	0 (0%)	1.06	[0.59-1.9]	0.889989	1		0.71	[0.06-6.32]	1	1		1.08	[0.48-2.44]	0.852119	0.964339		0	[0-Inf]	1	1
CYP4Z1	cytochrome P450 family 4 subfamily Z member 1	1p33	199974	132	123	37 (28%)	16 (12%)	3 (2%)	0 (0%)	36 (29%)	16 (13%)	2 (2%)	0 (0%)	1.06	[0.59-1.9]	0.889989	1		0.71	[0.06-6.32]	1	1		1.08	[0.48-2.44]	0.852119	0.964339		0	[0-Inf]	1	1
CYP4A22	cytochrome P450 family 4 subfamily A member 22	1p33	284541	132	123	37 (28%)	16 (12%)	3 (2%)	0 (0%)	36 (29%)	16 (13%)	2 (2%)	0 (0%)	1.06	[0.59-1.9]	0.889989	1		0.71	[0.06-6.32]	1	1		1.08	[0.48-2.44]	0.852119	0.964339		0	[0-Inf]	1	1
LINC00853	long intergenic non-protein coding RNA 853	1p33	100874253	132	123	37 (28%)	16 (12%)	3 (2%)	0 (0%)	36 (29%)	16 (13%)	2 (2%)	0 (0%)	1.06	[0.59-1.9]	0.889989	1		0.71	[0.06-6.32]	1	1		1.08	[0.48-2.44]	0.852119	0.964339		0	[0-Inf]	1	1
PDZK1IP1	PDZK1 interacting protein 1	1p33	10158	132	123	37 (28%)	16 (12%)	3 (2%)	0 (0%)	36 (29%)	16 (13%)	2 (2%)	0 (0%)	1.06	[0.59-1.9]	0.889989	1		0.71	[0.06-6.32]	1	1		1.08	[0.48-2.44]	0.852119	0.964339		0	[0-Inf]	1	1
TAL1	TAL bHLH transcription factor 1, erythroid differentiation factor	1p33	6886	132	123	37 (28%)	16 (12%)	3 (2%)	0 (0%)	36 (29%)	15 (12%)	2 (2%)	0 (0%)	1.06	[0.59-1.9]	0.889989	1		0.71	[0.06-6.32]	1	1		1.01	[0.44-2.29]	1	1		0	[0-Inf]	1	1
STIL	STIL centriolar assembly protein	1p33	6491	132	123	37 (28%)	16 (12%)	3 (2%)	0 (0%)	36 (29%)	15 (12%)	2 (2%)	0 (0%)	1.06	[0.59-1.9]	0.889989	1		0.71	[0.06-6.32]	1	1		1.01	[0.44-2.29]	1	1		0	[0-Inf]	1	1
CMPK1	cytidine/uridine monophosphate kinase 1	1p33	51727	132	123	37 (28%)	16 (12%)	3 (2%)	0 (0%)	36 (29%)	15 (12%)	2 (2%)	0 (0%)	1.06	[0.59-1.9]	0.889989	1		0.71	[0.06-6.32]	1	1		1.01	[0.44-2.29]	1	1		0	[0-Inf]	1	1
FOXE3	forkhead box E3	1p33	2301	132	123	37 (28%)	16 (12%)	3 (2%)	0 (0%)	36 (29%)	15 (12%)	2 (2%)	0 (0%)	1.06	[0.59-1.9]	0.889989	1		0.71	[0.06-6.32]	1	1		1.01	[0.44-2.29]	1	1		0	[0-Inf]	1	1
FOXD2	forkhead box D2	1p33	2306	132	123	37 (28%)	16 (12%)	3 (2%)	0 (0%)	36 (29%)	15 (12%)	2 (2%)	0 (0%)	1.06	[0.59-1.9]	0.889989	1		0.71	[0.06-6.32]	1	1		1.01	[0.44-2.29]	1	1		0	[0-Inf]	1	1
TRABD2B	TraB domain containing 2B	1p33	388630	132	123	38 (29%)	16 (12%)	5 (4%)	0 (0%)	36 (29%)	15 (12%)	2 (2%)	0 (0%)	1.02	[0.57-1.82]	1	1		0.42	[0.04-2.63]	0.448687	1		1.01	[0.44-2.29]	1	1		0	[0-Inf]	1	1
SKINTL	Skint1 like (pseudogene)	1p33	391037	132	123	37 (28%)	16 (12%)	3 (2%)	0 (0%)	36 (29%)	15 (12%)	2 (2%)	0 (0%)	1.06	[0.59-1.9]	0.889989	1		0.71	[0.06-6.32]	1	1		1.01	[0.44-2.29]	1	1		0	[0-Inf]	1	1
SLC5A9	solute carrier family 5 member 9	1p33	200010	132	123	37 (28%)	16 (12%)	3 (2%)	0 (0%)	36 (29%)	15 (12%)	2 (2%)	0 (0%)	1.06	[0.59-1.9]	0.889989	1		0.71	[0.06-6.32]	1	1		1.01	[0.44-2.29]	1	1		0	[0-Inf]	1	1
SPATA6	spermatogenesis associated 6	1p33	54558	132	123	37 (28%)	16 (12%)	3 (2%)	0 (0%)	38 (31%)	15 (12%)	3 (2%)	0 (0%)	1.15	[0.65-2.04]	0.680405	0.982786		1.07	[0.14-8.18]	1	1		1.01	[0.44-2.29]	1	1		0	[0-Inf]	1	1
AGBL4	AGBL carboxypeptidase 4	1p33	84871	132	123	37 (28%)	16 (12%)	3 (2%)	0 (0%)	39 (32%)	16 (13%)	5 (4%)	0 (0%)	1.19	[0.67-2.11]	0.58419	0.942857		1.82	[0.35-11.96]	0.487727	1		1.08	[0.48-2.44]	0.852119	0.964339		0	[0-Inf]	1	1
BEND5	BEN domain containing 5	1p33	79656	132	123	37 (28%)	16 (12%)	3 (2%)	0 (0%)	37 (30%)	15 (12%)	2 (2%)	0 (0%)	1.1	[0.62-1.97]	0.782851	1		0.71	[0.06-6.32]	1	1		1.01	[0.44-2.29]	1	1		0	[0-Inf]	1	1
snoU13|ENSG00000239144.1	NA	1p33	NA	132	123	37 (28%)	15 (11%)	3 (2%)	0 (0%)	37 (30%)	15 (12%)	2 (2%)	0 (0%)	1.1	[0.62-1.97]	0.782851	1		0.71	[0.06-6.32]	1	1		1.08	[0.47-2.5]	0.848474	0.964339		0	[0-Inf]	1	1
ELAVL4	ELAV like RNA binding protein 4	1p33-p32.3	1996	132	123	37 (28%)	16 (12%)	3 (2%)	0 (0%)	38 (31%)	16 (13%)	3 (2%)	0 (0%)	1.15	[0.65-2.04]	0.680405	0.982786		1.07	[0.14-8.18]	1	1		1.08	[0.48-2.44]	0.852119	0.964339		0	[0-Inf]	1	1
DMRTA2	DMRT like family A2	1p32.3	63950	132	123	37 (28%)	16 (12%)	3 (2%)	0 (0%)	38 (31%)	15 (12%)	3 (2%)	0 (0%)	1.15	[0.65-2.04]	0.680405	0.982786		1.07	[0.14-8.18]	1	1		1.01	[0.44-2.29]	1	1		0	[0-Inf]	1	1
FAF1	Fas associated factor 1	1p32.3	11124	132	123	38 (29%)	20 (15%)	3 (2%)	4 (3%)	38 (31%)	17 (14%)	3 (2%)	2 (2%)	1.11	[0.62-1.96]	0.784389	1		1.07	[0.14-8.18]	1	1		0.9	[0.42-1.92]	0.859263	0.964339		0.53	[0.05-3.78]	0.684964	1
CDKN2C	cyclin dependent kinase inhibitor 2C	1p32.3	1031	132	123	38 (29%)	20 (15%)	3 (2%)	4 (3%)	38 (31%)	15 (12%)	3 (2%)	2 (2%)	1.11	[0.62-1.96]	0.784389	1		1.07	[0.14-8.18]	1	1		0.78	[0.35-1.69]	0.585784	0.786715		0.53	[0.05-3.78]	0.684964	1
MIR4421	microRNA 4421	1p32.3	100616189	132	123	39 (30%)	17 (13%)	3 (2%)	0 (0%)	38 (31%)	14 (11%)	3 (2%)	0 (0%)	1.07	[0.6-1.89]	0.891572	1		1.07	[0.14-8.18]	1	1		0.87	[0.38-1.98]	0.848294	0.964339		0	[0-Inf]	1	1
C1orf185	chromosome 1 open reading frame 185	1p32.3	284546	132	123	39 (30%)	17 (13%)	3 (2%)	0 (0%)	38 (31%)	14 (11%)	4 (3%)	0 (0%)	1.07	[0.6-1.89]	0.891572	1		1.44	[0.24-10.05]	0.71438	1		0.87	[0.38-1.98]	0.848294	0.964339		0	[0-Inf]	1	1
snoU13|ENSG00000238618.1	NA	1p32.3	NA	132	123	40 (30%)	15 (11%)	4 (3%)	0 (0%)	38 (31%)	14 (11%)	3 (2%)	0 (0%)	1.03	[0.58-1.81]	1	1		0.8	[0.11-4.84]	1	1		1	[0.43-2.34]	1	1		0	[0-Inf]	1	1
RNF11	ring finger protein 11	1p32.3	26994	132	123	40 (30%)	15 (11%)	4 (3%)	0 (0%)	38 (31%)	14 (11%)	3 (2%)	0 (0%)	1.03	[0.58-1.81]	1	1		0.8	[0.11-4.84]	1	1		1	[0.43-2.34]	1	1		0	[0-Inf]	1	1
TTC39A	tetratricopeptide repeat domain 39A	1p32.3	22996	132	123	40 (30%)	15 (11%)	4 (3%)	0 (0%)	38 (31%)	14 (11%)	3 (2%)	0 (0%)	1.03	[0.58-1.81]	1	1		0.8	[0.11-4.84]	1	1		1	[0.43-2.34]	1	1		0	[0-Inf]	1	1
EPS15	epidermal growth factor receptor pathway substrate 15	1p32.3	2060	132	123	39 (30%)	15 (11%)	3 (2%)	0 (0%)	39 (32%)	13 (11%)	4 (3%)	0 (0%)	1.11	[0.63-1.95]	0.785854	1		1.44	[0.24-10.05]	0.71438	1		0.92	[0.38-2.18]	1	1		0	[0-Inf]	1	1
OSBPL9	oxysterol binding protein like 9	1p32.3	114883	132	123	39 (30%)	15 (11%)	4 (3%)	0 (0%)	39 (32%)	13 (11%)	4 (3%)	0 (0%)	1.11	[0.63-1.95]	0.785854	1		1.08	[0.2-5.91]	1	1		0.92	[0.38-2.18]	1	1		0	[0-Inf]	1	1
SNORA26|ENSG00000212624.1	NA	1p32.3	NA	132	123	38 (29%)	14 (11%)	3 (2%)	0 (0%)	39 (32%)	13 (11%)	4 (3%)	0 (0%)	1.15	[0.65-2.03]	0.682555	0.98348		1.44	[0.24-10.05]	0.71438	1		1	[0.41-2.4]	1	1		0	[0-Inf]	1	1
NRD1	nardilysin convertase	1p32.3	4898	132	123	39 (30%)	14 (11%)	4 (3%)	0 (0%)	39 (32%)	13 (11%)	4 (3%)	0 (0%)	1.11	[0.63-1.95]	0.785854	1		1.08	[0.2-5.91]	1	1		1	[0.41-2.4]	1	1		0	[0-Inf]	1	1
MIR761	microRNA 761	1p32.3	100313892	132	123	39 (30%)	14 (11%)	4 (3%)	0 (0%)	39 (32%)	13 (11%)	4 (3%)	0 (0%)	1.11	[0.63-1.95]	0.785854	1		1.08	[0.2-5.91]	1	1		1	[0.41-2.4]	1	1		0	[0-Inf]	1	1
RAB3B	RAB3B, member RAS oncogene family	1p32.3	5865	132	123	39 (30%)	15 (11%)	6 (5%)	0 (0%)	39 (32%)	13 (11%)	4 (3%)	0 (0%)	1.11	[0.63-1.95]	0.785854	1		0.71	[0.14-3.07]	0.750555	1		0.92	[0.38-2.18]	1	1		0	[0-Inf]	1	1
RNA5SP48	RNA, 5S ribosomal pseudogene 48	1p32.3	100873287	132	123	38 (29%)	15 (11%)	5 (4%)	0 (0%)	39 (32%)	13 (11%)	4 (3%)	0 (0%)	1.15	[0.65-2.03]	0.682555	0.98348		0.85	[0.17-4.07]	1	1		0.92	[0.38-2.18]	1	1		0	[0-Inf]	1	1
RN7SL290P	RNA, 7SL, cytoplasmic 290, pseudogene	1p32.3	106481001	132	123	38 (29%)	15 (11%)	5 (4%)	0 (0%)	39 (32%)	13 (11%)	4 (3%)	0 (0%)	1.15	[0.65-2.03]	0.682555	0.98348		0.85	[0.17-4.07]	1	1		0.92	[0.38-2.18]	1	1		0	[0-Inf]	1	1
TXNDC12	thioredoxin domain containing 12	1p32.3	51060	132	123	38 (29%)	15 (11%)	5 (4%)	0 (0%)	40 (33%)	13 (11%)	5 (4%)	0 (0%)	1.19	[0.68-2.1]	0.586813	0.942857		1.08	[0.24-4.8]	1	1		0.92	[0.38-2.18]	1	1		0	[0-Inf]	1	1
KTI12	KTI12 chromatin associated homolog	1p32.3	112970	132	123	38 (29%)	15 (11%)	5 (4%)	0 (0%)	39 (32%)	13 (11%)	4 (3%)	0 (0%)	1.15	[0.65-2.03]	0.682555	0.98348		0.85	[0.17-4.07]	1	1		0.92	[0.38-2.18]	1	1		0	[0-Inf]	1	1
BTF3L4	basic transcription factor 3 like 4	1p32.3	91408	132	123	37 (28%)	15 (11%)	4 (3%)	0 (0%)	40 (33%)	13 (11%)	5 (4%)	0 (0%)	1.24	[0.7-2.19]	0.495402	0.919561		1.35	[0.28-6.99]	0.74217	1		0.92	[0.38-2.18]	1	1		0	[0-Inf]	1	1
ZFYVE9	zinc finger FYVE-type containing 9	1p32.3	9372	132	123	37 (28%)	15 (11%)	4 (3%)	0 (0%)	40 (33%)	14 (11%)	6 (5%)	0 (0%)	1.24	[0.7-2.19]	0.495402	0.919561		1.64	[0.38-8.09]	0.528709	1		1	[0.43-2.34]	1	1		0	[0-Inf]	1	1
RN7SL788P	RNA, 7SL, cytoplasmic 788, pseudogene	1p32.3	106481135	132	123	37 (28%)	15 (11%)	4 (3%)	0 (0%)	40 (33%)	14 (11%)	6 (5%)	0 (0%)	1.24	[0.7-2.19]	0.495402	0.919561		1.64	[0.38-8.09]	0.528709	1		1	[0.43-2.34]	1	1		0	[0-Inf]	1	1
CC2D1B	coiled-coil and C2 domain containing 1B	1p32.3	200014	132	123	37 (28%)	15 (11%)	4 (3%)	0 (0%)	40 (33%)	14 (11%)	6 (5%)	0 (0%)	1.24	[0.7-2.19]	0.495402	0.919561		1.64	[0.38-8.09]	0.528709	1		1	[0.43-2.34]	1	1		0	[0-Inf]	1	1
ORC1	origin recognition complex subunit 1	1p32.3	4998	132	123	38 (29%)	15 (11%)	5 (4%)	0 (0%)	39 (32%)	14 (11%)	5 (4%)	0 (0%)	1.15	[0.65-2.03]	0.682555	0.98348		1.08	[0.24-4.8]	1	1		1	[0.43-2.34]	1	1		0	[0-Inf]	1	1
PRPF38A	pre-mRNA processing factor 38A	1p32.3	84950	132	123	38 (29%)	15 (11%)	5 (4%)	0 (0%)	39 (32%)	14 (11%)	5 (4%)	0 (0%)	1.15	[0.65-2.03]	0.682555	0.98348		1.08	[0.24-4.8]	1	1		1	[0.43-2.34]	1	1		0	[0-Inf]	1	1
ZCCHC11	terminal uridylyl transferase 4	1p32.3	23318	132	123	38 (29%)	16 (12%)	5 (4%)	1 (1%)	39 (32%)	15 (12%)	5 (4%)	0 (0%)	1.15	[0.65-2.03]	0.682555	0.98348		1.08	[0.24-4.8]	1	1		1.01	[0.44-2.29]	1	1		0	[0-41.85]	1	1
snoU13|ENSG00000239063.1	NA	1p32.3	NA	132	123	38 (29%)	15 (11%)	5 (4%)	0 (0%)	39 (32%)	14 (11%)	5 (4%)	0 (0%)	1.15	[0.65-2.03]	0.682555	0.98348		1.08	[0.24-4.8]	1	1		1	[0.43-2.34]	1	1		0	[0-Inf]	1	1
GPX7	glutathione peroxidase 7	1p32.3	2882	132	123	37 (28%)	16 (12%)	4 (3%)	1 (1%)	39 (32%)	15 (12%)	5 (4%)	0 (0%)	1.19	[0.67-2.11]	0.58419	0.942857		1.35	[0.28-6.99]	0.74217	1		1.01	[0.44-2.29]	1	1		0	[0-41.85]	1	1
FAM159A	shisa like 2A	1p32.3	348378	132	123	37 (28%)	16 (12%)	4 (3%)	1 (1%)	40 (33%)	15 (12%)	5 (4%)	0 (0%)	1.24	[0.7-2.19]	0.495402	0.919561		1.35	[0.28-6.99]	0.74217	1		1.01	[0.44-2.29]	1	1		0	[0-41.85]	1	1
SELRC1	cytochrome c oxidase assembly factor 7	1p32.3	65260	132	123	37 (28%)	16 (12%)	4 (3%)	1 (1%)	40 (33%)	15 (12%)	5 (4%)	0 (0%)	1.24	[0.7-2.19]	0.495402	0.919561		1.35	[0.28-6.99]	0.74217	1		1.01	[0.44-2.29]	1	1		0	[0-41.85]	1	1
RN7SL62P	RNA, 7SL, cytoplasmic 62, pseudogene	1p32.3	106479246	132	123	37 (28%)	16 (12%)	4 (3%)	1 (1%)	40 (33%)	15 (12%)	5 (4%)	0 (0%)	1.24	[0.7-2.19]	0.495402	0.919561		1.35	[0.28-6.99]	0.74217	1		1.01	[0.44-2.29]	1	1		0	[0-41.85]	1	1
ZYG11B	zyg-11 family member B, cell cycle regulator	1p32.3	79699	132	123	37 (28%)	16 (12%)	4 (3%)	1 (1%)	40 (33%)	15 (12%)	5 (4%)	0 (0%)	1.24	[0.7-2.19]	0.495402	0.919561		1.35	[0.28-6.99]	0.74217	1		1.01	[0.44-2.29]	1	1		0	[0-41.85]	1	1
ZYG11A	zyg-11 family member A, cell cycle regulator	1p32.3	440590	132	123	37 (28%)	16 (12%)	4 (3%)	1 (1%)	40 (33%)	15 (12%)	5 (4%)	0 (0%)	1.24	[0.7-2.19]	0.495402	0.919561		1.35	[0.28-6.99]	0.74217	1		1.01	[0.44-2.29]	1	1		0	[0-41.85]	1	1
ECHDC2	enoyl-CoA hydratase domain containing 2	1p32.3	55268	132	123	37 (28%)	16 (12%)	4 (3%)	1 (1%)	40 (33%)	15 (12%)	5 (4%)	0 (0%)	1.24	[0.7-2.19]	0.495402	0.919561		1.35	[0.28-6.99]	0.74217	1		1.01	[0.44-2.29]	1	1		0	[0-41.85]	1	1
SCP2	sterol carrier protein 2	1p32.3	6342	132	123	37 (28%)	16 (12%)	4 (3%)	1 (1%)	40 (33%)	15 (12%)	5 (4%)	0 (0%)	1.24	[0.7-2.19]	0.495402	0.919561		1.35	[0.28-6.99]	0.74217	1		1.01	[0.44-2.29]	1	1		0	[0-41.85]	1	1
MIR1273F	NA	1p32.3	NA	132	123	37 (28%)	16 (12%)	4 (3%)	1 (1%)	40 (33%)	15 (12%)	5 (4%)	0 (0%)	1.24	[0.7-2.19]	0.495402	0.919561		1.35	[0.28-6.99]	0.74217	1		1.01	[0.44-2.29]	1	1		0	[0-41.85]	1	1
MIR5095	NA	1p32.3	NA	132	123	37 (28%)	16 (12%)	4 (3%)	1 (1%)	40 (33%)	15 (12%)	5 (4%)	0 (0%)	1.24	[0.7-2.19]	0.495402	0.919561		1.35	[0.28-6.99]	0.74217	1		1.01	[0.44-2.29]	1	1		0	[0-41.85]	1	1
MIR1273G	NA	1p32.3	NA	132	123	37 (28%)	16 (12%)	4 (3%)	1 (1%)	40 (33%)	15 (12%)	5 (4%)	0 (0%)	1.24	[0.7-2.19]	0.495402	0.919561		1.35	[0.28-6.99]	0.74217	1		1.01	[0.44-2.29]	1	1		0	[0-41.85]	1	1
PODN	podocan	1p32.3	127435	132	123	37 (28%)	16 (12%)	4 (3%)	1 (1%)	40 (33%)	14 (11%)	5 (4%)	0 (0%)	1.24	[0.7-2.19]	0.495402	0.919561		1.35	[0.28-6.99]	0.74217	1		0.93	[0.4-2.15]	1	1		0	[0-41.85]	1	1
SLC1A7	solute carrier family 1 member 7	1p32.3	6512	132	123	37 (28%)	16 (12%)	5 (4%)	1 (1%)	40 (33%)	14 (11%)	5 (4%)	0 (0%)	1.24	[0.7-2.19]	0.495402	0.919561		1.08	[0.24-4.8]	1	1		0.93	[0.4-2.15]	1	1		0	[0-41.85]	1	1
CPT2	carnitine palmitoyltransferase 2	1p32.3	1376	132	123	37 (28%)	16 (12%)	5 (4%)	1 (1%)	40 (33%)	14 (11%)	5 (4%)	0 (0%)	1.24	[0.7-2.19]	0.495402	0.919561		1.08	[0.24-4.8]	1	1		0.93	[0.4-2.15]	1	1		0	[0-41.85]	1	1
C1orf123	CXXC motif containing zinc binding protein	1p32.3	54987	132	123	37 (28%)	16 (12%)	4 (3%)	1 (1%)	40 (33%)	14 (11%)	5 (4%)	0 (0%)	1.24	[0.7-2.19]	0.495402	0.919561		1.35	[0.28-6.99]	0.74217	1		0.93	[0.4-2.15]	1	1		0	[0-41.85]	1	1
MAGOH	mago homolog, exon junction complex subunit	1p32.3	4116	132	123	38 (29%)	16 (12%)	5 (4%)	1 (1%)	40 (33%)	14 (11%)	5 (4%)	0 (0%)	1.19	[0.68-2.1]	0.586813	0.942857		1.08	[0.24-4.8]	1	1		0.93	[0.4-2.15]	1	1		0	[0-41.85]	1	1
LRP8	LDL receptor related protein 8	1p32.3	7804	132	123	38 (29%)	16 (12%)	5 (4%)	1 (1%)	40 (33%)	14 (11%)	5 (4%)	0 (0%)	1.19	[0.68-2.1]	0.586813	0.942857		1.08	[0.24-4.8]	1	1		0.93	[0.4-2.15]	1	1		0	[0-41.85]	1	1
SLC25A3P1	solute carrier family 25 member 3 pseudogene 1	1p32.3	163742	132	123	38 (29%)	16 (12%)	4 (3%)	1 (1%)	39 (32%)	14 (11%)	5 (4%)	0 (0%)	1.15	[0.65-2.03]	0.682555	0.98348		1.35	[0.28-6.99]	0.74217	1		0.93	[0.4-2.15]	1	1		0	[0-41.85]	1	1
DMRTB1	DMRT like family B with proline rich C-terminal 1	1p32.3	63948	132	123	37 (28%)	16 (12%)	3 (2%)	1 (1%)	39 (32%)	14 (11%)	5 (4%)	0 (0%)	1.19	[0.67-2.11]	0.58419	0.942857		1.82	[0.35-11.96]	0.487727	1		0.93	[0.4-2.15]	1	1		0	[0-41.85]	1	1
GLIS1	GLIS family zinc finger 1	1p32.3	148979	132	123	38 (29%)	16 (12%)	4 (3%)	1 (1%)	39 (32%)	14 (11%)	5 (4%)	0 (0%)	1.15	[0.65-2.03]	0.682555	0.98348		1.35	[0.28-6.99]	0.74217	1		0.93	[0.4-2.15]	1	1		0	[0-41.85]	1	1
NDC1	NDC1 transmembrane nucleoporin	1p32.3	55706	132	123	38 (29%)	16 (12%)	4 (3%)	1 (1%)	39 (32%)	14 (11%)	5 (4%)	0 (0%)	1.15	[0.65-2.03]	0.682555	0.98348		1.35	[0.28-6.99]	0.74217	1		0.93	[0.4-2.15]	1	1		0	[0-41.85]	1	1
SNORA58|ENSG00000201003.1	NA	1p32.3	NA	132	123	38 (29%)	16 (12%)	4 (3%)	1 (1%)	39 (32%)	14 (11%)	5 (4%)	0 (0%)	1.15	[0.65-2.03]	0.682555	0.98348		1.35	[0.28-6.99]	0.74217	1		0.93	[0.4-2.15]	1	1		0	[0-41.85]	1	1
YIPF1	Yip1 domain family member 1	1p32.3	54432	132	123	38 (29%)	16 (12%)	4 (3%)	1 (1%)	39 (32%)	14 (11%)	5 (4%)	0 (0%)	1.15	[0.65-2.03]	0.682555	0.98348		1.35	[0.28-6.99]	0.74217	1		0.93	[0.4-2.15]	1	1		0	[0-41.85]	1	1
DIO1	iodothyronine deiodinase 1	1p32.3	1733	132	123	38 (29%)	16 (12%)	4 (3%)	1 (1%)	40 (33%)	14 (11%)	5 (4%)	0 (0%)	1.19	[0.68-2.1]	0.586813	0.942857		1.35	[0.28-6.99]	0.74217	1		0.93	[0.4-2.15]	1	1		0	[0-41.85]	1	1
HSPB11	heat shock protein family B (small) member 11	1p32.3	51668	132	123	38 (29%)	16 (12%)	4 (3%)	1 (1%)	40 (33%)	14 (11%)	5 (4%)	0 (0%)	1.19	[0.68-2.1]	0.586813	0.942857		1.35	[0.28-6.99]	0.74217	1		0.93	[0.4-2.15]	1	1		0	[0-41.85]	1	1
LRRC42	leucine rich repeat containing 42	1p32.3	115353	132	123	38 (29%)	16 (12%)	4 (3%)	1 (1%)	41 (33%)	14 (11%)	5 (4%)	0 (0%)	1.24	[0.7-2.18]	0.49835	0.923494		1.35	[0.28-6.99]	0.74217	1		0.93	[0.4-2.15]	1	1		0	[0-41.85]	1	1
LDLRAD1	low density lipoprotein receptor class A domain containing 1	1p32.3	388633	132	123	39 (30%)	16 (12%)	5 (4%)	1 (1%)	41 (33%)	14 (11%)	5 (4%)	0 (0%)	1.19	[0.68-2.1]	0.589314	0.945651		1.08	[0.24-4.8]	1	1		0.93	[0.4-2.15]	1	1		0	[0-41.85]	1	1
TMEM59	transmembrane protein 59	1p32.3	9528	132	123	39 (30%)	16 (12%)	5 (4%)	1 (1%)	41 (33%)	14 (11%)	5 (4%)	0 (0%)	1.19	[0.68-2.1]	0.589314	0.945651		1.08	[0.24-4.8]	1	1		0.93	[0.4-2.15]	1	1		0	[0-41.85]	1	1
MIR4781	microRNA 4781	1p32.3	100616315	132	123	39 (30%)	16 (12%)	5 (4%)	1 (1%)	41 (33%)	14 (11%)	5 (4%)	0 (0%)	1.19	[0.68-2.1]	0.589314	0.945651		1.08	[0.24-4.8]	1	1		0.93	[0.4-2.15]	1	1		0	[0-41.85]	1	1
TCEANC2	transcription elongation factor A N-terminal and central domain containing 2	1p32.3	127428	132	123	39 (30%)	16 (12%)	5 (4%)	1 (1%)	42 (34%)	13 (11%)	5 (4%)	0 (0%)	1.24	[0.7-2.17]	0.501164	0.925213		1.08	[0.24-4.8]	1	1		0.86	[0.36-2]	0.843898	0.964339		0	[0-41.85]	1	1
CDCP2	CUB domain containing protein 2	1p32.3	200008	132	123	39 (30%)	16 (12%)	5 (4%)	1 (1%)	42 (34%)	13 (11%)	5 (4%)	0 (0%)	1.24	[0.7-2.17]	0.501164	0.925213		1.08	[0.24-4.8]	1	1		0.86	[0.36-2]	0.843898	0.964339		0	[0-41.85]	1	1
CYB5RL	cytochrome b5 reductase like	1p32.3	606495	132	123	39 (30%)	16 (12%)	5 (4%)	1 (1%)	41 (33%)	13 (11%)	5 (4%)	0 (0%)	1.19	[0.68-2.1]	0.589314	0.945651		1.08	[0.24-4.8]	1	1		0.86	[0.36-2]	0.843898	0.964339		0	[0-41.85]	1	1
MRPL37	mitochondrial ribosomal protein L37	1p32.3	51253	132	123	39 (30%)	16 (12%)	5 (4%)	1 (1%)	41 (33%)	13 (11%)	5 (4%)	0 (0%)	1.19	[0.68-2.1]	0.589314	0.945651		1.08	[0.24-4.8]	1	1		0.86	[0.36-2]	0.843898	0.964339		0	[0-41.85]	1	1
SSBP3	single stranded DNA binding protein 3	1p32.3	23648	132	123	39 (30%)	16 (12%)	5 (4%)	1 (1%)	41 (33%)	13 (11%)	5 (4%)	0 (0%)	1.19	[0.68-2.1]	0.589314	0.945651		1.08	[0.24-4.8]	1	1		0.86	[0.36-2]	0.843898	0.964339		0	[0-41.85]	1	1
C1orf191	SSBP3 antisense RNA 1	1p32.3	619518	132	123	39 (30%)	16 (12%)	5 (4%)	1 (1%)	41 (33%)	13 (11%)	5 (4%)	0 (0%)	1.19	[0.68-2.1]	0.589314	0.945651		1.08	[0.24-4.8]	1	1		0.86	[0.36-2]	0.843898	0.964339		0	[0-41.85]	1	1
SNORD112|ENSG00000252646.1	NA	1p32.3	NA	132	123	37 (28%)	17 (13%)	4 (3%)	1 (1%)	39 (32%)	13 (11%)	4 (3%)	0 (0%)	1.19	[0.67-2.11]	0.58419	0.942857		1.08	[0.2-5.91]	1	1		0.8	[0.34-1.84]	0.697898	0.868595		0	[0-41.85]	1	1
ACOT11	acyl-CoA thioesterase 11	1p32.3	26027	132	123	37 (28%)	17 (13%)	4 (3%)	1 (1%)	39 (32%)	13 (11%)	4 (3%)	0 (0%)	1.19	[0.67-2.11]	0.58419	0.942857		1.08	[0.2-5.91]	1	1		0.8	[0.34-1.84]	0.697898	0.868595		0	[0-41.85]	1	1
FAM151A	family with sequence similarity 151 member A	1p32.3	338094	132	123	37 (28%)	17 (13%)	4 (3%)	1 (1%)	39 (32%)	13 (11%)	4 (3%)	0 (0%)	1.19	[0.67-2.11]	0.58419	0.942857		1.08	[0.2-5.91]	1	1		0.8	[0.34-1.84]	0.697898	0.868595		0	[0-41.85]	1	1
MROH7	maestro heat like repeat family member 7	1p32.3	374977	132	123	37 (28%)	17 (13%)	4 (3%)	1 (1%)	39 (32%)	13 (11%)	4 (3%)	0 (0%)	1.19	[0.67-2.11]	0.58419	0.942857		1.08	[0.2-5.91]	1	1		0.8	[0.34-1.84]	0.697898	0.868595		0	[0-41.85]	1	1
TTC4	tetratricopeptide repeat domain 4	1p32.3	7268	132	123	37 (28%)	17 (13%)	4 (3%)	1 (1%)	39 (32%)	13 (11%)	4 (3%)	0 (0%)	1.19	[0.67-2.11]	0.58419	0.942857		1.08	[0.2-5.91]	1	1		0.8	[0.34-1.84]	0.697898	0.868595		0	[0-41.85]	1	1
C1orf177	lymphocyte expansion molecule	1p32.3	163747	132	123	36 (27%)	17 (13%)	3 (2%)	1 (1%)	40 (33%)	13 (11%)	4 (3%)	0 (0%)	1.28	[0.72-2.28]	0.411599	0.9032		1.44	[0.24-10.05]	0.71438	1		0.8	[0.34-1.84]	0.697898	0.868595		0	[0-41.85]	1	1
PARS2	prolyl-tRNA synthetase 2, mitochondrial	1p32.3	25973	132	123	36 (27%)	17 (13%)	3 (2%)	1 (1%)	39 (32%)	13 (11%)	4 (3%)	0 (0%)	1.24	[0.7-2.2]	0.492314	0.918007		1.44	[0.24-10.05]	0.71438	1		0.8	[0.34-1.84]	0.697898	0.868595		0	[0-41.85]	1	1
TTC22	tetratricopeptide repeat domain 22	1p32.3	55001	132	123	36 (27%)	17 (13%)	3 (2%)	1 (1%)	39 (32%)	13 (11%)	4 (3%)	0 (0%)	1.24	[0.7-2.2]	0.492314	0.918007		1.44	[0.24-10.05]	0.71438	1		0.8	[0.34-1.84]	0.697898	0.868595		0	[0-41.85]	1	1
DHCR24	24-dehydrocholesterol reductase	1p32.3	1718	132	123	37 (28%)	17 (13%)	4 (3%)	1 (1%)	41 (33%)	13 (11%)	5 (4%)	0 (0%)	1.28	[0.73-2.27]	0.41487	0.9032		1.35	[0.28-6.99]	0.74217	1		0.8	[0.34-1.84]	0.697898	0.868595		0	[0-41.85]	1	1
TMEM61	transmembrane protein 61	1p32.3	199964	132	123	37 (28%)	17 (13%)	4 (3%)	1 (1%)	41 (33%)	13 (11%)	5 (4%)	0 (0%)	1.28	[0.73-2.27]	0.41487	0.9032		1.35	[0.28-6.99]	0.74217	1		0.8	[0.34-1.84]	0.697898	0.868595		0	[0-41.85]	1	1
BSND	barttin CLCNK type accessory subunit beta	1p32.3	7809	132	123	37 (28%)	17 (13%)	4 (3%)	1 (1%)	41 (33%)	13 (11%)	5 (4%)	0 (0%)	1.28	[0.73-2.27]	0.41487	0.9032		1.35	[0.28-6.99]	0.74217	1		0.8	[0.34-1.84]	0.697898	0.868595		0	[0-41.85]	1	1
PCSK9	proprotein convertase subtilisin/kexin type 9	1p32.3	255738	132	123	37 (28%)	17 (13%)	4 (3%)	1 (1%)	41 (33%)	12 (10%)	5 (4%)	0 (0%)	1.28	[0.73-2.27]	0.41487	0.9032		1.35	[0.28-6.99]	0.74217	1		0.73	[0.3-1.71]	0.554421	0.762283		0	[0-41.85]	1	1
USP24	ubiquitin specific peptidase 24	1p32.3	23358	132	123	37 (28%)	17 (13%)	4 (3%)	1 (1%)	41 (33%)	12 (10%)	5 (4%)	0 (0%)	1.28	[0.73-2.27]	0.41487	0.9032		1.35	[0.28-6.99]	0.74217	1		0.73	[0.3-1.71]	0.554421	0.762283		0	[0-41.85]	1	1
MIR4422	microRNA 4422	1p32.3	100616272	132	123	37 (28%)	17 (13%)	4 (3%)	0 (0%)	41 (33%)	12 (10%)	5 (4%)	0 (0%)	1.28	[0.73-2.27]	0.41487	0.9032		1.35	[0.28-6.99]	0.74217	1		0.73	[0.3-1.71]	0.554421	0.762283		0	[0-Inf]	1	1
RN7SKP291	RN7SK pseudogene 291	1p32.3	106480922	132	123	37 (28%)	17 (13%)	4 (3%)	0 (0%)	43 (35%)	12 (10%)	6 (5%)	0 (0%)	1.38	[0.78-2.43]	0.280072	0.842299		1.64	[0.38-8.09]	0.528709	1		0.73	[0.3-1.71]	0.554421	0.762283		0	[0-Inf]	1	1
PPAP2B	phospholipid phosphatase 3	1p32.2	8613	132	123	40 (30%)	15 (11%)	7 (5%)	0 (0%)	44 (36%)	11 (9%)	6 (5%)	0 (0%)	1.28	[0.73-2.24]	0.423842	0.9032		0.92	[0.25-3.29]	1	1		0.77	[0.3-1.87]	0.542754	0.750696		0	[0-Inf]	1	1
PRKAA2	protein kinase AMP-activated catalytic subunit alpha 2	1p32.2	5563	132	123	39 (30%)	15 (11%)	6 (5%)	0 (0%)	45 (37%)	11 (9%)	7 (6%)	0 (0%)	1.37	[0.79-2.4]	0.286139	0.851216		1.27	[0.35-4.7]	0.779206	1		0.77	[0.3-1.87]	0.542754	0.750696		0	[0-Inf]	1	1
C1orf168	FYN binding protein 2	1p32.2	199920	132	123	39 (30%)	15 (11%)	6 (5%)	0 (0%)	45 (37%)	11 (9%)	7 (6%)	0 (0%)	1.37	[0.79-2.4]	0.286139	0.851216		1.27	[0.35-4.7]	0.779206	1		0.77	[0.3-1.87]	0.542754	0.750696		0	[0-Inf]	1	1
C8A	complement C8 alpha chain	1p32.2	731	132	123	40 (30%)	15 (11%)	6 (5%)	0 (0%)	44 (36%)	11 (9%)	6 (5%)	0 (0%)	1.28	[0.73-2.24]	0.423842	0.9032		1.08	[0.28-4.15]	1	1		0.77	[0.3-1.87]	0.542754	0.750696		0	[0-Inf]	1	1
C8B	complement C8 beta chain	1p32.2	732	132	123	40 (30%)	15 (11%)	6 (5%)	0 (0%)	45 (37%)	11 (9%)	7 (6%)	0 (0%)	1.33	[0.76-2.31]	0.291758	0.851216		1.27	[0.35-4.7]	0.779206	1		0.77	[0.3-1.87]	0.542754	0.750696		0	[0-Inf]	1	1
DAB1	DAB adaptor protein 1	1p32.2-p32.1	1600	132	123	49 (37%)	14 (11%)	13 (10%)	0 (0%)	45 (37%)	12 (10%)	8 (7%)	0 (0%)	0.98	[0.57-1.68]	1	1		0.64	[0.22-1.73]	0.369423	1		0.91	[0.37-2.23]	0.839376	0.96186		0	[0-Inf]	1	1
OMA1	OMA1 zinc metallopeptidase	1p32.2-p32.1	115209	132	123	49 (37%)	14 (11%)	13 (10%)	0 (0%)	44 (36%)	11 (9%)	8 (7%)	0 (0%)	0.94	[0.55-1.62]	0.896544	1		0.64	[0.22-1.73]	0.369423	1		0.83	[0.33-2.06]	0.679656	0.852588		0	[0-Inf]	1	1
RN7SL713P	RNA, 7SL, cytoplasmic 713, pseudogene	1p32.1	106480381	132	123	49 (37%)	14 (11%)	13 (10%)	0 (0%)	45 (37%)	11 (9%)	8 (7%)	0 (0%)	0.98	[0.57-1.68]	1	1		0.64	[0.22-1.73]	0.369423	1		0.83	[0.33-2.06]	0.679656	0.852588		0	[0-Inf]	1	1
TACSTD2	tumor associated calcium signal transducer 2	1p32.1	4070	132	123	49 (37%)	14 (11%)	13 (10%)	0 (0%)	45 (37%)	11 (9%)	8 (7%)	0 (0%)	0.98	[0.57-1.68]	1	1		0.64	[0.22-1.73]	0.369423	1		0.83	[0.33-2.06]	0.679656	0.852588		0	[0-Inf]	1	1
MYSM1	Myb like, SWIRM and MPN domains 1	1p32.1	114803	132	123	49 (37%)	14 (11%)	14 (11%)	0 (0%)	45 (37%)	11 (9%)	8 (7%)	0 (0%)	0.98	[0.57-1.68]	1	1		0.59	[0.21-1.57]	0.271641	1		0.83	[0.33-2.06]	0.679656	0.852588		0	[0-Inf]	1	1
JUN	Jun proto-oncogene, AP-1 transcription factor subunit	1p32.1	3725	132	123	49 (37%)	14 (11%)	15 (11%)	0 (0%)	45 (37%)	11 (9%)	8 (7%)	0 (0%)	0.98	[0.57-1.68]	1	1		0.54	[0.19-1.43]	0.195679	1		0.83	[0.33-2.06]	0.679656	0.852588		0	[0-Inf]	1	1
FGGY	FGGY carbohydrate kinase domain containing	1p32.1	55277	132	123	49 (37%)	14 (11%)	15 (11%)	0 (0%)	45 (37%)	11 (9%)	8 (7%)	0 (0%)	0.98	[0.57-1.68]	1	1		0.54	[0.19-1.43]	0.195679	1		0.83	[0.33-2.06]	0.679656	0.852588		0	[0-Inf]	1	1
MIR4711	microRNA 4711	1p32.1	100616409	132	123	47 (36%)	14 (11%)	13 (10%)	0 (0%)	43 (35%)	11 (9%)	6 (5%)	0 (0%)	0.97	[0.56-1.68]	1	1		0.47	[0.14-1.38]	0.156125	1		0.83	[0.33-2.06]	0.679656	0.852588		0	[0-Inf]	1	1
HOOK1	hook microtubule tethering protein 1	1p32.1	51361	132	123	47 (36%)	14 (11%)	12 (9%)	0 (0%)	43 (35%)	11 (9%)	6 (5%)	0 (0%)	0.97	[0.56-1.68]	1	1		0.51	[0.15-1.54]	0.226311	1		0.83	[0.33-2.06]	0.679656	0.852588		0	[0-Inf]	1	1
CYP2J2	cytochrome P450 family 2 subfamily J member 2	1p32.1	1573	132	123	47 (36%)	14 (11%)	12 (9%)	0 (0%)	42 (34%)	12 (10%)	6 (5%)	0 (0%)	0.94	[0.54-1.62]	0.895481	1		0.51	[0.15-1.54]	0.226311	1		0.91	[0.37-2.23]	0.839376	0.96186		0	[0-Inf]	1	1
RN7SL475P	RNA, 7SL, cytoplasmic 475, pseudogene	1p32.1	106481845	132	123	47 (36%)	14 (11%)	12 (9%)	0 (0%)	42 (34%)	12 (10%)	6 (5%)	0 (0%)	0.94	[0.54-1.62]	0.895481	1		0.51	[0.15-1.54]	0.226311	1		0.91	[0.37-2.23]	0.839376	0.96186		0	[0-Inf]	1	1
C1orf87	chromosome 1 open reading frame 87	1p32.1	127795	132	123	47 (36%)	14 (11%)	12 (9%)	0 (0%)	42 (34%)	13 (11%)	6 (5%)	0 (0%)	0.94	[0.54-1.62]	0.895481	1		0.51	[0.15-1.54]	0.226311	1		1	[0.41-2.4]	1	1		0	[0-Inf]	1	1
NFIA	nuclear factor I A	1p31.3	4774	132	123	44 (33%)	14 (11%)	9 (7%)	0 (0%)	43 (35%)	12 (10%)	6 (5%)	0 (0%)	1.07	[0.62-1.86]	0.793103	1		0.7	[0.2-2.29]	0.599698	1		0.91	[0.37-2.23]	0.839376	0.96186		0	[0-Inf]	1	1
TM2D1	TM2 domain containing 1	1p31.3	83941	132	123	44 (33%)	13 (10%)	7 (5%)	0 (0%)	42 (34%)	12 (10%)	6 (5%)	0 (0%)	1.04	[0.6-1.8]	0.895438	1		0.92	[0.25-3.29]	1	1		0.99	[0.39-2.46]	1	1		0	[0-Inf]	1	1
INADL	PATJ crumbs cell polarity complex component	1p31.3	10207	132	123	43 (33%)	14 (11%)	7 (5%)	0 (0%)	42 (34%)	12 (10%)	6 (5%)	0 (0%)	1.07	[0.62-1.87]	0.792204	1		0.92	[0.25-3.29]	1	1		0.91	[0.37-2.23]	0.839376	0.96186		0	[0-Inf]	1	1
RN7SL180P	RNA, 7SL, cytoplasmic 180, pseudogene	1p31.3	106480970	132	123	41 (31%)	14 (11%)	6 (5%)	0 (0%)	42 (34%)	12 (10%)	6 (5%)	0 (0%)	1.15	[0.66-2.01]	0.688414	0.988476		1.08	[0.28-4.15]	1	1		0.91	[0.37-2.23]	0.839376	0.96186		0	[0-Inf]	1	1
L1TD1	LINE1 type transposase domain containing 1	1p31.3	54596	132	123	43 (33%)	14 (11%)	8 (6%)	0 (0%)	42 (34%)	12 (10%)	6 (5%)	0 (0%)	1.07	[0.62-1.87]	0.792204	1		0.8	[0.22-2.7]	0.786505	1		0.91	[0.37-2.23]	0.839376	0.96186		0	[0-Inf]	1	1
KANK4	KN motif and ankyrin repeat domains 4	1p31.3	163782	132	123	43 (33%)	14 (11%)	8 (6%)	0 (0%)	42 (34%)	11 (9%)	6 (5%)	0 (0%)	1.07	[0.62-1.87]	0.792204	1		0.8	[0.22-2.7]	0.786505	1		0.83	[0.33-2.06]	0.679656	0.852588		0	[0-Inf]	1	1
USP1	ubiquitin specific peptidase 1	1p31.3	7398	132	123	41 (31%)	14 (11%)	6 (5%)	0 (0%)	42 (34%)	11 (9%)	6 (5%)	0 (0%)	1.15	[0.66-2.01]	0.688414	0.988476		1.08	[0.28-4.15]	1	1		0.83	[0.33-2.06]	0.679656	0.852588		0	[0-Inf]	1	1
DOCK7	dedicator of cytokinesis 7	1p31.3	85440	132	123	42 (32%)	14 (11%)	7 (5%)	0 (0%)	42 (34%)	12 (10%)	6 (5%)	0 (0%)	1.11	[0.64-1.94]	0.789842	1		0.92	[0.25-3.29]	1	1		0.91	[0.37-2.23]	0.839376	0.96186		0	[0-Inf]	1	1
ANGPTL3	angiopoietin like 3	1p31.3	27329	132	123	42 (32%)	14 (11%)	7 (5%)	0 (0%)	42 (34%)	11 (9%)	6 (5%)	0 (0%)	1.11	[0.64-1.94]	0.789842	1		0.92	[0.25-3.29]	1	1		0.83	[0.33-2.06]	0.679656	0.852588		0	[0-Inf]	1	1
ATG4C	autophagy related 4C cysteine peptidase	1p31.3	84938	132	123	44 (33%)	14 (11%)	8 (6%)	0 (0%)	42 (34%)	11 (9%)	6 (5%)	0 (0%)	1.04	[0.6-1.8]	0.895438	1		0.8	[0.22-2.7]	0.786505	1		0.83	[0.33-2.06]	0.679656	0.852588		0	[0-Inf]	1	1
LINC00466	long intergenic non-protein coding RNA 466	1p31.3	199899	132	123	42 (32%)	14 (11%)	6 (5%)	0 (0%)	42 (34%)	11 (9%)	6 (5%)	0 (0%)	1.11	[0.64-1.94]	0.789842	1		1.08	[0.28-4.15]	1	1		0.83	[0.33-2.06]	0.679656	0.852588		0	[0-Inf]	1	1
RNA5SP49	RNA, 5S ribosomal pseudogene 49	1p31.3	100873288	132	123	42 (32%)	14 (11%)	6 (5%)	0 (0%)	42 (34%)	11 (9%)	6 (5%)	0 (0%)	1.11	[0.64-1.94]	0.789842	1		1.08	[0.28-4.15]	1	1		0.83	[0.33-2.06]	0.679656	0.852588		0	[0-Inf]	1	1
FOXD3	forkhead box D3	1p31.3	27022	132	123	42 (32%)	13 (10%)	6 (5%)	0 (0%)	42 (34%)	11 (9%)	6 (5%)	0 (0%)	1.11	[0.64-1.94]	0.789842	1		1.08	[0.28-4.15]	1	1		0.9	[0.35-2.28]	0.833421	0.956364		0	[0-Inf]	1	1
ALG6	ALG6 alpha-1,3-glucosyltransferase	1p31.3	29929	132	123	42 (32%)	14 (11%)	6 (5%)	0 (0%)	42 (34%)	12 (10%)	6 (5%)	0 (0%)	1.11	[0.64-1.94]	0.789842	1		1.08	[0.28-4.15]	1	1		0.91	[0.37-2.23]	0.839376	0.96186		0	[0-Inf]	1	1
ITGB3BP	integrin subunit beta 3 binding protein	1p31.3	23421	132	123	43 (33%)	13 (10%)	6 (5%)	0 (0%)	41 (33%)	13 (11%)	7 (6%)	0 (0%)	1.03	[0.59-1.8]	1	1		1.27	[0.35-4.7]	0.779206	1		1.08	[0.44-2.65]	1	1		0	[0-Inf]	1	1
EFCAB7	EF-hand calcium binding domain 7	1p31.3	84455	132	123	43 (33%)	13 (10%)	6 (5%)	0 (0%)	41 (33%)	13 (11%)	6 (5%)	0 (0%)	1.03	[0.59-1.8]	1	1		1.08	[0.28-4.15]	1	1		1.08	[0.44-2.65]	1	1		0	[0-Inf]	1	1
RN7SL488P	RNA, 7SL, cytoplasmic 488, pseudogene	1p31.3	106479401	132	123	43 (33%)	13 (10%)	6 (5%)	0 (0%)	41 (33%)	13 (11%)	6 (5%)	0 (0%)	1.03	[0.59-1.8]	1	1		1.08	[0.28-4.15]	1	1		1.08	[0.44-2.65]	1	1		0	[0-Inf]	1	1
DLEU2L	deleted in lymphocytic leukemia 2 like	1p31.3	79469	132	123	43 (33%)	13 (10%)	6 (5%)	0 (0%)	41 (33%)	12 (10%)	6 (5%)	0 (0%)	1.03	[0.59-1.8]	1	1		1.08	[0.28-4.15]	1	1		0.99	[0.39-2.46]	1	1		0	[0-Inf]	1	1
PGM1	phosphoglucomutase 1	1p31.3	5236	132	123	43 (33%)	13 (10%)	6 (5%)	0 (0%)	41 (33%)	12 (10%)	7 (6%)	0 (0%)	1.03	[0.59-1.8]	1	1		1.27	[0.35-4.7]	0.779206	1		0.99	[0.39-2.46]	1	1		0	[0-Inf]	1	1
RN7SL130P	RNA, 7SL, cytoplasmic 130, pseudogene	1p31.3	106479269	132	123	43 (33%)	13 (10%)	6 (5%)	0 (0%)	41 (33%)	12 (10%)	6 (5%)	0 (0%)	1.03	[0.59-1.8]	1	1		1.08	[0.28-4.15]	1	1		0.99	[0.39-2.46]	1	1		0	[0-Inf]	1	1
ROR1	receptor tyrosine kinase like orphan receptor 1	1p31.3	4919	132	123	42 (32%)	13 (10%)	7 (5%)	0 (0%)	41 (33%)	12 (10%)	6 (5%)	0 (0%)	1.07	[0.61-1.87]	0.893672	1		0.92	[0.25-3.29]	1	1		0.99	[0.39-2.46]	1	1		0	[0-Inf]	1	1
UBE2U	ubiquitin conjugating enzyme E2 U	1p31.3	148581	132	123	42 (32%)	13 (10%)	7 (5%)	0 (0%)	41 (33%)	12 (10%)	6 (5%)	0 (0%)	1.07	[0.61-1.87]	0.893672	1		0.92	[0.25-3.29]	1	1		0.99	[0.39-2.46]	1	1		0	[0-Inf]	1	1
CACHD1	cache domain containing 1	1p31.3	57685	132	123	42 (32%)	13 (10%)	7 (5%)	0 (0%)	41 (33%)	12 (10%)	6 (5%)	0 (0%)	1.07	[0.61-1.87]	0.893672	1		0.92	[0.25-3.29]	1	1		0.99	[0.39-2.46]	1	1		0	[0-Inf]	1	1
MIR4794	microRNA 4794	1p31.3	100616338	132	123	41 (31%)	13 (10%)	7 (5%)	0 (0%)	41 (33%)	12 (10%)	6 (5%)	0 (0%)	1.11	[0.63-1.94]	0.788578	1		0.92	[0.25-3.29]	1	1		0.99	[0.39-2.46]	1	1		0	[0-Inf]	1	1
RAVER2	ribonucleoprotein, PTB binding 2	1p31.3	55225	132	123	41 (31%)	13 (10%)	7 (5%)	0 (0%)	41 (33%)	12 (10%)	6 (5%)	0 (0%)	1.11	[0.63-1.94]	0.788578	1		0.92	[0.25-3.29]	1	1		0.99	[0.39-2.46]	1	1		0	[0-Inf]	1	1
JAK1	Janus kinase 1	1p31.3	3716	132	123	41 (31%)	13 (10%)	7 (5%)	0 (0%)	40 (33%)	13 (11%)	6 (5%)	0 (0%)	1.07	[0.61-1.88]	0.893006	1		0.92	[0.25-3.29]	1	1		1.08	[0.44-2.65]	1	1		0	[0-Inf]	1	1
MIR3671	microRNA 3671	1p31.3	100500854	132	123	40 (30%)	13 (10%)	6 (5%)	0 (0%)	41 (33%)	12 (10%)	6 (5%)	0 (0%)	1.15	[0.66-2.02]	0.686555	0.986492		1.08	[0.28-4.15]	1	1		0.99	[0.39-2.46]	1	1		0	[0-Inf]	1	1
AK4	adenylate kinase 4	1p31.3	205	132	123	40 (30%)	13 (10%)	5 (4%)	0 (0%)	41 (33%)	12 (10%)	6 (5%)	0 (0%)	1.15	[0.66-2.02]	0.686555	0.986492		1.3	[0.32-5.54]	0.762942	1		0.99	[0.39-2.46]	1	1		0	[0-Inf]	1	1
DNAJC6	DnaJ heat shock protein family (Hsp40) member C6	1p31.3	9829	132	123	41 (31%)	13 (10%)	6 (5%)	0 (0%)	41 (33%)	12 (10%)	6 (5%)	0 (0%)	1.11	[0.63-1.94]	0.788578	1		1.08	[0.28-4.15]	1	1		0.99	[0.39-2.46]	1	1		0	[0-Inf]	1	1
LEPROT	leptin receptor overlapping transcript	1p31.3	54741	132	123	40 (30%)	13 (10%)	6 (5%)	0 (0%)	41 (33%)	12 (10%)	6 (5%)	0 (0%)	1.15	[0.66-2.02]	0.686555	0.986492		1.08	[0.28-4.15]	1	1		0.99	[0.39-2.46]	1	1		0	[0-Inf]	1	1
LEPR	leptin receptor	1p31.3	3953	132	123	40 (30%)	13 (10%)	7 (5%)	0 (0%)	41 (33%)	12 (10%)	6 (5%)	0 (0%)	1.15	[0.66-2.02]	0.686555	0.986492		0.92	[0.25-3.29]	1	1		0.99	[0.39-2.46]	1	1		0	[0-Inf]	1	1
snoU13|ENSG00000238931.1	NA	1p31.3	NA	132	123	40 (30%)	13 (10%)	6 (5%)	0 (0%)	41 (33%)	12 (10%)	6 (5%)	0 (0%)	1.15	[0.66-2.02]	0.686555	0.986492		1.08	[0.28-4.15]	1	1		0.99	[0.39-2.46]	1	1		0	[0-Inf]	1	1
RN7SL854P	RNA, 7SL, cytoplasmic 854, pseudogene	1p31.3	106480383	132	123	41 (31%)	13 (10%)	6 (5%)	0 (0%)	41 (33%)	12 (10%)	6 (5%)	0 (0%)	1.11	[0.63-1.94]	0.788578	1		1.08	[0.28-4.15]	1	1		0.99	[0.39-2.46]	1	1		0	[0-Inf]	1	1
PDE4B	phosphodiesterase 4B	1p31.3	5142	132	123	41 (31%)	13 (10%)	6 (5%)	0 (0%)	41 (33%)	12 (10%)	6 (5%)	0 (0%)	1.11	[0.63-1.94]	0.788578	1		1.08	[0.28-4.15]	1	1		0.99	[0.39-2.46]	1	1		0	[0-Inf]	1	1
SGIP1	SH3GL interacting endocytic adaptor 1	1p31.3	84251	132	123	41 (31%)	13 (10%)	6 (5%)	0 (0%)	42 (34%)	12 (10%)	4 (3%)	0 (0%)	1.15	[0.66-2.01]	0.688414	0.988476		0.71	[0.14-3.07]	0.750555	1		0.99	[0.39-2.46]	1	1		0	[0-Inf]	1	1
MIR3117	microRNA 3117	1p31.3	100422871	132	123	41 (31%)	13 (10%)	6 (5%)	0 (0%)	42 (34%)	12 (10%)	4 (3%)	0 (0%)	1.15	[0.66-2.01]	0.688414	0.988476		0.71	[0.14-3.07]	0.750555	1		0.99	[0.39-2.46]	1	1		0	[0-Inf]	1	1
TCTEX1D1	dynein light chain Tctex-type family member 5	1p31.3	200132	132	123	41 (31%)	13 (10%)	6 (5%)	0 (0%)	41 (33%)	12 (10%)	4 (3%)	0 (0%)	1.11	[0.63-1.94]	0.788578	1		0.71	[0.14-3.07]	0.750555	1		0.99	[0.39-2.46]	1	1		0	[0-Inf]	1	1
INSL5	insulin like 5	1p31.3	10022	132	123	41 (31%)	13 (10%)	6 (5%)	0 (0%)	41 (33%)	12 (10%)	4 (3%)	0 (0%)	1.11	[0.63-1.94]	0.788578	1		0.71	[0.14-3.07]	0.750555	1		0.99	[0.39-2.46]	1	1		0	[0-Inf]	1	1
WDR78	dynein axonemal intermediate chain 4	1p31.3	79819	132	123	42 (32%)	13 (10%)	7 (5%)	0 (0%)	41 (33%)	12 (10%)	4 (3%)	0 (0%)	1.07	[0.61-1.87]	0.893672	1		0.6	[0.13-2.44]	0.542683	1		0.99	[0.39-2.46]	1	1		0	[0-Inf]	1	1
MIER1	MIER1 transcriptional regulator	1p31.3	57708	132	123	41 (31%)	13 (10%)	6 (5%)	0 (0%)	41 (33%)	12 (10%)	4 (3%)	0 (0%)	1.11	[0.63-1.94]	0.788578	1		0.71	[0.14-3.07]	0.750555	1		0.99	[0.39-2.46]	1	1		0	[0-Inf]	1	1
SLC35D1	solute carrier family 35 member D1	1p31.3	23169	132	123	40 (30%)	13 (10%)	6 (5%)	0 (0%)	41 (33%)	12 (10%)	4 (3%)	0 (0%)	1.15	[0.66-2.02]	0.686555	0.986492		0.71	[0.14-3.07]	0.750555	1		0.99	[0.39-2.46]	1	1		0	[0-Inf]	1	1
C1orf141	chromosome 1 open reading frame 141	1p31.3	400757	132	123	40 (30%)	14 (11%)	7 (5%)	0 (0%)	41 (33%)	12 (10%)	4 (3%)	0 (0%)	1.15	[0.66-2.02]	0.686555	0.986492		0.6	[0.13-2.44]	0.542683	1		0.91	[0.37-2.23]	0.839376	0.96186		0	[0-Inf]	1	1
SNORA31|ENSG00000252433.1	NA	1p31.3	NA	132	123	40 (30%)	13 (10%)	6 (5%)	0 (0%)	41 (33%)	12 (10%)	4 (3%)	0 (0%)	1.15	[0.66-2.02]	0.686555	0.986492		0.71	[0.14-3.07]	0.750555	1		0.99	[0.39-2.46]	1	1		0	[0-Inf]	1	1
IL23R	interleukin 23 receptor	1p31.3	149233	132	123	39 (30%)	14 (11%)	6 (5%)	0 (0%)	41 (33%)	12 (10%)	4 (3%)	0 (0%)	1.19	[0.68-2.1]	0.589314	0.945651		0.71	[0.14-3.07]	0.750555	1		0.91	[0.37-2.23]	0.839376	0.96186		0	[0-Inf]	1	1
RNU4ATAC4P	RNA, U4atac small nuclear 4, pseudogene	1p31.3	106479539	132	123	39 (30%)	14 (11%)	6 (5%)	0 (0%)	41 (33%)	12 (10%)	4 (3%)	0 (0%)	1.19	[0.68-2.1]	0.589314	0.945651		0.71	[0.14-3.07]	0.750555	1		0.91	[0.37-2.23]	0.839376	0.96186		0	[0-Inf]	1	1
IL12RB2	interleukin 12 receptor subunit beta 2	1p31.3	3595	132	123	40 (30%)	14 (11%)	7 (5%)	0 (0%)	41 (33%)	12 (10%)	4 (3%)	0 (0%)	1.15	[0.66-2.02]	0.686555	0.986492		0.6	[0.13-2.44]	0.542683	1		0.91	[0.37-2.23]	0.839376	0.96186		0	[0-Inf]	1	1
SERBP1	SERPINE1 mRNA binding protein 1	1p31.3	26135	132	123	40 (30%)	14 (11%)	7 (5%)	0 (0%)	41 (33%)	12 (10%)	4 (3%)	0 (0%)	1.15	[0.66-2.02]	0.686555	0.986492		0.6	[0.13-2.44]	0.542683	1		0.91	[0.37-2.23]	0.839376	0.96186		0	[0-Inf]	1	1
RN7SL392P	RNA, 7SL, cytoplasmic 392, pseudogene	1p31.3	106480506	132	123	41 (31%)	14 (11%)	8 (6%)	0 (0%)	41 (33%)	12 (10%)	4 (3%)	0 (0%)	1.11	[0.63-1.94]	0.788578	1		0.52	[0.11-2.01]	0.379804	1		0.91	[0.37-2.23]	0.839376	0.96186		0	[0-Inf]	1	1
GADD45A	growth arrest and DNA damage inducible alpha	1p31.3	1647	132	123	41 (31%)	14 (11%)	8 (6%)	0 (0%)	41 (33%)	12 (10%)	4 (3%)	0 (0%)	1.11	[0.63-1.94]	0.788578	1		0.52	[0.11-2.01]	0.379804	1		0.91	[0.37-2.23]	0.839376	0.96186		0	[0-Inf]	1	1
GNG12	G protein subunit gamma 12	1p31.3	55970	132	123	41 (31%)	14 (11%)	9 (7%)	0 (0%)	41 (33%)	12 (10%)	4 (3%)	0 (0%)	1.11	[0.63-1.94]	0.788578	1		0.46	[0.1-1.71]	0.258317	1		0.91	[0.37-2.23]	0.839376	0.96186		0	[0-Inf]	1	1
DIRAS3	DIRAS family GTPase 3	1p31.3	9077	132	123	41 (31%)	14 (11%)	8 (6%)	0 (0%)	41 (33%)	12 (10%)	4 (3%)	0 (0%)	1.11	[0.63-1.94]	0.788578	1		0.52	[0.11-2.01]	0.379804	1		0.91	[0.37-2.23]	0.839376	0.96186		0	[0-Inf]	1	1
WLS	Wnt ligand secretion mediator	1p31.3	79971	132	123	40 (30%)	14 (11%)	7 (5%)	0 (0%)	42 (34%)	12 (10%)	4 (3%)	0 (0%)	1.19	[0.68-2.09]	0.591699	0.947573		0.6	[0.13-2.44]	0.542683	1		0.91	[0.37-2.23]	0.839376	0.96186		0	[0-Inf]	1	1
MIR1262	microRNA 1262	1p31.3	100302279	132	123	40 (30%)	14 (11%)	7 (5%)	0 (0%)	41 (33%)	12 (10%)	4 (3%)	0 (0%)	1.15	[0.66-2.02]	0.686555	0.986492		0.6	[0.13-2.44]	0.542683	1		0.91	[0.37-2.23]	0.839376	0.96186		0	[0-Inf]	1	1
RPE65	retinoid isomerohydrolase RPE65	1p31.3	6121	132	123	39 (30%)	14 (11%)	6 (5%)	0 (0%)	42 (34%)	12 (10%)	5 (4%)	0 (0%)	1.24	[0.7-2.17]	0.501164	0.925213		0.89	[0.21-3.6]	1	1		0.91	[0.37-2.23]	0.839376	0.96186		0	[0-Inf]	1	1
DEPDC1	DEP domain containing 1	1p31.3	55635	132	123	38 (29%)	14 (11%)	5 (4%)	0 (0%)	41 (33%)	12 (10%)	4 (3%)	0 (0%)	1.24	[0.7-2.18]	0.49835	0.923494		0.85	[0.17-4.07]	1	1		0.91	[0.37-2.23]	0.839376	0.96186		0	[0-Inf]	1	1
LRRC7	leucine rich repeat containing 7	1p31.1	57554	132	123	41 (31%)	15 (11%)	7 (5%)	1 (1%)	43 (35%)	11 (9%)	4 (3%)	0 (0%)	1.19	[0.68-2.08]	0.593973	0.948396		0.6	[0.13-2.44]	0.542683	1		0.77	[0.3-1.87]	0.542754	0.750696		0	[0-41.85]	1	1
RN7SL538P	RNA, 7SL, cytoplasmic 538, pseudogene	1p31.1	106480517	132	123	39 (30%)	15 (11%)	4 (3%)	1 (1%)	42 (34%)	11 (9%)	3 (2%)	0 (0%)	1.24	[0.7-2.17]	0.501164	0.925213		0.8	[0.11-4.84]	1	1		0.77	[0.3-1.87]	0.542754	0.750696		0	[0-41.85]	1	1
PIN1P1	peptidylprolyl cis/trans isomerase, NIMA-interacting 1 pseudogene 1	1p31.1	5301	132	123	39 (30%)	15 (11%)	4 (3%)	1 (1%)	42 (34%)	11 (9%)	3 (2%)	0 (0%)	1.24	[0.7-2.17]	0.501164	0.925213		0.8	[0.11-4.84]	1	1		0.77	[0.3-1.87]	0.542754	0.750696		0	[0-41.85]	1	1
LRRC40	leucine rich repeat containing 40	1p31.1	55631	132	123	40 (30%)	14 (11%)	6 (5%)	1 (1%)	42 (34%)	11 (9%)	3 (2%)	0 (0%)	1.19	[0.68-2.09]	0.591699	0.947573		0.53	[0.08-2.53]	0.502468	1		0.83	[0.33-2.06]	0.679656	0.852588		0	[0-41.85]	1	1
RN7SL242P	RNA, 7SL, cytoplasmic 242, pseudogene	1p31.1	106480496	132	123	40 (30%)	13 (10%)	5 (4%)	1 (1%)	42 (34%)	11 (9%)	3 (2%)	0 (0%)	1.19	[0.68-2.09]	0.591699	0.947573		0.64	[0.1-3.35]	0.723594	1		0.9	[0.35-2.28]	0.833421	0.956364		0	[0-41.85]	1	1
SRSF11	serine and arginine rich splicing factor 11	1p31.1	9295	132	123	40 (30%)	13 (10%)	5 (4%)	1 (1%)	42 (34%)	11 (9%)	3 (2%)	0 (0%)	1.19	[0.68-2.09]	0.591699	0.947573		0.64	[0.1-3.35]	0.723594	1		0.9	[0.35-2.28]	0.833421	0.956364		0	[0-41.85]	1	1
ANKRD13C	ankyrin repeat domain 13C	1p31.1	81573	132	123	40 (30%)	13 (10%)	5 (4%)	1 (1%)	42 (34%)	11 (9%)	3 (2%)	0 (0%)	1.19	[0.68-2.09]	0.591699	0.947573		0.64	[0.1-3.35]	0.723594	1		0.9	[0.35-2.28]	0.833421	0.956364		0	[0-41.85]	1	1
HHLA3	HERV-H LTR-associating 3	1p31.1	11147	132	123	40 (30%)	13 (10%)	5 (4%)	1 (1%)	42 (34%)	11 (9%)	3 (2%)	0 (0%)	1.19	[0.68-2.09]	0.591699	0.947573		0.64	[0.1-3.35]	0.723594	1		0.9	[0.35-2.28]	0.833421	0.956364		0	[0-41.85]	1	1
CTH	cystathionine gamma-lyase	1p31.1	1491	132	123	40 (30%)	13 (10%)	5 (4%)	1 (1%)	43 (35%)	11 (9%)	4 (3%)	0 (0%)	1.24	[0.71-2.16]	0.503851	0.9271		0.85	[0.17-4.07]	1	1		0.9	[0.35-2.28]	0.833421	0.956364		0	[0-41.85]	1	1
PTGER3	prostaglandin E receptor 3	1p31.1	5733	132	123	40 (30%)	12 (9%)	7 (5%)	1 (1%)	42 (34%)	11 (9%)	3 (2%)	0 (0%)	1.19	[0.68-2.09]	0.591699	0.947573		0.45	[0.07-2.02]	0.337078	1		0.98	[0.38-2.54]	1	1		0	[0-41.85]	1	1
ZRANB2	zinc finger RANBP2-type containing 2	1p31.1	9406	132	123	40 (30%)	12 (9%)	6 (5%)	1 (1%)	42 (34%)	11 (9%)	3 (2%)	0 (0%)	1.19	[0.68-2.09]	0.591699	0.947573		0.53	[0.08-2.53]	0.502468	1		0.98	[0.38-2.54]	1	1		0	[0-41.85]	1	1
MIR186	microRNA 186	1p31.1	406962	132	123	40 (30%)	12 (9%)	6 (5%)	1 (1%)	42 (34%)	11 (9%)	3 (2%)	0 (0%)	1.19	[0.68-2.09]	0.591699	0.947573		0.53	[0.08-2.53]	0.502468	1		0.98	[0.38-2.54]	1	1		0	[0-41.85]	1	1
NEGR1	neuronal growth regulator 1	1p31.1	257194	132	123	40 (30%)	13 (10%)	6 (5%)	1 (1%)	43 (35%)	16 (13%)	5 (4%)	2 (2%)	1.24	[0.71-2.16]	0.503851	0.9271		0.89	[0.21-3.6]	1	1		1.37	[0.59-3.25]	0.438319	0.663098		2.16	[0.11-128.61]	0.610617	1
RN7SKP19	RN7SK pseudogene 19	1p31.1	106479103	132	123	39 (30%)	14 (11%)	6 (5%)	0 (0%)	42 (34%)	11 (9%)	4 (3%)	0 (0%)	1.24	[0.7-2.17]	0.501164	0.925213		0.71	[0.14-3.07]	0.750555	1		0.83	[0.33-2.06]	0.679656	0.852588		0	[0-Inf]	1	1
RNA5SP50	RNA, 5S ribosomal pseudogene 50	1p31.1	106478992	132	123	40 (30%)	13 (10%)	6 (5%)	0 (0%)	42 (34%)	11 (9%)	4 (3%)	0 (0%)	1.19	[0.68-2.09]	0.591699	0.947573		0.71	[0.14-3.07]	0.750555	1		0.9	[0.35-2.28]	0.833421	0.956364		0	[0-Inf]	1	1
RNU4ATAC8P	RNA, U4atac small nuclear 8, pseudogene	1p31.1	106481157	132	123	39 (30%)	14 (11%)	6 (5%)	0 (0%)	42 (34%)	11 (9%)	4 (3%)	0 (0%)	1.24	[0.7-2.17]	0.501164	0.925213		0.71	[0.14-3.07]	0.750555	1		0.83	[0.33-2.06]	0.679656	0.852588		0	[0-Inf]	1	1
LRRIQ3	leucine rich repeats and IQ motif containing 3	1p31.1	127255	132	123	39 (30%)	14 (11%)	6 (5%)	0 (0%)	41 (33%)	11 (9%)	4 (3%)	0 (0%)	1.19	[0.68-2.1]	0.589314	0.945651		0.71	[0.14-3.07]	0.750555	1		0.83	[0.33-2.06]	0.679656	0.852588		0	[0-Inf]	1	1
FPGT	fucose-1-phosphate guanylyltransferase	1p31.1	8790	132	123	39 (30%)	13 (10%)	5 (4%)	0 (0%)	42 (34%)	11 (9%)	4 (3%)	0 (0%)	1.24	[0.7-2.17]	0.501164	0.925213		0.85	[0.17-4.07]	1	1		0.9	[0.35-2.28]	0.833421	0.956364		0	[0-Inf]	1	1
TNNI3K	TNNI3 interacting kinase	1p31.1	51086	132	123	39 (30%)	13 (10%)	5 (4%)	1 (1%)	43 (35%)	11 (9%)	5 (4%)	0 (0%)	1.28	[0.73-2.25]	0.420986	0.9032		1.08	[0.24-4.8]	1	1		0.9	[0.35-2.28]	0.833421	0.956364		0	[0-41.85]	1	1
LRRC53	leucine rich repeat containing 53	1p31.1	105378803	132	123	39 (30%)	13 (10%)	5 (4%)	0 (0%)	43 (35%)	11 (9%)	4 (3%)	0 (0%)	1.28	[0.73-2.25]	0.420986	0.9032		0.85	[0.17-4.07]	1	1		0.9	[0.35-2.28]	0.833421	0.956364		0	[0-Inf]	1	1
C1orf173	glutamate rich 3	1p31.1	127254	132	123	40 (30%)	13 (10%)	6 (5%)	0 (0%)	43 (35%)	11 (9%)	4 (3%)	0 (0%)	1.24	[0.71-2.16]	0.503851	0.9271		0.71	[0.14-3.07]	0.750555	1		0.9	[0.35-2.28]	0.833421	0.956364		0	[0-Inf]	1	1
CRYZ	crystallin zeta	1p31.1	1429	132	123	39 (30%)	13 (10%)	5 (4%)	0 (0%)	43 (35%)	11 (9%)	4 (3%)	0 (0%)	1.28	[0.73-2.25]	0.420986	0.9032		0.85	[0.17-4.07]	1	1		0.9	[0.35-2.28]	0.833421	0.956364		0	[0-Inf]	1	1
TYW3	tRNA-yW synthesizing protein 3 homolog	1p31.1	127253	132	123	39 (30%)	13 (10%)	5 (4%)	0 (0%)	43 (35%)	11 (9%)	4 (3%)	0 (0%)	1.28	[0.73-2.25]	0.420986	0.9032		0.85	[0.17-4.07]	1	1		0.9	[0.35-2.28]	0.833421	0.956364		0	[0-Inf]	1	1
LHX8	LIM homeobox 8	1p31.1	431707	132	123	38 (29%)	14 (11%)	5 (4%)	0 (0%)	43 (35%)	11 (9%)	4 (3%)	0 (0%)	1.33	[0.76-2.34]	0.346226	0.876045		0.85	[0.17-4.07]	1	1		0.83	[0.33-2.06]	0.679656	0.852588		0	[0-Inf]	1	1
SLC44A5	solute carrier family 44 member 5	1p31.1	204962	132	123	38 (29%)	15 (11%)	5 (4%)	0 (0%)	43 (35%)	11 (9%)	4 (3%)	0 (0%)	1.33	[0.76-2.34]	0.346226	0.876045		0.85	[0.17-4.07]	1	1		0.77	[0.3-1.87]	0.542754	0.750696		0	[0-Inf]	1	1
ACADM	acyl-CoA dehydrogenase medium chain	1p31.1	34	132	123	37 (28%)	15 (11%)	5 (4%)	0 (0%)	42 (34%)	11 (9%)	3 (2%)	0 (0%)	1.33	[0.76-2.35]	0.343055	0.876045		0.64	[0.1-3.35]	0.723594	1		0.77	[0.3-1.87]	0.542754	0.750696		0	[0-Inf]	1	1
RABGGTB	Rab geranylgeranyltransferase subunit beta	1p31.1	5876	132	123	37 (28%)	15 (11%)	5 (4%)	0 (0%)	42 (34%)	11 (9%)	3 (2%)	0 (0%)	1.33	[0.76-2.35]	0.343055	0.876045		0.64	[0.1-3.35]	0.723594	1		0.77	[0.3-1.87]	0.542754	0.750696		0	[0-Inf]	1	1
SNORD45C	small nucleolar RNA, C/D box 45C	1p31.1	692085	132	123	37 (28%)	15 (11%)	5 (4%)	0 (0%)	42 (34%)	11 (9%)	3 (2%)	0 (0%)	1.33	[0.76-2.35]	0.343055	0.876045		0.64	[0.1-3.35]	0.723594	1		0.77	[0.3-1.87]	0.542754	0.750696		0	[0-Inf]	1	1
SNORD45A	small nucleolar RNA, C/D box 45A	1p31.1	26805	132	123	37 (28%)	15 (11%)	5 (4%)	0 (0%)	42 (34%)	11 (9%)	3 (2%)	0 (0%)	1.33	[0.76-2.35]	0.343055	0.876045		0.64	[0.1-3.35]	0.723594	1		0.77	[0.3-1.87]	0.542754	0.750696		0	[0-Inf]	1	1
SNORD45B	small nucleolar RNA, C/D box 45B	1p31.1	26804	132	123	37 (28%)	15 (11%)	5 (4%)	0 (0%)	42 (34%)	11 (9%)	3 (2%)	0 (0%)	1.33	[0.76-2.35]	0.343055	0.876045		0.64	[0.1-3.35]	0.723594	1		0.77	[0.3-1.87]	0.542754	0.750696		0	[0-Inf]	1	1
MSH4	mutS homolog 4	1p31.1	4438	132	123	38 (29%)	15 (11%)	6 (5%)	0 (0%)	42 (34%)	11 (9%)	3 (2%)	0 (0%)	1.28	[0.73-2.26]	0.417997	0.9032		0.53	[0.08-2.53]	0.502468	1		0.77	[0.3-1.87]	0.542754	0.750696		0	[0-Inf]	1	1
ASB17	ankyrin repeat and SOCS box containing 17	1p31.1	127247	132	123	38 (29%)	15 (11%)	6 (5%)	0 (0%)	42 (34%)	11 (9%)	3 (2%)	0 (0%)	1.28	[0.73-2.26]	0.417997	0.9032		0.53	[0.08-2.53]	0.502468	1		0.77	[0.3-1.87]	0.542754	0.750696		0	[0-Inf]	1	1
ST6GALNAC3	ST6 N-acetylgalactosaminide alpha-2,6-sialyltransferase 3	1p31.1	256435	132	123	39 (30%)	14 (11%)	6 (5%)	0 (0%)	43 (35%)	11 (9%)	4 (3%)	0 (0%)	1.28	[0.73-2.25]	0.420986	0.9032		0.71	[0.14-3.07]	0.750555	1		0.83	[0.33-2.06]	0.679656	0.852588		0	[0-Inf]	1	1
ST6GALNAC5	ST6 N-acetylgalactosaminide alpha-2,6-sialyltransferase 5	1p31.1	81849	132	123	38 (29%)	15 (11%)	5 (4%)	0 (0%)	43 (35%)	11 (9%)	3 (2%)	0 (0%)	1.33	[0.76-2.34]	0.346226	0.876045		0.64	[0.1-3.35]	0.723594	1		0.77	[0.3-1.87]	0.542754	0.750696		0	[0-Inf]	1	1
PIGK	phosphatidylinositol glycan anchor biosynthesis class K	1p31.1	10026	132	123	39 (30%)	15 (11%)	5 (4%)	0 (0%)	43 (35%)	11 (9%)	3 (2%)	0 (0%)	1.28	[0.73-2.25]	0.420986	0.9032		0.64	[0.1-3.35]	0.723594	1		0.77	[0.3-1.87]	0.542754	0.750696		0	[0-Inf]	1	1
AK5	adenylate kinase 5	1p31.1	26289	132	123	39 (30%)	15 (11%)	5 (4%)	0 (0%)	43 (35%)	11 (9%)	4 (3%)	0 (0%)	1.28	[0.73-2.25]	0.420986	0.9032		0.85	[0.17-4.07]	1	1		0.77	[0.3-1.87]	0.542754	0.750696		0	[0-Inf]	1	1
ZZZ3	zinc finger ZZ-type containing 3	1p31.1	26009	132	123	37 (28%)	15 (11%)	4 (3%)	0 (0%)	43 (35%)	11 (9%)	3 (2%)	0 (0%)	1.38	[0.78-2.43]	0.280072	0.842299		0.8	[0.11-4.84]	1	1		0.77	[0.3-1.87]	0.542754	0.750696		0	[0-Inf]	1	1
RNA5SP20	RNA, 5S ribosomal pseudogene 20	1p31.1	100873275	132	123	37 (28%)	15 (11%)	4 (3%)	0 (0%)	43 (35%)	11 (9%)	3 (2%)	0 (0%)	1.38	[0.78-2.43]	0.280072	0.842299		0.8	[0.11-4.84]	1	1		0.77	[0.3-1.87]	0.542754	0.750696		0	[0-Inf]	1	1
RN7SL370P	RNA, 7SL, cytoplasmic 370, pseudogene	1p31.1	106481024	132	123	37 (28%)	15 (11%)	4 (3%)	0 (0%)	43 (35%)	11 (9%)	3 (2%)	0 (0%)	1.38	[0.78-2.43]	0.280072	0.842299		0.8	[0.11-4.84]	1	1		0.77	[0.3-1.87]	0.542754	0.750696		0	[0-Inf]	1	1
USP33	ubiquitin specific peptidase 33	1p31.1	23032	132	123	37 (28%)	16 (12%)	4 (3%)	0 (0%)	43 (35%)	11 (9%)	3 (2%)	0 (0%)	1.38	[0.78-2.43]	0.280072	0.842299		0.8	[0.11-4.84]	1	1		0.71	[0.29-1.72]	0.424777	0.65057		0	[0-Inf]	1	1
FAM73A	mitoguardin 1	1p31.1	374986	132	123	37 (28%)	16 (12%)	4 (3%)	0 (0%)	43 (35%)	11 (9%)	3 (2%)	0 (0%)	1.38	[0.78-2.43]	0.280072	0.842299		0.8	[0.11-4.84]	1	1		0.71	[0.29-1.72]	0.424777	0.65057		0	[0-Inf]	1	1
RNA5SP21	RNA, 5S ribosomal pseudogene 21	1p31.1	100873276	132	123	37 (28%)	16 (12%)	4 (3%)	0 (0%)	43 (35%)	11 (9%)	3 (2%)	0 (0%)	1.38	[0.78-2.43]	0.280072	0.842299		0.8	[0.11-4.84]	1	1		0.71	[0.29-1.72]	0.424777	0.65057		0	[0-Inf]	1	1
NEXN	nexilin F-actin binding protein	1p31.1	91624	132	123	38 (29%)	16 (12%)	5 (4%)	0 (0%)	42 (34%)	12 (10%)	3 (2%)	0 (0%)	1.28	[0.73-2.26]	0.417997	0.9032		0.64	[0.1-3.35]	0.723594	1		0.78	[0.32-1.86]	0.689159	0.861729		0	[0-Inf]	1	1
FUBP1	far upstream element binding protein 1	1p31.1	8880	132	123	37 (28%)	17 (13%)	4 (3%)	0 (0%)	42 (34%)	12 (10%)	3 (2%)	0 (0%)	1.33	[0.76-2.35]	0.343055	0.876045		0.8	[0.11-4.84]	1	1		0.73	[0.3-1.71]	0.554421	0.762283		0	[0-Inf]	1	1
DNAJB4	DnaJ heat shock protein family (Hsp40) member B4	1p31.1	11080	132	123	37 (28%)	16 (12%)	4 (3%)	0 (0%)	42 (34%)	12 (10%)	3 (2%)	0 (0%)	1.33	[0.76-2.35]	0.343055	0.876045		0.8	[0.11-4.84]	1	1		0.78	[0.32-1.86]	0.689159	0.861729		0	[0-Inf]	1	1
GIPC2	GIPC PDZ domain containing family member 2	1p31.1	54810	132	123	37 (28%)	16 (12%)	4 (3%)	0 (0%)	42 (34%)	12 (10%)	3 (2%)	0 (0%)	1.33	[0.76-2.35]	0.343055	0.876045		0.8	[0.11-4.84]	1	1		0.78	[0.32-1.86]	0.689159	0.861729		0	[0-Inf]	1	1
RNA5SP22	RNA, 5S ribosomal pseudogene 22	1p31.1	100873277	132	123	37 (28%)	16 (12%)	4 (3%)	0 (0%)	42 (34%)	12 (10%)	3 (2%)	0 (0%)	1.33	[0.76-2.35]	0.343055	0.876045		0.8	[0.11-4.84]	1	1		0.78	[0.32-1.86]	0.689159	0.861729		0	[0-Inf]	1	1
PTGFR	prostaglandin F receptor	1p31.1	5737	132	123	39 (30%)	15 (11%)	6 (5%)	0 (0%)	43 (35%)	11 (9%)	5 (4%)	0 (0%)	1.28	[0.73-2.25]	0.420986	0.9032		0.89	[0.21-3.6]	1	1		0.77	[0.3-1.87]	0.542754	0.750696		0	[0-Inf]	1	1
RNA5SP23	RNA, 5S ribosomal pseudogene 23	1p31.1	100873278	132	123	37 (28%)	16 (12%)	4 (3%)	0 (0%)	42 (34%)	11 (9%)	4 (3%)	0 (0%)	1.33	[0.76-2.35]	0.343055	0.876045		1.08	[0.2-5.91]	1	1		0.71	[0.29-1.72]	0.424777	0.65057		0	[0-Inf]	1	1
IFI44L	interferon induced protein 44 like	1p31.1	10964	132	123	37 (28%)	15 (11%)	4 (3%)	0 (0%)	42 (34%)	11 (9%)	4 (3%)	0 (0%)	1.33	[0.76-2.35]	0.343055	0.876045		1.08	[0.2-5.91]	1	1		0.77	[0.3-1.87]	0.542754	0.750696		0	[0-Inf]	1	1
IFI44	interferon induced protein 44	1p31.1	10561	132	123	37 (28%)	15 (11%)	4 (3%)	0 (0%)	42 (34%)	11 (9%)	4 (3%)	0 (0%)	1.33	[0.76-2.35]	0.343055	0.876045		1.08	[0.2-5.91]	1	1		0.77	[0.3-1.87]	0.542754	0.750696		0	[0-Inf]	1	1
ELTD1	adhesion G protein-coupled receptor L4	1p31.1	64123	132	123	37 (28%)	16 (12%)	4 (3%)	0 (0%)	43 (35%)	11 (9%)	5 (4%)	0 (0%)	1.38	[0.78-2.43]	0.280072	0.842299		1.35	[0.28-6.99]	0.74217	1		0.71	[0.29-1.72]	0.424777	0.65057		0	[0-Inf]	1	1
RN7SKP247	RN7SK pseudogene 247	1p31.1	106479205	132	123	38 (29%)	16 (12%)	5 (4%)	0 (0%)	43 (35%)	12 (10%)	5 (4%)	0 (0%)	1.33	[0.76-2.34]	0.346226	0.876045		1.08	[0.24-4.8]	1	1		0.78	[0.32-1.86]	0.689159	0.861729		0	[0-Inf]	1	1
LPHN2	adhesion G protein-coupled receptor L2	1p31.1	23266	132	123	40 (30%)	16 (12%)	6 (5%)	0 (0%)	43 (35%)	13 (11%)	6 (5%)	0 (0%)	1.24	[0.71-2.16]	0.503851	0.9271		1.08	[0.28-4.15]	1	1		0.86	[0.36-2]	0.843898	0.964339		0	[0-Inf]	1	1
TTLL7	tubulin tyrosine ligase like 7	1p31.1	79739	132	123	38 (29%)	15 (11%)	3 (2%)	0 (0%)	41 (33%)	16 (13%)	4 (3%)	1 (1%)	1.24	[0.7-2.18]	0.49835	0.923494		1.44	[0.24-10.05]	0.71438	1		1.17	[0.51-2.67]	0.70584	0.873833		Inf	[0.03-Inf]	0.482353	1
PRKACB	protein kinase cAMP-activated catalytic subunit beta	1p31.1	5567	132	123	38 (29%)	15 (11%)	3 (2%)	0 (0%)	41 (33%)	16 (13%)	4 (3%)	1 (1%)	1.24	[0.7-2.18]	0.49835	0.923494		1.44	[0.24-10.05]	0.71438	1		1.17	[0.51-2.67]	0.70584	0.873833		Inf	[0.03-Inf]	0.482353	1
SNORA2|ENSG00000199959.1	NA	1p31.1	NA	132	123	37 (28%)	15 (11%)	2 (2%)	0 (0%)	41 (33%)	16 (13%)	4 (3%)	1 (1%)	1.28	[0.73-2.27]	0.41487	0.9032		2.18	[0.31-24.49]	0.433065	1		1.17	[0.51-2.67]	0.70584	0.873833		Inf	[0.03-Inf]	0.482353	1
SAMD13	sterile alpha motif domain containing 13	1p31.1	148418	132	123	37 (28%)	15 (11%)	2 (2%)	0 (0%)	41 (33%)	16 (13%)	4 (3%)	1 (1%)	1.28	[0.73-2.27]	0.41487	0.9032		2.18	[0.31-24.49]	0.433065	1		1.17	[0.51-2.67]	0.70584	0.873833		Inf	[0.03-Inf]	0.482353	1
UOX	urate oxidase (pseudogene)	1p31.1	391051	132	123	37 (28%)	16 (12%)	2 (2%)	0 (0%)	41 (33%)	16 (13%)	4 (3%)	1 (1%)	1.28	[0.73-2.27]	0.41487	0.9032		2.18	[0.31-24.49]	0.433065	1		1.08	[0.48-2.44]	0.852119	0.964339		Inf	[0.03-Inf]	0.482353	1
DNASE2B	deoxyribonuclease 2 beta	1p31.1-p22.3	58511	132	123	37 (28%)	16 (12%)	2 (2%)	0 (0%)	41 (33%)	16 (13%)	4 (3%)	1 (1%)	1.28	[0.73-2.27]	0.41487	0.9032		2.18	[0.31-24.49]	0.433065	1		1.08	[0.48-2.44]	0.852119	0.964339		Inf	[0.03-Inf]	0.482353	1
RPF1	ribosome production factor 1 homolog	1p22.3	80135	132	123	37 (28%)	16 (12%)	2 (2%)	0 (0%)	41 (33%)	16 (13%)	4 (3%)	1 (1%)	1.28	[0.73-2.27]	0.41487	0.9032		2.18	[0.31-24.49]	0.433065	1		1.08	[0.48-2.44]	0.852119	0.964339		Inf	[0.03-Inf]	0.482353	1
GNG5	G protein subunit gamma 5	1p22.3	2787	132	123	37 (28%)	16 (12%)	2 (2%)	0 (0%)	41 (33%)	16 (13%)	4 (3%)	1 (1%)	1.28	[0.73-2.27]	0.41487	0.9032		2.18	[0.31-24.49]	0.433065	1		1.08	[0.48-2.44]	0.852119	0.964339		Inf	[0.03-Inf]	0.482353	1
SPATA1	spermatogenesis associated 1	1p22.3	100505741	132	123	37 (28%)	16 (12%)	2 (2%)	0 (0%)	41 (33%)	16 (13%)	4 (3%)	1 (1%)	1.28	[0.73-2.27]	0.41487	0.9032		2.18	[0.31-24.49]	0.433065	1		1.08	[0.48-2.44]	0.852119	0.964339		Inf	[0.03-Inf]	0.482353	1
CTBS	chitobiase	1p22.3	1486	132	123	37 (28%)	16 (12%)	2 (2%)	0 (0%)	41 (33%)	16 (13%)	4 (3%)	1 (1%)	1.28	[0.73-2.27]	0.41487	0.9032		2.18	[0.31-24.49]	0.433065	1		1.08	[0.48-2.44]	0.852119	0.964339		Inf	[0.03-Inf]	0.482353	1
C1orf180	long intergenic non-protein coding RNA 1555	1p22.3	439927	132	123	37 (28%)	16 (12%)	2 (2%)	0 (0%)	41 (33%)	16 (13%)	4 (3%)	1 (1%)	1.28	[0.73-2.27]	0.41487	0.9032		2.18	[0.31-24.49]	0.433065	1		1.08	[0.48-2.44]	0.852119	0.964339		Inf	[0.03-Inf]	0.482353	1
SSX2IP	SSX family member 2 interacting protein	1p22.3	117178	132	123	37 (28%)	16 (12%)	2 (2%)	0 (0%)	41 (33%)	16 (13%)	4 (3%)	1 (1%)	1.28	[0.73-2.27]	0.41487	0.9032		2.18	[0.31-24.49]	0.433065	1		1.08	[0.48-2.44]	0.852119	0.964339		Inf	[0.03-Inf]	0.482353	1
LPAR3	lysophosphatidic acid receptor 3	1p22.3	23566	132	123	36 (27%)	17 (13%)	2 (2%)	0 (0%)	41 (33%)	16 (13%)	4 (3%)	1 (1%)	1.33	[0.75-2.36]	0.339743	0.876045		2.18	[0.31-24.49]	0.433065	1		1.01	[0.45-2.25]	1	1		Inf	[0.03-Inf]	0.482353	1
MCOLN2	mucolipin TRP cation channel 2	1p22.3	255231	132	123	35 (27%)	18 (14%)	1 (1%)	0 (0%)	41 (33%)	16 (13%)	5 (4%)	1 (1%)	1.38	[0.78-2.46]	0.273474	0.842299		5.52	[0.61-264.16]	0.109249	1		0.95	[0.43-2.08]	1	1		Inf	[0.03-Inf]	0.482353	1
WDR63	dynein axonemal intermediate chain 3	1p22.3	126820	132	123	35 (27%)	18 (14%)	1 (1%)	0 (0%)	41 (33%)	16 (13%)	3 (2%)	1 (1%)	1.38	[0.78-2.46]	0.273474	0.842299		3.26	[0.26-173.06]	0.355149	1		0.95	[0.43-2.08]	1	1		Inf	[0.03-Inf]	0.482353	1
MCOLN3	mucolipin TRP cation channel 3	1p22.3	55283	132	123	35 (27%)	18 (14%)	1 (1%)	0 (0%)	41 (33%)	16 (13%)	3 (2%)	1 (1%)	1.38	[0.78-2.46]	0.273474	0.842299		3.26	[0.26-173.06]	0.355149	1		0.95	[0.43-2.08]	1	1		Inf	[0.03-Inf]	0.482353	1
MIR4423	microRNA 4423	1p22.3	100616481	132	123	35 (27%)	18 (14%)	1 (1%)	0 (0%)	41 (33%)	16 (13%)	3 (2%)	1 (1%)	1.38	[0.78-2.46]	0.273474	0.842299		3.26	[0.26-173.06]	0.355149	1		0.95	[0.43-2.08]	1	1		Inf	[0.03-Inf]	0.482353	1
SYDE2	synapse defective Rho GTPase homolog 2	1p22.3	84144	132	123	36 (27%)	18 (14%)	2 (2%)	0 (0%)	41 (33%)	16 (13%)	3 (2%)	1 (1%)	1.33	[0.75-2.36]	0.339743	0.876045		1.62	[0.18-19.72]	0.67455	1		0.95	[0.43-2.08]	1	1		Inf	[0.03-Inf]	0.482353	1
C1orf52	chromosome 1 open reading frame 52	1p22.3	148423	132	123	36 (27%)	18 (14%)	2 (2%)	0 (0%)	41 (33%)	16 (13%)	3 (2%)	1 (1%)	1.33	[0.75-2.36]	0.339743	0.876045		1.62	[0.18-19.72]	0.67455	1		0.95	[0.43-2.08]	1	1		Inf	[0.03-Inf]	0.482353	1
BCL10	BCL10 immune signaling adaptor	1p22.3	8915	132	123	36 (27%)	18 (14%)	2 (2%)	0 (0%)	41 (33%)	16 (13%)	3 (2%)	1 (1%)	1.33	[0.75-2.36]	0.339743	0.876045		1.62	[0.18-19.72]	0.67455	1		0.95	[0.43-2.08]	1	1		Inf	[0.03-Inf]	0.482353	1
DDAH1	dimethylarginine dimethylaminohydrolase 1	1p22.3	23576	132	123	36 (27%)	19 (14%)	2 (2%)	0 (0%)	41 (33%)	16 (13%)	2 (2%)	1 (1%)	1.33	[0.75-2.36]	0.339743	0.876045		1.07	[0.08-15.03]	1	1		0.89	[0.4-1.93]	0.855925	0.964339		Inf	[0.03-Inf]	0.482353	1
CYR61	cellular communication network factor 1	1p22.3	3491	132	123	35 (27%)	19 (14%)	1 (1%)	0 (0%)	41 (33%)	16 (13%)	2 (2%)	1 (1%)	1.38	[0.78-2.46]	0.273474	0.842299		2.16	[0.11-128.61]	0.610617	1		0.89	[0.4-1.93]	0.855925	0.964339		Inf	[0.03-Inf]	0.482353	1
SNORD81|ENSG00000199934.1	NA	1p22.3	NA	132	123	35 (27%)	19 (14%)	1 (1%)	0 (0%)	41 (33%)	16 (13%)	2 (2%)	1 (1%)	1.38	[0.78-2.46]	0.273474	0.842299		2.16	[0.11-128.61]	0.610617	1		0.89	[0.4-1.93]	0.855925	0.964339		Inf	[0.03-Inf]	0.482353	1
ZNHIT6	zinc finger HIT-type containing 6	1p22.3	54680	132	123	35 (27%)	19 (14%)	1 (1%)	0 (0%)	41 (33%)	16 (13%)	2 (2%)	1 (1%)	1.38	[0.78-2.46]	0.273474	0.842299		2.16	[0.11-128.61]	0.610617	1		0.89	[0.4-1.93]	0.855925	0.964339		Inf	[0.03-Inf]	0.482353	1
COL24A1	collagen type XXIV alpha 1 chain	1p22.3	255631	132	123	35 (27%)	19 (14%)	1 (1%)	0 (0%)	41 (33%)	16 (13%)	2 (2%)	1 (1%)	1.38	[0.78-2.46]	0.273474	0.842299		2.16	[0.11-128.61]	0.610617	1		0.89	[0.4-1.93]	0.855925	0.964339		Inf	[0.03-Inf]	0.482353	1
RNA5SP51	RNA, 5S ribosomal pseudogene 51	1p22.3	100873289	132	123	35 (27%)	19 (14%)	1 (1%)	0 (0%)	41 (33%)	16 (13%)	2 (2%)	1 (1%)	1.38	[0.78-2.46]	0.273474	0.842299		2.16	[0.11-128.61]	0.610617	1		0.89	[0.4-1.93]	0.855925	0.964339		Inf	[0.03-Inf]	0.482353	1
ODF2L	outer dense fiber of sperm tails 2 like	1p22.3	57489	132	123	34 (26%)	20 (15%)	1 (1%)	0 (0%)	41 (33%)	16 (13%)	2 (2%)	1 (1%)	1.44	[0.81-2.57]	0.216207	0.786658		2.16	[0.11-128.61]	0.610617	1		0.84	[0.38-1.8]	0.71971	0.882924		Inf	[0.03-Inf]	0.482353	1
CLCA2	chloride channel accessory 2	1p22.3	9635	132	123	34 (26%)	20 (15%)	1 (1%)	0 (0%)	41 (33%)	16 (13%)	2 (2%)	1 (1%)	1.44	[0.81-2.57]	0.216207	0.786658		2.16	[0.11-128.61]	0.610617	1		0.84	[0.38-1.8]	0.71971	0.882924		Inf	[0.03-Inf]	0.482353	1
CLCA1	chloride channel accessory 1	1p22.3	1179	132	123	34 (26%)	20 (15%)	1 (1%)	0 (0%)	41 (33%)	16 (13%)	2 (2%)	1 (1%)	1.44	[0.81-2.57]	0.216207	0.786658		2.16	[0.11-128.61]	0.610617	1		0.84	[0.38-1.8]	0.71971	0.882924		Inf	[0.03-Inf]	0.482353	1
CLCA4	chloride channel accessory 4	1p22.3	22802	132	123	34 (26%)	20 (15%)	1 (1%)	0 (0%)	41 (33%)	16 (13%)	2 (2%)	1 (1%)	1.44	[0.81-2.57]	0.216207	0.786658		2.16	[0.11-128.61]	0.610617	1		0.84	[0.38-1.8]	0.71971	0.882924		Inf	[0.03-Inf]	0.482353	1
CLCA3P	chloride channel accessory 3, pseudogene	1p22.3	9629	132	123	34 (26%)	20 (15%)	1 (1%)	0 (0%)	41 (33%)	16 (13%)	2 (2%)	1 (1%)	1.44	[0.81-2.57]	0.216207	0.786658		2.16	[0.11-128.61]	0.610617	1		0.84	[0.38-1.8]	0.71971	0.882924		Inf	[0.03-Inf]	0.482353	1
SH3GLB1	SH3 domain containing GRB2 like, endophilin B1	1p22.3	51100	132	123	34 (26%)	20 (15%)	1 (1%)	0 (0%)	41 (33%)	16 (13%)	2 (2%)	1 (1%)	1.44	[0.81-2.57]	0.216207	0.786658		2.16	[0.11-128.61]	0.610617	1		0.84	[0.38-1.8]	0.71971	0.882924		Inf	[0.03-Inf]	0.482353	1
HS2ST1	heparan sulfate 2-O-sulfotransferase 1	1p22.3	9653	132	123	34 (26%)	20 (15%)	1 (1%)	0 (0%)	41 (33%)	16 (13%)	2 (2%)	1 (1%)	1.44	[0.81-2.57]	0.216207	0.786658		2.16	[0.11-128.61]	0.610617	1		0.84	[0.38-1.8]	0.71971	0.882924		Inf	[0.03-Inf]	0.482353	1
LMO4	LIM domain only 4	1p22.3	8543	132	123	35 (27%)	19 (14%)	2 (2%)	0 (0%)	41 (33%)	16 (13%)	2 (2%)	1 (1%)	1.38	[0.78-2.46]	0.273474	0.842299		1.07	[0.08-15.03]	1	1		0.89	[0.4-1.93]	0.855925	0.964339		Inf	[0.03-Inf]	0.482353	1
RNA5SP52	RNA, 5S ribosomal pseudogene 52	1p22.3	100873290	132	123	34 (26%)	19 (14%)	1 (1%)	0 (0%)	41 (33%)	16 (13%)	2 (2%)	1 (1%)	1.44	[0.81-2.57]	0.216207	0.786658		2.16	[0.11-128.61]	0.610617	1		0.89	[0.4-1.93]	0.855925	0.964339		Inf	[0.03-Inf]	0.482353	1
RN7SL583P	RNA, 7SL, cytoplasmic 583, pseudogene	1p22.2	106481082	132	123	35 (27%)	20 (15%)	1 (1%)	0 (0%)	41 (33%)	16 (13%)	4 (3%)	1 (1%)	1.38	[0.78-2.46]	0.273474	0.842299		4.38	[0.43-218.24]	0.199568	1		0.84	[0.38-1.8]	0.71971	0.882924		Inf	[0.03-Inf]	0.482353	1
PKN2	protein kinase N2	1p22.2	5586	132	123	35 (27%)	20 (15%)	2 (2%)	0 (0%)	41 (33%)	16 (13%)	4 (3%)	1 (1%)	1.38	[0.78-2.46]	0.273474	0.842299		2.18	[0.31-24.49]	0.433065	1		0.84	[0.38-1.8]	0.71971	0.882924		Inf	[0.03-Inf]	0.482353	1
GTF2B	general transcription factor IIB	1p22.2	2959	132	123	34 (26%)	20 (15%)	1 (1%)	0 (0%)	41 (33%)	15 (12%)	4 (3%)	1 (1%)	1.44	[0.81-2.57]	0.216207	0.786658		4.38	[0.43-218.24]	0.199568	1		0.78	[0.35-1.69]	0.585784	0.786715		Inf	[0.03-Inf]	0.482353	1
CCBL2	kynurenine aminotransferase 3	1p22.2	56267	132	123	34 (26%)	20 (15%)	1 (1%)	0 (0%)	42 (34%)	14 (11%)	3 (2%)	1 (1%)	1.49	[0.84-2.66]	0.170878	0.767406		3.26	[0.26-173.06]	0.355149	1		0.72	[0.32-1.59]	0.461707	0.68213		Inf	[0.03-Inf]	0.482353	1
RBMXL1	RBMX like 1	1p22.2	494115	132	123	34 (26%)	20 (15%)	1 (1%)	0 (0%)	42 (34%)	14 (11%)	3 (2%)	1 (1%)	1.49	[0.84-2.66]	0.170878	0.767406		3.26	[0.26-173.06]	0.355149	1		0.72	[0.32-1.59]	0.461707	0.68213		Inf	[0.03-Inf]	0.482353	1
GBP3	guanylate binding protein 3	1p22.2	2635	132	123	34 (26%)	20 (15%)	1 (1%)	0 (0%)	42 (34%)	14 (11%)	3 (2%)	1 (1%)	1.49	[0.84-2.66]	0.170878	0.767406		3.26	[0.26-173.06]	0.355149	1		0.72	[0.32-1.59]	0.461707	0.68213		Inf	[0.03-Inf]	0.482353	1
GBP1	guanylate binding protein 1	1p22.2	2633	132	123	34 (26%)	20 (15%)	1 (1%)	0 (0%)	42 (34%)	14 (11%)	3 (2%)	1 (1%)	1.49	[0.84-2.66]	0.170878	0.767406		3.26	[0.26-173.06]	0.355149	1		0.72	[0.32-1.59]	0.461707	0.68213		Inf	[0.03-Inf]	0.482353	1
GBP2	guanylate binding protein 2	1p22.2	2634	132	123	34 (26%)	20 (15%)	1 (1%)	0 (0%)	42 (34%)	14 (11%)	3 (2%)	1 (1%)	1.49	[0.84-2.66]	0.170878	0.767406		3.26	[0.26-173.06]	0.355149	1		0.72	[0.32-1.59]	0.461707	0.68213		Inf	[0.03-Inf]	0.482353	1
GBP7	guanylate binding protein 7	1p22.2	388646	132	123	35 (27%)	20 (15%)	2 (2%)	0 (0%)	42 (34%)	14 (11%)	3 (2%)	1 (1%)	1.43	[0.81-2.55]	0.219507	0.786658		1.62	[0.18-19.72]	0.67455	1		0.72	[0.32-1.59]	0.461707	0.68213		Inf	[0.03-Inf]	0.482353	1
GBP4	guanylate binding protein 4	1p22.2	115361	132	123	35 (27%)	20 (15%)	2 (2%)	0 (0%)	42 (34%)	14 (11%)	3 (2%)	1 (1%)	1.43	[0.81-2.55]	0.219507	0.786658		1.62	[0.18-19.72]	0.67455	1		0.72	[0.32-1.59]	0.461707	0.68213		Inf	[0.03-Inf]	0.482353	1
GBP5	guanylate binding protein 5	1p22.2	115362	132	123	36 (27%)	20 (15%)	3 (2%)	0 (0%)	41 (33%)	15 (12%)	3 (2%)	1 (1%)	1.33	[0.75-2.36]	0.339743	0.876045		1.07	[0.14-8.18]	1	1		0.78	[0.35-1.69]	0.585784	0.786715		Inf	[0.03-Inf]	0.482353	1
GBP6	guanylate binding protein family member 6	1p22.2	163351	132	123	35 (27%)	20 (15%)	2 (2%)	0 (0%)	40 (33%)	16 (13%)	3 (2%)	1 (1%)	1.33	[0.75-2.38]	0.336285	0.876045		1.62	[0.18-19.72]	0.67455	1		0.84	[0.38-1.8]	0.71971	0.882924		Inf	[0.03-Inf]	0.482353	1
GBP1P1	guanylate binding protein 1 pseudogene 1	1p22.2	400759	132	123	35 (27%)	20 (15%)	2 (2%)	0 (0%)	40 (33%)	16 (13%)	3 (2%)	1 (1%)	1.33	[0.75-2.38]	0.336285	0.876045		1.62	[0.18-19.72]	0.67455	1		0.84	[0.38-1.8]	0.71971	0.882924		Inf	[0.03-Inf]	0.482353	1
LRRC8B	leucine rich repeat containing 8 VRAC subunit B	1p22.2	23507	132	123	34 (26%)	20 (15%)	1 (1%)	0 (0%)	40 (33%)	16 (13%)	3 (2%)	1 (1%)	1.39	[0.78-2.48]	0.269965	0.842299		3.26	[0.26-173.06]	0.355149	1		0.84	[0.38-1.8]	0.71971	0.882924		Inf	[0.03-Inf]	0.482353	1
LRRC8C	leucine rich repeat containing 8 VRAC subunit C	1p22.2	84230	132	123	34 (26%)	19 (14%)	1 (1%)	0 (0%)	40 (33%)	16 (13%)	4 (3%)	1 (1%)	1.39	[0.78-2.48]	0.269965	0.842299		4.38	[0.43-218.24]	0.199568	1		0.89	[0.4-1.93]	0.855925	0.964339		Inf	[0.03-Inf]	0.482353	1
snoU13|ENSG00000239176.1	NA	1p22.2	NA	132	123	34 (26%)	19 (14%)	1 (1%)	0 (0%)	40 (33%)	16 (13%)	4 (3%)	1 (1%)	1.39	[0.78-2.48]	0.269965	0.842299		4.38	[0.43-218.24]	0.199568	1		0.89	[0.4-1.93]	0.855925	0.964339		Inf	[0.03-Inf]	0.482353	1
LRRC8D	leucine rich repeat containing 8 VRAC subunit D	1p22.2	55144	132	123	34 (26%)	20 (15%)	1 (1%)	0 (0%)	39 (32%)	17 (14%)	4 (3%)	1 (1%)	1.34	[0.75-2.4]	0.332674	0.876045		4.38	[0.43-218.24]	0.199568	1		0.9	[0.42-1.92]	0.859263	0.964339		Inf	[0.03-Inf]	0.482353	1
RN7SKP272	RN7SK pseudogene 272	1p22.2	106479217	132	123	34 (26%)	20 (15%)	1 (1%)	0 (0%)	39 (32%)	17 (14%)	4 (3%)	1 (1%)	1.34	[0.75-2.4]	0.332674	0.876045		4.38	[0.43-218.24]	0.199568	1		0.9	[0.42-1.92]	0.859263	0.964339		Inf	[0.03-Inf]	0.482353	1
ZNF326	zinc finger protein 326	1p22.2	284695	132	123	34 (26%)	20 (15%)	1 (1%)	0 (0%)	39 (32%)	17 (14%)	4 (3%)	1 (1%)	1.34	[0.75-2.4]	0.332674	0.876045		4.38	[0.43-218.24]	0.199568	1		0.9	[0.42-1.92]	0.859263	0.964339		Inf	[0.03-Inf]	0.482353	1
U3|ENSG00000199666.1	NA	1p22.2	NA	132	123	33 (25%)	19 (14%)	1 (1%)	1 (1%)	39 (32%)	17 (14%)	4 (3%)	1 (1%)	1.39	[0.78-2.5]	0.266311	0.842299		4.38	[0.43-218.24]	0.199568	1		0.95	[0.44-2.05]	1	1		1.07	[0.01-84.87]	1	1
BARHL2	BarH like homeobox 2	1p22.2	343472	132	123	34 (26%)	19 (14%)	2 (2%)	1 (1%)	39 (32%)	17 (14%)	4 (3%)	1 (1%)	1.34	[0.75-2.4]	0.332674	0.876045		2.18	[0.31-24.49]	0.433065	1		0.95	[0.44-2.05]	1	1		1.07	[0.01-84.87]	1	1
ZNF644	zinc finger protein 644	1p22.2	84146	132	123	35 (27%)	19 (14%)	2 (2%)	1 (1%)	39 (32%)	17 (14%)	3 (2%)	1 (1%)	1.29	[0.72-2.3]	0.408178	0.9032		1.62	[0.18-19.72]	0.67455	1		0.95	[0.44-2.05]	1	1		1.07	[0.01-84.87]	1	1
HFM1	helicase for meiosis 1	1p22.2	164045	132	123	34 (26%)	19 (14%)	2 (2%)	1 (1%)	38 (31%)	17 (14%)	3 (2%)	1 (1%)	1.29	[0.72-2.31]	0.4046	0.9032		1.62	[0.18-19.72]	0.67455	1		0.95	[0.44-2.05]	1	1		1.07	[0.01-84.87]	1	1
CDC7	cell division cycle 7	1p22.2-p22.1	8317	132	123	35 (27%)	19 (14%)	3 (2%)	1 (1%)	38 (31%)	17 (14%)	3 (2%)	1 (1%)	1.24	[0.69-2.22]	0.48908	0.917223		1.07	[0.14-8.18]	1	1		0.95	[0.44-2.05]	1	1		1.07	[0.01-84.87]	1	1
TGFBR3	transforming growth factor beta receptor 3	1p22.1	7049	132	123	33 (25%)	19 (14%)	1 (1%)	1 (1%)	38 (31%)	17 (14%)	3 (2%)	1 (1%)	1.34	[0.75-2.41]	0.328907	0.876045		3.26	[0.26-173.06]	0.355149	1		0.95	[0.44-2.05]	1	1		1.07	[0.01-84.87]	1	1
RN7SL653P	RNA, 7SL, cytoplasmic 653, pseudogene	1p22.1	106481101	132	123	33 (25%)	19 (14%)	1 (1%)	1 (1%)	38 (31%)	17 (14%)	3 (2%)	1 (1%)	1.34	[0.75-2.41]	0.328907	0.876045		3.26	[0.26-173.06]	0.355149	1		0.95	[0.44-2.05]	1	1		1.07	[0.01-84.87]	1	1
RN7SL235P	NA	1p22.1	NA	132	123	33 (25%)	19 (14%)	1 (1%)	1 (1%)	38 (31%)	17 (14%)	3 (2%)	1 (1%)	1.34	[0.75-2.41]	0.328907	0.876045		3.26	[0.26-173.06]	0.355149	1		0.95	[0.44-2.05]	1	1		1.07	[0.01-84.87]	1	1
BRDT	bromodomain testis associated	1p22.1	676	132	123	33 (25%)	19 (14%)	1 (1%)	1 (1%)	38 (31%)	17 (14%)	3 (2%)	1 (1%)	1.34	[0.75-2.41]	0.328907	0.876045		3.26	[0.26-173.06]	0.355149	1		0.95	[0.44-2.05]	1	1		1.07	[0.01-84.87]	1	1
EPHX4	epoxide hydrolase 4	1p22.1	253152	132	123	33 (25%)	19 (14%)	1 (1%)	1 (1%)	37 (30%)	18 (15%)	2 (2%)	1 (1%)	1.29	[0.72-2.33]	0.40086	0.903129		2.16	[0.11-128.61]	0.610617	1		1.02	[0.48-2.18]	1	1		1.07	[0.01-84.87]	1	1
BTBD8	BTB domain containing 8	1p22.1	284697	132	123	33 (25%)	19 (14%)	1 (1%)	1 (1%)	36 (29%)	19 (15%)	2 (2%)	1 (1%)	1.24	[0.69-2.24]	0.482146	0.911258		2.16	[0.11-128.61]	0.610617	1		1.09	[0.51-2.3]	0.861393	0.964339		1.07	[0.01-84.87]	1	1
KIAA1107	BTB domain containing 8	1p22.1	284697	132	123	33 (25%)	19 (14%)	1 (1%)	1 (1%)	36 (29%)	20 (16%)	2 (2%)	1 (1%)	1.24	[0.69-2.24]	0.482146	0.911258		2.16	[0.11-128.61]	0.610617	1		1.15	[0.55-2.43]	0.729476	0.89054		1.07	[0.01-84.87]	1	1
C1orf146	chromosome 1 open reading frame 146	1p22.1	388649	132	123	33 (25%)	19 (14%)	1 (1%)	1 (1%)	36 (29%)	20 (16%)	2 (2%)	1 (1%)	1.24	[0.69-2.24]	0.482146	0.911258		2.16	[0.11-128.61]	0.610617	1		1.15	[0.55-2.43]	0.729476	0.89054		1.07	[0.01-84.87]	1	1
ACTBP12	ACTB pseudogene 12	1p22.1	100462767	132	123	33 (25%)	19 (14%)	1 (1%)	1 (1%)	36 (29%)	20 (16%)	2 (2%)	1 (1%)	1.24	[0.69-2.24]	0.482146	0.911258		2.16	[0.11-128.61]	0.610617	1		1.15	[0.55-2.43]	0.729476	0.89054		1.07	[0.01-84.87]	1	1
GLMN	glomulin, FKBP associated protein	1p22.1	11146	132	123	33 (25%)	19 (14%)	1 (1%)	1 (1%)	36 (29%)	20 (16%)	2 (2%)	1 (1%)	1.24	[0.69-2.24]	0.482146	0.911258		2.16	[0.11-128.61]	0.610617	1		1.15	[0.55-2.43]	0.729476	0.89054		1.07	[0.01-84.87]	1	1
RPAP2	RNA polymerase II associated protein 2	1p22.1	79871	132	123	33 (25%)	19 (14%)	1 (1%)	1 (1%)	36 (29%)	20 (16%)	2 (2%)	1 (1%)	1.24	[0.69-2.24]	0.482146	0.911258		2.16	[0.11-128.61]	0.610617	1		1.15	[0.55-2.43]	0.729476	0.89054		1.07	[0.01-84.87]	1	1
RN7SL824P	RNA, 7SL, cytoplasmic 824, pseudogene	1p22.1	106481146	132	123	34 (26%)	18 (14%)	1 (1%)	1 (1%)	36 (29%)	20 (16%)	2 (2%)	1 (1%)	1.19	[0.66-2.15]	0.575531	0.9387		2.16	[0.11-128.61]	0.610617	1		1.23	[0.58-2.61]	0.60029	0.797553		1.07	[0.01-84.87]	1	1
GFI1	growth factor independent 1 transcriptional repressor	1p22.1	2672	132	123	34 (26%)	18 (14%)	1 (1%)	1 (1%)	36 (29%)	20 (16%)	2 (2%)	1 (1%)	1.19	[0.66-2.15]	0.575531	0.9387		2.16	[0.11-128.61]	0.610617	1		1.23	[0.58-2.61]	0.60029	0.797553		1.07	[0.01-84.87]	1	1
EVI5	ecotropic viral integration site 5	1p22.1	7813	132	123	35 (27%)	18 (14%)	1 (1%)	1 (1%)	36 (29%)	20 (16%)	2 (2%)	1 (1%)	1.15	[0.64-2.06]	0.67578	0.982786		2.16	[0.11-128.61]	0.610617	1		1.23	[0.58-2.61]	0.60029	0.797553		1.07	[0.01-84.87]	1	1
RPL5	ribosomal protein L5	1p22.1	6125	132	123	35 (27%)	18 (14%)	1 (1%)	1 (1%)	36 (29%)	20 (16%)	2 (2%)	1 (1%)	1.15	[0.64-2.06]	0.67578	0.982786		2.16	[0.11-128.61]	0.610617	1		1.23	[0.58-2.61]	0.60029	0.797553		1.07	[0.01-84.87]	1	1
SNORD21	small nucleolar RNA, C/D box 21	1p22.1	6083	132	123	35 (27%)	18 (14%)	1 (1%)	1 (1%)	36 (29%)	20 (16%)	2 (2%)	1 (1%)	1.15	[0.64-2.06]	0.67578	0.982786		2.16	[0.11-128.61]	0.610617	1		1.23	[0.58-2.61]	0.60029	0.797553		1.07	[0.01-84.87]	1	1
SNORA66|ENSG00000251795.1	NA	1p22.1	NA	132	123	35 (27%)	18 (14%)	1 (1%)	1 (1%)	36 (29%)	20 (16%)	2 (2%)	1 (1%)	1.15	[0.64-2.06]	0.67578	0.982786		2.16	[0.11-128.61]	0.610617	1		1.23	[0.58-2.61]	0.60029	0.797553		1.07	[0.01-84.87]	1	1
SNORA66|ENSG00000207523.1	NA	1p22.1	NA	132	123	35 (27%)	18 (14%)	1 (1%)	1 (1%)	36 (29%)	20 (16%)	2 (2%)	1 (1%)	1.15	[0.64-2.06]	0.67578	0.982786		2.16	[0.11-128.61]	0.610617	1		1.23	[0.58-2.61]	0.60029	0.797553		1.07	[0.01-84.87]	1	1
FAM69A	divergent protein kinase domain 1A	1p22.1	388650	132	123	35 (27%)	19 (14%)	1 (1%)	2 (2%)	36 (29%)	20 (16%)	2 (2%)	1 (1%)	1.15	[0.64-2.06]	0.67578	0.982786		2.16	[0.11-128.61]	0.610617	1		1.15	[0.55-2.43]	0.729476	0.89054		0.53	[0.01-10.38]	1	1
SNORA51|ENSG00000207022.1	NA	1p22.1	NA	132	123	35 (27%)	18 (14%)	1 (1%)	1 (1%)	36 (29%)	20 (16%)	2 (2%)	1 (1%)	1.15	[0.64-2.06]	0.67578	0.982786		2.16	[0.11-128.61]	0.610617	1		1.23	[0.58-2.61]	0.60029	0.797553		1.07	[0.01-84.87]	1	1
RN7SL692P	RNA, 7SL, cytoplasmic 692, pseudogene	1p22.1	106479476	132	123	35 (27%)	19 (14%)	1 (1%)	2 (2%)	36 (29%)	20 (16%)	2 (2%)	1 (1%)	1.15	[0.64-2.06]	0.67578	0.982786		2.16	[0.11-128.61]	0.610617	1		1.15	[0.55-2.43]	0.729476	0.89054		0.53	[0.01-10.38]	1	1
RN7SKP123	RN7SK pseudogene 123	1p22.1	106479149	132	123	35 (27%)	19 (14%)	1 (1%)	2 (2%)	36 (29%)	20 (16%)	2 (2%)	1 (1%)	1.15	[0.64-2.06]	0.67578	0.982786		2.16	[0.11-128.61]	0.610617	1		1.15	[0.55-2.43]	0.729476	0.89054		0.53	[0.01-10.38]	1	1
MTF2	metal response element binding transcription factor 2	1p22.1	22823	132	123	35 (27%)	19 (14%)	1 (1%)	2 (2%)	36 (29%)	20 (16%)	2 (2%)	1 (1%)	1.15	[0.64-2.06]	0.67578	0.982786		2.16	[0.11-128.61]	0.610617	1		1.15	[0.55-2.43]	0.729476	0.89054		0.53	[0.01-10.38]	1	1
TMED5	transmembrane p24 trafficking protein 5	1p22.1	50999	132	123	36 (27%)	19 (14%)	1 (1%)	2 (2%)	36 (29%)	20 (16%)	2 (2%)	1 (1%)	1.1	[0.62-1.98]	0.781235	1		2.16	[0.11-128.61]	0.610617	1		1.15	[0.55-2.43]	0.729476	0.89054		0.53	[0.01-10.38]	1	1
CCDC18	coiled-coil domain containing 18	1p22.1	343099	132	123	36 (27%)	20 (15%)	2 (2%)	2 (2%)	36 (29%)	20 (16%)	2 (2%)	1 (1%)	1.1	[0.62-1.98]	0.781235	1		1.07	[0.08-15.03]	1	1		1.09	[0.52-2.26]	0.864034	0.964339		0.53	[0.01-10.38]	1	1
DR1	down-regulator of transcription 1	1p22.1	1810	132	123	36 (27%)	20 (15%)	2 (2%)	2 (2%)	36 (29%)	20 (16%)	2 (2%)	1 (1%)	1.1	[0.62-1.98]	0.781235	1		1.07	[0.08-15.03]	1	1		1.09	[0.52-2.26]	0.864034	0.964339		0.53	[0.01-10.38]	1	1
FNBP1L	formin binding protein 1 like	1p22.1	54874	132	123	36 (27%)	20 (15%)	2 (2%)	2 (2%)	35 (28%)	21 (17%)	2 (2%)	1 (1%)	1.06	[0.59-1.9]	0.889137	1		1.07	[0.08-15.03]	1	1		1.15	[0.56-2.38]	0.734352	0.89363		0.53	[0.01-10.38]	1	1
RNA5SP53	RNA, 5S ribosomal pseudogene 53	1p22.1	100873291	132	123	36 (27%)	20 (15%)	2 (2%)	2 (2%)	36 (29%)	20 (16%)	2 (2%)	1 (1%)	1.1	[0.62-1.98]	0.781235	1		1.07	[0.08-15.03]	1	1		1.09	[0.52-2.26]	0.864034	0.964339		0.53	[0.01-10.38]	1	1
BCAR3	BCAR3 adaptor protein, NSP family member	1p22.1	8412	132	123	36 (27%)	20 (15%)	2 (2%)	2 (2%)	36 (29%)	20 (16%)	2 (2%)	1 (1%)	1.1	[0.62-1.98]	0.781235	1		1.07	[0.08-15.03]	1	1		1.09	[0.52-2.26]	0.864034	0.964339		0.53	[0.01-10.38]	1	1
MIR760	microRNA 760	1p22.1	100126348	132	123	34 (26%)	20 (15%)	1 (1%)	2 (2%)	36 (29%)	20 (16%)	2 (2%)	1 (1%)	1.19	[0.66-2.15]	0.575531	0.9387		2.16	[0.11-128.61]	0.610617	1		1.09	[0.52-2.26]	0.864034	0.964339		0.53	[0.01-10.38]	1	1
DNTTIP2	deoxynucleotidyltransferase terminal interacting protein 2	1p22.1	30836	132	123	34 (26%)	20 (15%)	1 (1%)	2 (2%)	36 (29%)	20 (16%)	2 (2%)	1 (1%)	1.19	[0.66-2.15]	0.575531	0.9387		2.16	[0.11-128.61]	0.610617	1		1.09	[0.52-2.26]	0.864034	0.964339		0.53	[0.01-10.38]	1	1
GCLM	glutamate-cysteine ligase modifier subunit	1p22.1	2730	132	123	34 (26%)	20 (15%)	1 (1%)	2 (2%)	36 (29%)	20 (16%)	2 (2%)	1 (1%)	1.19	[0.66-2.15]	0.575531	0.9387		2.16	[0.11-128.61]	0.610617	1		1.09	[0.52-2.26]	0.864034	0.964339		0.53	[0.01-10.38]	1	1
ABCA4	ATP binding cassette subfamily A member 4	1p22.1	24	132	123	34 (26%)	20 (15%)	1 (1%)	2 (2%)	36 (29%)	20 (16%)	2 (2%)	1 (1%)	1.19	[0.66-2.15]	0.575531	0.9387		2.16	[0.11-128.61]	0.610617	1		1.09	[0.52-2.26]	0.864034	0.964339		0.53	[0.01-10.38]	1	1
ARHGAP29	Rho GTPase activating protein 29	1p22.1	9411	132	123	35 (27%)	20 (15%)	2 (2%)	2 (2%)	36 (29%)	20 (16%)	2 (2%)	1 (1%)	1.15	[0.64-2.06]	0.67578	0.982786		1.07	[0.08-15.03]	1	1		1.09	[0.52-2.26]	0.864034	0.964339		0.53	[0.01-10.38]	1	1
RN7SL440P	RNA, 7SL, cytoplasmic 440, pseudogene	1p22.1	106481042	132	123	35 (27%)	20 (15%)	2 (2%)	2 (2%)	36 (29%)	20 (16%)	2 (2%)	1 (1%)	1.15	[0.64-2.06]	0.67578	0.982786		1.07	[0.08-15.03]	1	1		1.09	[0.52-2.26]	0.864034	0.964339		0.53	[0.01-10.38]	1	1
snoU13|ENSG00000238389.1	NA	1p22.1	NA	132	123	35 (27%)	20 (15%)	2 (2%)	2 (2%)	36 (29%)	20 (16%)	2 (2%)	1 (1%)	1.15	[0.64-2.06]	0.67578	0.982786		1.07	[0.08-15.03]	1	1		1.09	[0.52-2.26]	0.864034	0.964339		0.53	[0.01-10.38]	1	1
ABCD3	ATP binding cassette subfamily D member 3	1p21.3	5825	132	123	35 (27%)	20 (15%)	1 (1%)	2 (2%)	36 (29%)	20 (16%)	2 (2%)	1 (1%)	1.15	[0.64-2.06]	0.67578	0.982786		2.16	[0.11-128.61]	0.610617	1		1.09	[0.52-2.26]	0.864034	0.964339		0.53	[0.01-10.38]	1	1
F3	coagulation factor III, tissue factor	1p21.3	2152	132	123	35 (27%)	20 (15%)	1 (1%)	2 (2%)	36 (29%)	20 (16%)	2 (2%)	1 (1%)	1.15	[0.64-2.06]	0.67578	0.982786		2.16	[0.11-128.61]	0.610617	1		1.09	[0.52-2.26]	0.864034	0.964339		0.53	[0.01-10.38]	1	1
MIR378G	microRNA 378g	1p21.3	100616321	132	123	34 (26%)	20 (15%)	1 (1%)	2 (2%)	36 (29%)	20 (16%)	2 (2%)	1 (1%)	1.19	[0.66-2.15]	0.575531	0.9387		2.16	[0.11-128.61]	0.610617	1		1.09	[0.52-2.26]	0.864034	0.964339		0.53	[0.01-10.38]	1	1
SLC44A3	solute carrier family 44 member 3	1p21.3	126969	132	123	34 (26%)	20 (15%)	2 (2%)	2 (2%)	36 (29%)	20 (16%)	2 (2%)	1 (1%)	1.19	[0.66-2.15]	0.575531	0.9387		1.07	[0.08-15.03]	1	1		1.09	[0.52-2.26]	0.864034	0.964339		0.53	[0.01-10.38]	1	1
CNN3	calponin 3	1p21.3	1266	132	123	34 (26%)	20 (15%)	2 (2%)	2 (2%)	36 (29%)	20 (16%)	2 (2%)	1 (1%)	1.19	[0.66-2.15]	0.575531	0.9387		1.07	[0.08-15.03]	1	1		1.09	[0.52-2.26]	0.864034	0.964339		0.53	[0.01-10.38]	1	1
ALG14	ALG14 UDP-N-acetylglucosaminyltransferase subunit	1p21.3	199857	132	123	34 (26%)	20 (15%)	1 (1%)	2 (2%)	36 (29%)	20 (16%)	2 (2%)	1 (1%)	1.19	[0.66-2.15]	0.575531	0.9387		2.16	[0.11-128.61]	0.610617	1		1.09	[0.52-2.26]	0.864034	0.964339		0.53	[0.01-10.38]	1	1
TMEM56	TLC domain containing 4	1p21.3	148534	132	123	34 (26%)	21 (16%)	1 (1%)	2 (2%)	36 (29%)	20 (16%)	2 (2%)	1 (1%)	1.19	[0.66-2.15]	0.575531	0.9387		2.16	[0.11-128.61]	0.610617	1		1.03	[0.5-2.12]	1	1		0.53	[0.01-10.38]	1	1
RWDD3	RWD domain containing 3	1p21.3	25950	132	123	34 (26%)	21 (16%)	1 (1%)	2 (2%)	36 (29%)	20 (16%)	2 (2%)	1 (1%)	1.19	[0.66-2.15]	0.575531	0.9387		2.16	[0.11-128.61]	0.610617	1		1.03	[0.5-2.12]	1	1		0.53	[0.01-10.38]	1	1
RN7SL831P	RNA, 7SL, cytoplasmic 831, pseudogene	1p21.3	106481862	132	123	35 (27%)	21 (16%)	1 (1%)	2 (2%)	36 (29%)	20 (16%)	2 (2%)	1 (1%)	1.15	[0.64-2.06]	0.67578	0.982786		2.16	[0.11-128.61]	0.610617	1		1.03	[0.5-2.12]	1	1		0.53	[0.01-10.38]	1	1
RN7SKP270	RN7SK pseudogene 270	1p21.3	106479216	132	123	35 (27%)	21 (16%)	1 (1%)	2 (2%)	35 (28%)	20 (16%)	2 (2%)	1 (1%)	1.1	[0.61-1.98]	0.779537	1		2.16	[0.11-128.61]	0.610617	1		1.03	[0.5-2.12]	1	1		0.53	[0.01-10.38]	1	1
PTBP2	polypyrimidine tract binding protein 2	1p21.3	58155	132	123	35 (27%)	21 (16%)	1 (1%)	2 (2%)	35 (28%)	20 (16%)	2 (2%)	1 (1%)	1.1	[0.61-1.98]	0.779537	1		2.16	[0.11-128.61]	0.610617	1		1.03	[0.5-2.12]	1	1		0.53	[0.01-10.38]	1	1
DPYD	dihydropyrimidine dehydrogenase	1p21.3	1806	132	123	35 (27%)	21 (16%)	1 (1%)	2 (2%)	34 (28%)	21 (17%)	2 (2%)	1 (1%)	1.06	[0.59-1.91]	0.888241	1		2.16	[0.11-128.61]	0.610617	1		1.09	[0.53-2.23]	0.86649	0.964339		0.53	[0.01-10.38]	1	1
MIR137HG	MIR137 host gene	1p21.3	400765	132	123	35 (27%)	20 (15%)	2 (2%)	2 (2%)	33 (27%)	21 (17%)	2 (2%)	1 (1%)	1.02	[0.56-1.84]	1	1		1.07	[0.08-15.03]	1	1		1.15	[0.56-2.38]	0.734352	0.89363		0.53	[0.01-10.38]	1	1
SNX7	sorting nexin 7	1p21.3	51375	132	123	34 (26%)	19 (14%)	1 (1%)	2 (2%)	33 (27%)	21 (17%)	1 (1%)	1 (1%)	1.06	[0.58-1.92]	0.887299	1		1.07	[0.01-84.87]	1	1		1.22	[0.59-2.56]	0.607332	0.80342		0.53	[0.01-10.38]	1	1
LPPR5	phospholipid phosphatase related 5	1p21.3	163404	132	123	34 (26%)	19 (14%)	1 (1%)	2 (2%)	33 (27%)	21 (17%)	1 (1%)	1 (1%)	1.06	[0.58-1.92]	0.887299	1		1.07	[0.01-84.87]	1	1		1.22	[0.59-2.56]	0.607332	0.80342		0.53	[0.01-10.38]	1	1
LPPR4	phospholipid phosphatase related 4	1p21.3-p21.2	9890	132	123	34 (26%)	19 (14%)	2 (2%)	2 (2%)	33 (27%)	21 (17%)	1 (1%)	1 (1%)	1.06	[0.58-1.92]	0.887299	1		0.53	[0.01-10.38]	1	1		1.22	[0.59-2.56]	0.607332	0.80342		0.53	[0.01-10.38]	1	1
PALMD	palmdelphin	1p21.2	54873	132	123	34 (26%)	19 (14%)	2 (2%)	2 (2%)	33 (27%)	21 (17%)	1 (1%)	1 (1%)	1.06	[0.58-1.92]	0.887299	1		0.53	[0.01-10.38]	1	1		1.22	[0.59-2.56]	0.607332	0.80342		0.53	[0.01-10.38]	1	1
FRRS1	ferric chelate reductase 1	1p21.2	391059	132	123	34 (26%)	19 (14%)	2 (2%)	2 (2%)	33 (27%)	21 (17%)	1 (1%)	1 (1%)	1.06	[0.58-1.92]	0.887299	1		0.53	[0.01-10.38]	1	1		1.22	[0.59-2.56]	0.607332	0.80342		0.53	[0.01-10.38]	1	1
AGL	amylo-alpha-1, 6-glucosidase, 4-alpha-glucanotransferase	1p21.2	178	132	123	34 (26%)	19 (14%)	2 (2%)	2 (2%)	33 (27%)	21 (17%)	1 (1%)	1 (1%)	1.06	[0.58-1.92]	0.887299	1		0.53	[0.01-10.38]	1	1		1.22	[0.59-2.56]	0.607332	0.80342		0.53	[0.01-10.38]	1	1
SLC35A3	solute carrier family 35 member A3	1p21.2	23443	132	123	33 (25%)	19 (14%)	1 (1%)	2 (2%)	33 (27%)	21 (17%)	1 (1%)	1 (1%)	1.1	[0.6-2]	0.775878	1		1.07	[0.01-84.87]	1	1		1.22	[0.59-2.56]	0.607332	0.80342		0.53	[0.01-10.38]	1	1
HIAT1	major facilitator superfamily domain containing 14A	1p21.2	64645	132	123	33 (25%)	19 (14%)	1 (1%)	2 (2%)	33 (27%)	21 (17%)	1 (1%)	1 (1%)	1.1	[0.6-2]	0.775878	1		1.07	[0.01-84.87]	1	1		1.22	[0.59-2.56]	0.607332	0.80342		0.53	[0.01-10.38]	1	1
SASS6	SAS-6 centriolar assembly protein	1p21.2	163786	132	123	33 (25%)	19 (14%)	1 (1%)	2 (2%)	33 (27%)	21 (17%)	1 (1%)	1 (1%)	1.1	[0.6-2]	0.775878	1		1.07	[0.01-84.87]	1	1		1.22	[0.59-2.56]	0.607332	0.80342		0.53	[0.01-10.38]	1	1
TRMT13	tRNA methyltransferase 13 homolog	1p21.2	54482	132	123	33 (25%)	19 (14%)	1 (1%)	2 (2%)	33 (27%)	21 (17%)	1 (1%)	1 (1%)	1.1	[0.6-2]	0.775878	1		1.07	[0.01-84.87]	1	1		1.22	[0.59-2.56]	0.607332	0.80342		0.53	[0.01-10.38]	1	1
LRRC39	leucine rich repeat containing 39	1p21.2	127495	132	123	33 (25%)	19 (14%)	1 (1%)	2 (2%)	33 (27%)	21 (17%)	1 (1%)	1 (1%)	1.1	[0.6-2]	0.775878	1		1.07	[0.01-84.87]	1	1		1.22	[0.59-2.56]	0.607332	0.80342		0.53	[0.01-10.38]	1	1
DBT	dihydrolipoamide branched chain transacylase E2	1p21.2	1629	132	123	33 (25%)	19 (14%)	1 (1%)	2 (2%)	33 (27%)	21 (17%)	1 (1%)	1 (1%)	1.1	[0.6-2]	0.775878	1		1.07	[0.01-84.87]	1	1		1.22	[0.59-2.56]	0.607332	0.80342		0.53	[0.01-10.38]	1	1
RTCA	RNA 3'-terminal phosphate cyclase	1p21.2	8634	132	123	33 (25%)	19 (14%)	1 (1%)	2 (2%)	33 (27%)	21 (17%)	1 (1%)	1 (1%)	1.1	[0.6-2]	0.775878	1		1.07	[0.01-84.87]	1	1		1.22	[0.59-2.56]	0.607332	0.80342		0.53	[0.01-10.38]	1	1
MIR553	microRNA 553	1p21.2	693138	132	123	33 (25%)	19 (14%)	1 (1%)	2 (2%)	33 (27%)	21 (17%)	1 (1%)	1 (1%)	1.1	[0.6-2]	0.775878	1		1.07	[0.01-84.87]	1	1		1.22	[0.59-2.56]	0.607332	0.80342		0.53	[0.01-10.38]	1	1
CDC14A	cell division cycle 14A	1p21.2	8556	132	123	33 (25%)	19 (14%)	1 (1%)	2 (2%)	33 (27%)	21 (17%)	1 (1%)	1 (1%)	1.1	[0.6-2]	0.775878	1		1.07	[0.01-84.87]	1	1		1.22	[0.59-2.56]	0.607332	0.80342		0.53	[0.01-10.38]	1	1
GPR88	G protein-coupled receptor 88	1p21.2	54112	132	123	32 (24%)	19 (14%)	1 (1%)	2 (2%)	33 (27%)	21 (17%)	1 (1%)	1 (1%)	1.15	[0.63-2.09]	0.667941	0.982786		1.07	[0.01-84.87]	1	1		1.22	[0.59-2.56]	0.607332	0.80342		0.53	[0.01-10.38]	1	1
VCAM1	vascular cell adhesion molecule 1	1p21.2	7412	132	123	33 (25%)	19 (14%)	1 (1%)	2 (2%)	33 (27%)	21 (17%)	1 (1%)	1 (1%)	1.1	[0.6-2]	0.775878	1		1.07	[0.01-84.87]	1	1		1.22	[0.59-2.56]	0.607332	0.80342		0.53	[0.01-10.38]	1	1
EXTL2	exostosin like glycosyltransferase 2	1p21.2	2135	132	123	33 (25%)	19 (14%)	1 (1%)	2 (2%)	32 (26%)	22 (18%)	1 (1%)	1 (1%)	1.05	[0.58-1.93]	0.886309	1		1.07	[0.01-84.87]	1	1		1.29	[0.63-2.69]	0.497143	0.716951		0.53	[0.01-10.38]	1	1
SLC30A7	solute carrier family 30 member 7	1p21.2	148867	132	123	33 (25%)	19 (14%)	1 (1%)	2 (2%)	32 (26%)	22 (18%)	1 (1%)	1 (1%)	1.05	[0.58-1.93]	0.886309	1		1.07	[0.01-84.87]	1	1		1.29	[0.63-2.69]	0.497143	0.716951		0.53	[0.01-10.38]	1	1
DPH5	diphthamide biosynthesis 5	1p21.2	51611	132	123	31 (23%)	20 (15%)	1 (1%)	3 (2%)	32 (26%)	22 (18%)	1 (1%)	1 (1%)	1.15	[0.62-2.11]	0.665059	0.982786		1.07	[0.01-84.87]	1	1		1.22	[0.6-2.51]	0.613908	0.807721		0.35	[0.01-4.47]	0.622978	1
SCARNA16|ENSG00000252765.1	NA	1p21.2	NA	132	123	30 (23%)	20 (15%)	1 (1%)	3 (2%)	32 (26%)	22 (18%)	2 (2%)	1 (1%)	1.19	[0.65-2.21]	0.561876	0.933734		2.16	[0.11-128.61]	0.610617	1		1.22	[0.6-2.51]	0.613908	0.807721		0.35	[0.01-4.47]	0.622978	1
snoU13|ENSG00000238296.1	NA	1p21.2	NA	132	123	30 (23%)	20 (15%)	1 (1%)	3 (2%)	32 (26%)	22 (18%)	2 (2%)	1 (1%)	1.19	[0.65-2.21]	0.561876	0.933734		2.16	[0.11-128.61]	0.610617	1		1.22	[0.6-2.51]	0.613908	0.807721		0.35	[0.01-4.47]	0.622978	1
S1PR1	sphingosine-1-phosphate receptor 1	1p21.2	1901	132	123	30 (23%)	20 (15%)	1 (1%)	3 (2%)	32 (26%)	22 (18%)	2 (2%)	1 (1%)	1.19	[0.65-2.21]	0.561876	0.933734		2.16	[0.11-128.61]	0.610617	1		1.22	[0.6-2.51]	0.613908	0.807721		0.35	[0.01-4.47]	0.622978	1
OLFM3	olfactomedin 3	1p21.1	118427	132	123	31 (23%)	20 (15%)	1 (1%)	3 (2%)	32 (26%)	22 (18%)	2 (2%)	1 (1%)	1.15	[0.62-2.11]	0.665059	0.982786		2.16	[0.11-128.61]	0.610617	1		1.22	[0.6-2.51]	0.613908	0.807721		0.35	[0.01-4.47]	0.622978	1
COL11A1	collagen type XI alpha 1 chain	1p21.1	1301	132	123	30 (23%)	20 (15%)	1 (1%)	3 (2%)	30 (24%)	23 (19%)	1 (1%)	1 (1%)	1.1	[0.59-2.04]	0.769651	1		1.07	[0.01-84.87]	1	1		1.29	[0.63-2.63]	0.504835	0.72383		0.35	[0.01-4.47]	0.622978	1
RN7SKP285	RN7SK pseudogene 285	1p21.1	106480920	132	123	30 (23%)	19 (14%)	1 (1%)	3 (2%)	30 (24%)	23 (19%)	1 (1%)	1 (1%)	1.1	[0.59-2.04]	0.769651	1		1.07	[0.01-84.87]	1	1		1.37	[0.67-2.82]	0.400167	0.631387		0.35	[0.01-4.47]	0.622978	1
AMY1A	amylase alpha 1A	1p21.1	276	132	123	31 (23%)	19 (14%)	1 (1%)	3 (2%)	30 (24%)	24 (20%)	1 (1%)	2 (2%)	1.05	[0.57-1.95]	0.884169	1		1.07	[0.01-84.87]	1	1		1.44	[0.71-2.96]	0.316804	0.552964		0.71	[0.06-6.32]	1	1
AMY1B	amylase alpha 1B	1p21.1	277	132	123	31 (23%)	19 (14%)	1 (1%)	3 (2%)	30 (24%)	24 (20%)	1 (1%)	2 (2%)	1.05	[0.57-1.95]	0.884169	1		1.07	[0.01-84.87]	1	1		1.44	[0.71-2.96]	0.316804	0.552964		0.71	[0.06-6.32]	1	1
AMY1C	amylase alpha 1C	1p21.1	278	132	123	31 (23%)	19 (14%)	1 (1%)	3 (2%)	30 (24%)	24 (20%)	1 (1%)	2 (2%)	1.05	[0.57-1.95]	0.884169	1		1.07	[0.01-84.87]	1	1		1.44	[0.71-2.96]	0.316804	0.552964		0.71	[0.06-6.32]	1	1
AMY2A	amylase alpha 2A	1p21.1	279	132	123	31 (23%)	19 (14%)	1 (1%)	3 (2%)	30 (24%)	24 (20%)	1 (1%)	2 (2%)	1.05	[0.57-1.95]	0.884169	1		1.07	[0.01-84.87]	1	1		1.44	[0.71-2.96]	0.316804	0.552964		0.71	[0.06-6.32]	1	1
AMY2B	amylase alpha 2B	1p21.1	280	132	123	31 (23%)	19 (14%)	1 (1%)	3 (2%)	30 (24%)	24 (20%)	1 (1%)	2 (2%)	1.05	[0.57-1.95]	0.884169	1		1.07	[0.01-84.87]	1	1		1.44	[0.71-2.96]	0.316804	0.552964		0.71	[0.06-6.32]	1	1
RNPC3	RNA binding region (RNP1, RRM) containing 3	1p21.1	55599	132	123	31 (23%)	19 (14%)	1 (1%)	3 (2%)	30 (24%)	24 (20%)	1 (1%)	2 (2%)	1.05	[0.57-1.95]	0.884169	1		1.07	[0.01-84.87]	1	1		1.44	[0.71-2.96]	0.316804	0.552964		0.71	[0.06-6.32]	1	1
PRMT6	protein arginine methyltransferase 6	1p13.3	55170	132	123	30 (23%)	19 (14%)	1 (1%)	3 (2%)	28 (23%)	25 (20%)	0 (0%)	1 (1%)	1	[0.53-1.88]	1	1		0	[0-41.85]	1	1		1.51	[0.75-3.1]	0.246735	0.486171		0.35	[0.01-4.47]	0.622978	1
NTNG1	netrin G1	1p13.3	22854	132	123	30 (23%)	19 (14%)	2 (2%)	3 (2%)	28 (23%)	25 (20%)	0 (0%)	1 (1%)	1	[0.53-1.88]	1	1		0	[0-5.71]	0.498657	1		1.51	[0.75-3.1]	0.246735	0.486171		0.35	[0.01-4.47]	0.622978	1
VAV3	vav guanine nucleotide exchange factor 3	1p13.3	10451	132	123	30 (23%)	19 (14%)	2 (2%)	3 (2%)	28 (23%)	25 (20%)	0 (0%)	1 (1%)	1	[0.53-1.88]	1	1		0	[0-5.71]	0.498657	1		1.51	[0.75-3.1]	0.246735	0.486171		0.35	[0.01-4.47]	0.622978	1
SLC25A24	solute carrier family 25 member 24	1p13.3	29957	132	123	28 (21%)	20 (15%)	2 (2%)	3 (2%)	28 (23%)	25 (20%)	0 (0%)	1 (1%)	1.09	[0.58-2.07]	0.879801	1		0	[0-5.71]	0.498657	1		1.43	[0.71-2.89]	0.325083	0.561086		0.35	[0.01-4.47]	0.622978	1
NBPF4	NBPF member 4	1p13.3	148545	132	123	28 (21%)	20 (15%)	2 (2%)	3 (2%)	28 (23%)	25 (20%)	0 (0%)	1 (1%)	1.09	[0.58-2.07]	0.879801	1		0	[0-5.71]	0.498657	1		1.43	[0.71-2.89]	0.325083	0.561086		0.35	[0.01-4.47]	0.622978	1
SLC25A24P1	SLC25A24 pseudogene 1	1p13.3	727941	132	123	28 (21%)	20 (15%)	2 (2%)	3 (2%)	28 (23%)	25 (20%)	0 (0%)	1 (1%)	1.09	[0.58-2.07]	0.879801	1		0	[0-5.71]	0.498657	1		1.43	[0.71-2.89]	0.325083	0.561086		0.35	[0.01-4.47]	0.622978	1
NBPF5P	NBPF member 5, pseudogene	1p13.3	100507044	132	123	28 (21%)	20 (15%)	2 (2%)	3 (2%)	28 (23%)	25 (20%)	0 (0%)	1 (1%)	1.09	[0.58-2.07]	0.879801	1		0	[0-5.71]	0.498657	1		1.43	[0.71-2.89]	0.325083	0.561086		0.35	[0.01-4.47]	0.622978	1
NBPF6	NBPF member 6	1p13.3	653149	132	123	28 (21%)	20 (15%)	2 (2%)	3 (2%)	28 (23%)	25 (20%)	0 (0%)	1 (1%)	1.09	[0.58-2.07]	0.879801	1		0	[0-5.71]	0.498657	1		1.43	[0.71-2.89]	0.325083	0.561086		0.35	[0.01-4.47]	0.622978	1
FAM102B	EEIG family member 2	1p13.3	284611	132	123	28 (21%)	19 (14%)	2 (2%)	3 (2%)	28 (23%)	25 (20%)	0 (0%)	1 (1%)	1.09	[0.58-2.07]	0.879801	1		0	[0-5.71]	0.498657	1		1.51	[0.75-3.1]	0.246735	0.486171		0.35	[0.01-4.47]	0.622978	1
HENMT1	HEN methyltransferase 1	1p13.3	113802	132	123	27 (20%)	19 (14%)	1 (1%)	3 (2%)	28 (23%)	25 (20%)	0 (0%)	1 (1%)	1.15	[0.6-2.18]	0.760806	1		0	[0-41.85]	1	1		1.51	[0.75-3.1]	0.246735	0.486171		0.35	[0.01-4.47]	0.622978	1
PRPF38B	pre-mRNA processing factor 38B	1p13.3	55119	132	123	27 (20%)	19 (14%)	1 (1%)	3 (2%)	28 (23%)	25 (20%)	0 (0%)	1 (1%)	1.15	[0.6-2.18]	0.760806	1		0	[0-41.85]	1	1		1.51	[0.75-3.1]	0.246735	0.486171		0.35	[0.01-4.47]	0.622978	1
FNDC7	fibronectin type III domain containing 7	1p13.3	163479	132	123	27 (20%)	19 (14%)	1 (1%)	3 (2%)	28 (23%)	25 (20%)	0 (0%)	1 (1%)	1.15	[0.6-2.18]	0.760806	1		0	[0-41.85]	1	1		1.51	[0.75-3.1]	0.246735	0.486171		0.35	[0.01-4.47]	0.622978	1
STXBP3	syntaxin binding protein 3	1p13.3	6814	132	123	27 (20%)	19 (14%)	1 (1%)	3 (2%)	28 (23%)	25 (20%)	0 (0%)	1 (1%)	1.15	[0.6-2.18]	0.760806	1		0	[0-41.85]	1	1		1.51	[0.75-3.1]	0.246735	0.486171		0.35	[0.01-4.47]	0.622978	1
AKNAD1	AKNA domain containing 1	1p13.3	254268	132	123	27 (20%)	19 (14%)	1 (1%)	3 (2%)	28 (23%)	25 (20%)	0 (0%)	1 (1%)	1.15	[0.6-2.18]	0.760806	1		0	[0-41.85]	1	1		1.51	[0.75-3.1]	0.246735	0.486171		0.35	[0.01-4.47]	0.622978	1
SPATA42	spermatogenesis associated 42	1p13.3	642864	132	123	27 (20%)	19 (14%)	1 (1%)	3 (2%)	28 (23%)	25 (20%)	0 (0%)	1 (1%)	1.15	[0.6-2.18]	0.760806	1		0	[0-41.85]	1	1		1.51	[0.75-3.1]	0.246735	0.486171		0.35	[0.01-4.47]	0.622978	1
GPSM2	G protein signaling modulator 2	1p13.3	29899	132	123	27 (20%)	19 (14%)	1 (1%)	3 (2%)	28 (23%)	25 (20%)	0 (0%)	1 (1%)	1.15	[0.6-2.18]	0.760806	1		0	[0-41.85]	1	1		1.51	[0.75-3.1]	0.246735	0.486171		0.35	[0.01-4.47]	0.622978	1
CLCC1	chloride channel CLIC like 1	1p13.3	23155	132	123	27 (20%)	19 (14%)	0 (0%)	3 (2%)	28 (23%)	25 (20%)	0 (0%)	1 (1%)	1.15	[0.6-2.18]	0.760806	1		0	[0-Inf]	1	1		1.51	[0.75-3.1]	0.246735	0.486171		0.35	[0.01-4.47]	0.622978	1
WDR47	WD repeat domain 47	1p13.3	22911	132	123	27 (20%)	19 (14%)	0 (0%)	3 (2%)	28 (23%)	25 (20%)	0 (0%)	1 (1%)	1.15	[0.6-2.18]	0.760806	1		0	[0-Inf]	1	1		1.51	[0.75-3.1]	0.246735	0.486171		0.35	[0.01-4.47]	0.622978	1
TAF13	TATA-box binding protein associated factor 13	1p13.3	6884	132	123	27 (20%)	19 (14%)	0 (0%)	3 (2%)	28 (23%)	25 (20%)	0 (0%)	1 (1%)	1.15	[0.6-2.18]	0.760806	1		0	[0-Inf]	1	1		1.51	[0.75-3.1]	0.246735	0.486171		0.35	[0.01-4.47]	0.622978	1
C1orf194	cilia and flagella associated protein 276	1p13.3	127003	132	123	27 (20%)	19 (14%)	0 (0%)	3 (2%)	28 (23%)	25 (20%)	0 (0%)	1 (1%)	1.15	[0.6-2.18]	0.760806	1		0	[0-Inf]	1	1		1.51	[0.75-3.1]	0.246735	0.486171		0.35	[0.01-4.47]	0.622978	1
KIAA1324	endosome-lysosome associated apoptosis and autophagy regulator 1	1p13.3	57535	132	123	27 (20%)	19 (14%)	0 (0%)	3 (2%)	28 (23%)	25 (20%)	0 (0%)	1 (1%)	1.15	[0.6-2.18]	0.760806	1		0	[0-Inf]	1	1		1.51	[0.75-3.1]	0.246735	0.486171		0.35	[0.01-4.47]	0.622978	1
SCARNA2	small Cajal body-specific RNA 2	1p13.3	677766	132	123	27 (20%)	19 (14%)	0 (0%)	3 (2%)	28 (23%)	25 (20%)	0 (0%)	1 (1%)	1.15	[0.6-2.18]	0.760806	1		0	[0-Inf]	1	1		1.51	[0.75-3.1]	0.246735	0.486171		0.35	[0.01-4.47]	0.622978	1
TMEM167B	transmembrane protein 167B	1p13.3	56900	132	123	27 (20%)	19 (14%)	0 (0%)	3 (2%)	28 (23%)	25 (20%)	0 (0%)	1 (1%)	1.15	[0.6-2.18]	0.760806	1		0	[0-Inf]	1	1		1.51	[0.75-3.1]	0.246735	0.486171		0.35	[0.01-4.47]	0.622978	1
SARS	seryl-tRNA synthetase 1	1p13.3	6301	132	123	27 (20%)	19 (14%)	0 (0%)	3 (2%)	28 (23%)	25 (20%)	0 (0%)	1 (1%)	1.15	[0.6-2.18]	0.760806	1		0	[0-Inf]	1	1		1.51	[0.75-3.1]	0.246735	0.486171		0.35	[0.01-4.47]	0.622978	1
CELSR2	cadherin EGF LAG seven-pass G-type receptor 2	1p13.3	1952	132	123	27 (20%)	19 (14%)	0 (0%)	3 (2%)	28 (23%)	25 (20%)	0 (0%)	1 (1%)	1.15	[0.6-2.18]	0.760806	1		0	[0-Inf]	1	1		1.51	[0.75-3.1]	0.246735	0.486171		0.35	[0.01-4.47]	0.622978	1
PSRC1	proline and serine rich coiled-coil 1	1p13.3	84722	132	123	27 (20%)	19 (14%)	0 (0%)	3 (2%)	28 (23%)	25 (20%)	0 (0%)	1 (1%)	1.15	[0.6-2.18]	0.760806	1		0	[0-Inf]	1	1		1.51	[0.75-3.1]	0.246735	0.486171		0.35	[0.01-4.47]	0.622978	1
MYBPHL	myosin binding protein H like	1p13.3	343263	132	123	27 (20%)	19 (14%)	0 (0%)	3 (2%)	28 (23%)	25 (20%)	0 (0%)	1 (1%)	1.15	[0.6-2.18]	0.760806	1		0	[0-Inf]	1	1		1.51	[0.75-3.1]	0.246735	0.486171		0.35	[0.01-4.47]	0.622978	1
SORT1	sortilin 1	1p13.3|1p21.3-p13.1	6272	132	123	27 (20%)	19 (14%)	0 (0%)	3 (2%)	28 (23%)	25 (20%)	0 (0%)	1 (1%)	1.15	[0.6-2.18]	0.760806	1		0	[0-Inf]	1	1		1.51	[0.75-3.1]	0.246735	0.486171		0.35	[0.01-4.47]	0.622978	1
PSMA5	proteasome 20S subunit alpha 5	1p13.3	5686	132	123	27 (20%)	19 (14%)	0 (0%)	3 (2%)	28 (23%)	25 (20%)	0 (0%)	1 (1%)	1.15	[0.6-2.18]	0.760806	1		0	[0-Inf]	1	1		1.51	[0.75-3.1]	0.246735	0.486171		0.35	[0.01-4.47]	0.622978	1
SYPL2	synaptophysin like 2	1p13.3	284612	132	123	27 (20%)	19 (14%)	0 (0%)	3 (2%)	28 (23%)	25 (20%)	0 (0%)	1 (1%)	1.15	[0.6-2.18]	0.760806	1		0	[0-Inf]	1	1		1.51	[0.75-3.1]	0.246735	0.486171		0.35	[0.01-4.47]	0.622978	1
ATXN7L2	ataxin 7 like 2	1p13.3	127002	132	123	27 (20%)	19 (14%)	0 (0%)	3 (2%)	28 (23%)	25 (20%)	0 (0%)	1 (1%)	1.15	[0.6-2.18]	0.760806	1		0	[0-Inf]	1	1		1.51	[0.75-3.1]	0.246735	0.486171		0.35	[0.01-4.47]	0.622978	1
CYB561D1	cytochrome b561 family member D1	1p13.3	284613	132	123	27 (20%)	19 (14%)	0 (0%)	3 (2%)	28 (23%)	25 (20%)	0 (0%)	1 (1%)	1.15	[0.6-2.18]	0.760806	1		0	[0-Inf]	1	1		1.51	[0.75-3.1]	0.246735	0.486171		0.35	[0.01-4.47]	0.622978	1
AMIGO1	adhesion molecule with Ig like domain 1	1p13.3	57463	132	123	27 (20%)	19 (14%)	0 (0%)	3 (2%)	28 (23%)	25 (20%)	0 (0%)	1 (1%)	1.15	[0.6-2.18]	0.760806	1		0	[0-Inf]	1	1		1.51	[0.75-3.1]	0.246735	0.486171		0.35	[0.01-4.47]	0.622978	1
GPR61	G protein-coupled receptor 61	1p13.3	83873	132	123	27 (20%)	19 (14%)	0 (0%)	3 (2%)	28 (23%)	25 (20%)	0 (0%)	1 (1%)	1.15	[0.6-2.18]	0.760806	1		0	[0-Inf]	1	1		1.51	[0.75-3.1]	0.246735	0.486171		0.35	[0.01-4.47]	0.622978	1
GNAI3	G protein subunit alpha i3	1p13.3	2773	132	123	27 (20%)	19 (14%)	0 (0%)	3 (2%)	28 (23%)	25 (20%)	0 (0%)	1 (1%)	1.15	[0.6-2.18]	0.760806	1		0	[0-Inf]	1	1		1.51	[0.75-3.1]	0.246735	0.486171		0.35	[0.01-4.47]	0.622978	1
RNU6V	RNA, U6 small nuclear variant sequence with SNRPE pseudogene sequence	1p13.3	6071	132	123	27 (20%)	19 (14%)	0 (0%)	3 (2%)	28 (23%)	25 (20%)	0 (0%)	1 (1%)	1.15	[0.6-2.18]	0.760806	1		0	[0-Inf]	1	1		1.51	[0.75-3.1]	0.246735	0.486171		0.35	[0.01-4.47]	0.622978	1
MIR197	microRNA 197	1p13.3	406974	132	123	27 (20%)	19 (14%)	0 (0%)	3 (2%)	28 (23%)	25 (20%)	0 (0%)	1 (1%)	1.15	[0.6-2.18]	0.760806	1		0	[0-Inf]	1	1		1.51	[0.75-3.1]	0.246735	0.486171		0.35	[0.01-4.47]	0.622978	1
GNAT2	G protein subunit alpha transducin 2	1p13.3	2780	132	123	27 (20%)	19 (14%)	0 (0%)	3 (2%)	28 (23%)	25 (20%)	0 (0%)	1 (1%)	1.15	[0.6-2.18]	0.760806	1		0	[0-Inf]	1	1		1.51	[0.75-3.1]	0.246735	0.486171		0.35	[0.01-4.47]	0.622978	1
AMPD2	adenosine monophosphate deaminase 2	1p13.3	271	132	123	27 (20%)	19 (14%)	0 (0%)	3 (2%)	28 (23%)	25 (20%)	0 (0%)	1 (1%)	1.15	[0.6-2.18]	0.760806	1		0	[0-Inf]	1	1		1.51	[0.75-3.1]	0.246735	0.486171		0.35	[0.01-4.47]	0.622978	1
GSTM1	glutathione S-transferase mu 1	1p13.3	2944	132	123	27 (20%)	19 (14%)	0 (0%)	3 (2%)	28 (23%)	25 (20%)	0 (0%)	1 (1%)	1.15	[0.6-2.18]	0.760806	1		0	[0-Inf]	1	1		1.51	[0.75-3.1]	0.246735	0.486171		0.35	[0.01-4.47]	0.622978	1
GSTM2	glutathione S-transferase mu 2	1p13.3	2946	132	123	27 (20%)	19 (14%)	0 (0%)	3 (2%)	28 (23%)	25 (20%)	0 (0%)	1 (1%)	1.15	[0.6-2.18]	0.760806	1		0	[0-Inf]	1	1		1.51	[0.75-3.1]	0.246735	0.486171		0.35	[0.01-4.47]	0.622978	1
GSTM4	glutathione S-transferase mu 4	1p13.3	2948	132	123	27 (20%)	19 (14%)	0 (0%)	3 (2%)	28 (23%)	25 (20%)	0 (0%)	1 (1%)	1.15	[0.6-2.18]	0.760806	1		0	[0-Inf]	1	1		1.51	[0.75-3.1]	0.246735	0.486171		0.35	[0.01-4.47]	0.622978	1
GSTM5	glutathione S-transferase mu 5	1p13.3	2949	132	123	27 (20%)	19 (14%)	0 (0%)	3 (2%)	28 (23%)	25 (20%)	0 (0%)	1 (1%)	1.15	[0.6-2.18]	0.760806	1		0	[0-Inf]	1	1		1.51	[0.75-3.1]	0.246735	0.486171		0.35	[0.01-4.47]	0.622978	1
GSTM3	glutathione S-transferase mu 3	1p13.3	2947	132	123	27 (20%)	18 (14%)	0 (0%)	3 (2%)	28 (23%)	25 (20%)	0 (0%)	1 (1%)	1.15	[0.6-2.18]	0.760806	1		0	[0-Inf]	1	1		1.61	[0.79-3.34]	0.181537	0.410943		0.35	[0.01-4.47]	0.622978	1
EPS8L3	EPS8 like 3	1p13.3	79574	132	123	27 (20%)	18 (14%)	0 (0%)	3 (2%)	28 (23%)	25 (20%)	0 (0%)	1 (1%)	1.15	[0.6-2.18]	0.760806	1		0	[0-Inf]	1	1		1.61	[0.79-3.34]	0.181537	0.410943		0.35	[0.01-4.47]	0.622978	1
CSF1	colony stimulating factor 1	1p13.3	1435	132	123	27 (20%)	18 (14%)	0 (0%)	3 (2%)	28 (23%)	24 (20%)	0 (0%)	1 (1%)	1.15	[0.6-2.18]	0.760806	1		0	[0-Inf]	1	1		1.53	[0.75-3.19]	0.238446	0.482382		0.35	[0.01-4.47]	0.622978	1
AHCYL1	adenosylhomocysteinase like 1	1p13.3	10768	132	123	28 (21%)	18 (14%)	1 (1%)	3 (2%)	28 (23%)	24 (20%)	0 (0%)	1 (1%)	1.09	[0.58-2.07]	0.879801	1		0	[0-41.85]	1	1		1.53	[0.75-3.19]	0.238446	0.482382		0.35	[0.01-4.47]	0.622978	1
STRIP1	striatin interacting protein 1	1p13.3	85369	132	123	28 (21%)	18 (14%)	1 (1%)	3 (2%)	28 (23%)	24 (20%)	0 (0%)	1 (1%)	1.09	[0.58-2.07]	0.879801	1		0	[0-41.85]	1	1		1.53	[0.75-3.19]	0.238446	0.482382		0.35	[0.01-4.47]	0.622978	1
ALX3	ALX homeobox 3	1p13.3	257	132	123	28 (21%)	18 (14%)	0 (0%)	3 (2%)	28 (23%)	24 (20%)	0 (0%)	1 (1%)	1.09	[0.58-2.07]	0.879801	1		0	[0-Inf]	1	1		1.53	[0.75-3.19]	0.238446	0.482382		0.35	[0.01-4.47]	0.622978	1
UBL4B	ubiquitin like 4B	1p13.3	164153	132	123	28 (21%)	18 (14%)	0 (0%)	3 (2%)	28 (23%)	24 (20%)	0 (0%)	1 (1%)	1.09	[0.58-2.07]	0.879801	1		0	[0-Inf]	1	1		1.53	[0.75-3.19]	0.238446	0.482382		0.35	[0.01-4.47]	0.622978	1
SLC6A17	solute carrier family 6 member 17	1p13.3	388662	132	123	28 (21%)	18 (14%)	0 (0%)	3 (2%)	28 (23%)	24 (20%)	0 (0%)	1 (1%)	1.09	[0.58-2.07]	0.879801	1		0	[0-Inf]	1	1		1.53	[0.75-3.19]	0.238446	0.482382		0.35	[0.01-4.47]	0.622978	1
KCNC4	potassium voltage-gated channel subfamily C member 4	1p13.3	3749	132	123	28 (21%)	18 (14%)	0 (0%)	3 (2%)	28 (23%)	24 (20%)	0 (0%)	1 (1%)	1.09	[0.58-2.07]	0.879801	1		0	[0-Inf]	1	1		1.53	[0.75-3.19]	0.238446	0.482382		0.35	[0.01-4.47]	0.622978	1
SNORA25|ENSG00000200536.1	NA	1p13.3	NA	132	123	28 (21%)	18 (14%)	0 (0%)	3 (2%)	28 (23%)	24 (20%)	0 (0%)	1 (1%)	1.09	[0.58-2.07]	0.879801	1		0	[0-Inf]	1	1		1.53	[0.75-3.19]	0.238446	0.482382		0.35	[0.01-4.47]	0.622978	1
RBM15	RNA binding motif protein 15	1p13.3	64783	132	123	28 (21%)	19 (14%)	0 (0%)	4 (3%)	28 (23%)	24 (20%)	0 (0%)	1 (1%)	1.09	[0.58-2.07]	0.879801	1		0	[0-Inf]	1	1		1.44	[0.71-2.96]	0.316804	0.552964		0.26	[0.01-2.71]	0.37163	1
SLC16A4	solute carrier family 16 member 4	1p13.3	9122	132	123	28 (21%)	18 (14%)	0 (0%)	3 (2%)	28 (23%)	24 (20%)	0 (0%)	1 (1%)	1.09	[0.58-2.07]	0.879801	1		0	[0-Inf]	1	1		1.53	[0.75-3.19]	0.238446	0.482382		0.35	[0.01-4.47]	0.622978	1
LAMTOR5	late endosomal/lysosomal adaptor, MAPK and MTOR activator 5	1p13.3	10542	132	123	28 (21%)	18 (14%)	0 (0%)	3 (2%)	28 (23%)	24 (20%)	0 (0%)	1 (1%)	1.09	[0.58-2.07]	0.879801	1		0	[0-Inf]	1	1		1.53	[0.75-3.19]	0.238446	0.482382		0.35	[0.01-4.47]	0.622978	1
PROK1	prokineticin 1	1p13.3	84432	132	123	28 (21%)	18 (14%)	0 (0%)	3 (2%)	28 (23%)	24 (20%)	0 (0%)	1 (1%)	1.09	[0.58-2.07]	0.879801	1		0	[0-Inf]	1	1		1.53	[0.75-3.19]	0.238446	0.482382		0.35	[0.01-4.47]	0.622978	1
CYMP	chymosin, pseudogene	1p13.3	643160	132	123	28 (21%)	18 (14%)	0 (0%)	3 (2%)	28 (23%)	24 (20%)	0 (0%)	1 (1%)	1.09	[0.58-2.07]	0.879801	1		0	[0-Inf]	1	1		1.53	[0.75-3.19]	0.238446	0.482382		0.35	[0.01-4.47]	0.622978	1
KCNA10	potassium voltage-gated channel subfamily A member 10	1p13.3	3744	132	123	28 (21%)	18 (14%)	0 (0%)	3 (2%)	28 (23%)	24 (20%)	0 (0%)	1 (1%)	1.09	[0.58-2.07]	0.879801	1		0	[0-Inf]	1	1		1.53	[0.75-3.19]	0.238446	0.482382		0.35	[0.01-4.47]	0.622978	1
KCNA2	potassium voltage-gated channel subfamily A member 2	1p13.3	3737	132	123	28 (21%)	18 (14%)	0 (0%)	3 (2%)	28 (23%)	24 (20%)	0 (0%)	1 (1%)	1.09	[0.58-2.07]	0.879801	1		0	[0-Inf]	1	1		1.53	[0.75-3.19]	0.238446	0.482382		0.35	[0.01-4.47]	0.622978	1
KCNA3	potassium voltage-gated channel subfamily A member 3	1p13.3	3738	132	123	28 (21%)	19 (14%)	0 (0%)	3 (2%)	28 (23%)	24 (20%)	0 (0%)	1 (1%)	1.09	[0.58-2.07]	0.879801	1		0	[0-Inf]	1	1		1.44	[0.71-2.96]	0.316804	0.552964		0.35	[0.01-4.47]	0.622978	1
CD53	CD53 molecule	1p13.3	963	132	123	28 (21%)	19 (14%)	0 (0%)	3 (2%)	28 (23%)	24 (20%)	0 (0%)	1 (1%)	1.09	[0.58-2.07]	0.879801	1		0	[0-Inf]	1	1		1.44	[0.71-2.96]	0.316804	0.552964		0.35	[0.01-4.47]	0.622978	1
LRIF1	ligand dependent nuclear receptor interacting factor 1	1p13.3	55791	132	123	28 (21%)	19 (14%)	0 (0%)	3 (2%)	28 (23%)	24 (20%)	0 (0%)	1 (1%)	1.09	[0.58-2.07]	0.879801	1		0	[0-Inf]	1	1		1.44	[0.71-2.96]	0.316804	0.552964		0.35	[0.01-4.47]	0.622978	1
RNA5SP54	RNA, 5S ribosomal pseudogene 54	1p13.3	100873292	132	123	28 (21%)	19 (14%)	0 (0%)	3 (2%)	28 (23%)	24 (20%)	0 (0%)	1 (1%)	1.09	[0.58-2.07]	0.879801	1		0	[0-Inf]	1	1		1.44	[0.71-2.96]	0.316804	0.552964		0.35	[0.01-4.47]	0.622978	1
DRAM2	DNA damage regulated autophagy modulator 2	1p13.3	128338	132	123	28 (21%)	19 (14%)	0 (0%)	3 (2%)	27 (22%)	24 (20%)	0 (0%)	1 (1%)	1.04	[0.55-1.98]	1	1		0	[0-Inf]	1	1		1.44	[0.71-2.96]	0.316804	0.552964		0.35	[0.01-4.47]	0.622978	1
CEPT1	choline/ethanolamine phosphotransferase 1	1p13.3	10390	132	123	29 (22%)	19 (14%)	1 (1%)	3 (2%)	27 (22%)	24 (20%)	0 (0%)	1 (1%)	1	[0.53-1.89]	1	1		0	[0-41.85]	1	1		1.44	[0.71-2.96]	0.316804	0.552964		0.35	[0.01-4.47]	0.622978	1
DENND2D	DENN domain containing 2D	1p13.3-p13.2	79961	132	123	29 (22%)	19 (14%)	1 (1%)	3 (2%)	27 (22%)	24 (20%)	0 (0%)	1 (1%)	1	[0.53-1.89]	1	1		0	[0-41.85]	1	1		1.44	[0.71-2.96]	0.316804	0.552964		0.35	[0.01-4.47]	0.622978	1
CHI3L2	chitinase 3 like 2	1p13.2	1117	132	123	29 (22%)	19 (14%)	1 (1%)	3 (2%)	27 (22%)	24 (20%)	0 (0%)	1 (1%)	1	[0.53-1.89]	1	1		0	[0-41.85]	1	1		1.44	[0.71-2.96]	0.316804	0.552964		0.35	[0.01-4.47]	0.622978	1
CHIAP2	chitinase, acidic pseudogene 2	1p13.2	149620	132	123	29 (22%)	19 (14%)	1 (1%)	3 (2%)	27 (22%)	24 (20%)	0 (0%)	1 (1%)	1	[0.53-1.89]	1	1		0	[0-41.85]	1	1		1.44	[0.71-2.96]	0.316804	0.552964		0.35	[0.01-4.47]	0.622978	1
CHIA	chitinase acidic	1p13.2	27159	132	123	29 (22%)	19 (14%)	1 (1%)	3 (2%)	27 (22%)	24 (20%)	0 (0%)	1 (1%)	1	[0.53-1.89]	1	1		0	[0-41.85]	1	1		1.44	[0.71-2.96]	0.316804	0.552964		0.35	[0.01-4.47]	0.622978	1
PIFO	primary cilia formation	1p13.2	128344	132	123	29 (22%)	19 (14%)	1 (1%)	3 (2%)	27 (22%)	24 (20%)	0 (0%)	1 (1%)	1	[0.53-1.89]	1	1		0	[0-41.85]	1	1		1.44	[0.71-2.96]	0.316804	0.552964		0.35	[0.01-4.47]	0.622978	1
PGCP1	pepsinogen B, pseudogene	1p13.2	441897	132	123	28 (21%)	19 (14%)	0 (0%)	3 (2%)	27 (22%)	24 (20%)	0 (0%)	1 (1%)	1.04	[0.55-1.98]	1	1		0	[0-Inf]	1	1		1.44	[0.71-2.96]	0.316804	0.552964		0.35	[0.01-4.47]	0.622978	1
OVGP1	oviductal glycoprotein 1	1p13.2	5016	132	123	28 (21%)	19 (14%)	0 (0%)	3 (2%)	27 (22%)	24 (20%)	0 (0%)	1 (1%)	1.04	[0.55-1.98]	1	1		0	[0-Inf]	1	1		1.44	[0.71-2.96]	0.316804	0.552964		0.35	[0.01-4.47]	0.622978	1
WDR77	WD repeat domain 77	1p13.2	79084	132	123	28 (21%)	19 (14%)	0 (0%)	3 (2%)	27 (22%)	24 (20%)	0 (0%)	1 (1%)	1.04	[0.55-1.98]	1	1		0	[0-Inf]	1	1		1.44	[0.71-2.96]	0.316804	0.552964		0.35	[0.01-4.47]	0.622978	1
ATP5F1	ATP synthase peripheral stalk-membrane subunit b	1p13.2	515	132	123	28 (21%)	19 (14%)	0 (0%)	3 (2%)	27 (22%)	24 (20%)	0 (0%)	1 (1%)	1.04	[0.55-1.98]	1	1		0	[0-Inf]	1	1		1.44	[0.71-2.96]	0.316804	0.552964		0.35	[0.01-4.47]	0.622978	1
C1orf162	chromosome 1 open reading frame 162	1p13.2	128346	132	123	28 (21%)	19 (14%)	0 (0%)	3 (2%)	27 (22%)	24 (20%)	0 (0%)	1 (1%)	1.04	[0.55-1.98]	1	1		0	[0-Inf]	1	1		1.44	[0.71-2.96]	0.316804	0.552964		0.35	[0.01-4.47]	0.622978	1
ADORA3	adenosine A3 receptor	1p13.2	140	132	123	28 (21%)	19 (14%)	0 (0%)	3 (2%)	27 (22%)	24 (20%)	0 (0%)	1 (1%)	1.04	[0.55-1.98]	1	1		0	[0-Inf]	1	1		1.44	[0.71-2.96]	0.316804	0.552964		0.35	[0.01-4.47]	0.622978	1
RAP1A	RAP1A, member of RAS oncogene family	1p13.2	5906	132	123	29 (22%)	20 (15%)	1 (1%)	3 (2%)	27 (22%)	24 (20%)	0 (0%)	1 (1%)	1	[0.53-1.89]	1	1		0	[0-41.85]	1	1		1.36	[0.67-2.76]	0.408404	0.636992		0.35	[0.01-4.47]	0.622978	1
FAM212B	inka box actin regulator 2	1p13.2	55924	132	123	29 (22%)	20 (15%)	0 (0%)	4 (3%)	27 (22%)	24 (20%)	0 (0%)	1 (1%)	1	[0.53-1.89]	1	1		0	[0-Inf]	1	1		1.36	[0.67-2.76]	0.408404	0.636992		0.26	[0.01-2.71]	0.37163	1
DDX20	DEAD-box helicase 20	1p13.2	11218	132	123	29 (22%)	20 (15%)	0 (0%)	4 (3%)	27 (22%)	24 (20%)	0 (0%)	1 (1%)	1	[0.53-1.89]	1	1		0	[0-Inf]	1	1		1.36	[0.67-2.76]	0.408404	0.636992		0.26	[0.01-2.71]	0.37163	1
KCND3	potassium voltage-gated channel subfamily D member 3	1p13.2	3752	132	123	29 (22%)	21 (16%)	0 (0%)	4 (3%)	27 (22%)	25 (20%)	0 (0%)	1 (1%)	1	[0.53-1.89]	1	1		0	[0-Inf]	1	1		1.35	[0.68-2.7]	0.416185	0.642976		0.26	[0.01-2.71]	0.37163	1
snoU13|ENSG00000239111.1	NA	1p13.2	NA	132	123	29 (22%)	20 (15%)	0 (0%)	3 (2%)	27 (22%)	25 (20%)	0 (0%)	1 (1%)	1	[0.53-1.89]	1	1		0	[0-Inf]	1	1		1.43	[0.71-2.89]	0.325083	0.561086		0.35	[0.01-4.47]	0.622978	1
snoU13|ENSG00000238761.1	NA	1p13.2	NA	132	123	29 (22%)	21 (16%)	1 (1%)	3 (2%)	27 (22%)	24 (20%)	0 (0%)	1 (1%)	1	[0.53-1.89]	1	1		0	[0-41.85]	1	1		1.28	[0.64-2.58]	0.512065	0.72859		0.35	[0.01-4.47]	0.622978	1
CTTNBP2NL	CTTNBP2 N-terminal like	1p13.2	55917	132	123	29 (22%)	21 (16%)	1 (1%)	3 (2%)	27 (22%)	24 (20%)	0 (0%)	1 (1%)	1	[0.53-1.89]	1	1		0	[0-41.85]	1	1		1.28	[0.64-2.58]	0.512065	0.72859		0.35	[0.01-4.47]	0.622978	1
WNT2B	Wnt family member 2B	1p13.2	7482	132	123	29 (22%)	21 (16%)	1 (1%)	3 (2%)	27 (22%)	24 (20%)	0 (0%)	1 (1%)	1	[0.53-1.89]	1	1		0	[0-41.85]	1	1		1.28	[0.64-2.58]	0.512065	0.72859		0.35	[0.01-4.47]	0.622978	1
ST7L	suppression of tumorigenicity 7 like	1p13.2	54879	132	123	29 (22%)	21 (16%)	1 (1%)	3 (2%)	27 (22%)	24 (20%)	0 (0%)	1 (1%)	1	[0.53-1.89]	1	1		0	[0-41.85]	1	1		1.28	[0.64-2.58]	0.512065	0.72859		0.35	[0.01-4.47]	0.622978	1
CAPZA1	capping actin protein of muscle Z-line subunit alpha 1	1p13.2	829	132	123	28 (21%)	21 (16%)	0 (0%)	3 (2%)	27 (22%)	24 (20%)	0 (0%)	1 (1%)	1.04	[0.55-1.98]	1	1		0	[0-Inf]	1	1		1.28	[0.64-2.58]	0.512065	0.72859		0.35	[0.01-4.47]	0.622978	1
snoU13|ENSG00000238975.1	NA	1p13.2	NA	132	123	28 (21%)	21 (16%)	0 (0%)	3 (2%)	27 (22%)	24 (20%)	0 (0%)	1 (1%)	1.04	[0.55-1.98]	1	1		0	[0-Inf]	1	1		1.28	[0.64-2.58]	0.512065	0.72859		0.35	[0.01-4.47]	0.622978	1
MOV10	Mov10 RISC complex RNA helicase	1p13.2	4343	132	123	28 (21%)	21 (16%)	0 (0%)	3 (2%)	27 (22%)	24 (20%)	0 (0%)	1 (1%)	1.04	[0.55-1.98]	1	1		0	[0-Inf]	1	1		1.28	[0.64-2.58]	0.512065	0.72859		0.35	[0.01-4.47]	0.622978	1
RHOC	ras homolog family member C	1p13.2	389	132	123	28 (21%)	21 (16%)	0 (0%)	3 (2%)	27 (22%)	24 (20%)	0 (0%)	1 (1%)	1.04	[0.55-1.98]	1	1		0	[0-Inf]	1	1		1.28	[0.64-2.58]	0.512065	0.72859		0.35	[0.01-4.47]	0.622978	1
PPM1J	protein phosphatase, Mg2+/Mn2+ dependent 1J	1p13.2	333926	132	123	28 (21%)	21 (16%)	0 (0%)	3 (2%)	27 (22%)	24 (20%)	0 (0%)	1 (1%)	1.04	[0.55-1.98]	1	1		0	[0-Inf]	1	1		1.28	[0.64-2.58]	0.512065	0.72859		0.35	[0.01-4.47]	0.622978	1
FAM19A3	TAFA chemokine like family member 3	1p13.2	284467	132	123	28 (21%)	21 (16%)	0 (0%)	3 (2%)	27 (22%)	24 (20%)	0 (0%)	1 (1%)	1.04	[0.55-1.98]	1	1		0	[0-Inf]	1	1		1.28	[0.64-2.58]	0.512065	0.72859		0.35	[0.01-4.47]	0.622978	1
SLC16A1	solute carrier family 16 member 1	1p13.2	6566	132	123	28 (21%)	21 (16%)	0 (0%)	3 (2%)	27 (22%)	24 (20%)	0 (0%)	1 (1%)	1.04	[0.55-1.98]	1	1		0	[0-Inf]	1	1		1.28	[0.64-2.58]	0.512065	0.72859		0.35	[0.01-4.47]	0.622978	1
LRIG2	leucine rich repeats and immunoglobulin like domains 2	1p13.2	9860	132	123	28 (21%)	21 (16%)	0 (0%)	3 (2%)	27 (22%)	24 (20%)	0 (0%)	1 (1%)	1.04	[0.55-1.98]	1	1		0	[0-Inf]	1	1		1.28	[0.64-2.58]	0.512065	0.72859		0.35	[0.01-4.47]	0.622978	1
MAGI3	membrane associated guanylate kinase, WW and PDZ domain containing 3	1p13.2	260425	132	123	29 (22%)	23 (17%)	1 (1%)	3 (2%)	26 (21%)	25 (20%)	0 (0%)	1 (1%)	0.95	[0.5-1.81]	0.880297	1		0	[0-41.85]	1	1		1.21	[0.61-2.39]	0.63126	0.819368		0.35	[0.01-4.47]	0.622978	1
PHTF1	putative homeodomain transcription factor 1	1p13.2	10745	132	123	29 (22%)	23 (17%)	1 (1%)	3 (2%)	26 (21%)	25 (20%)	0 (0%)	1 (1%)	0.95	[0.5-1.81]	0.880297	1		0	[0-41.85]	1	1		1.21	[0.61-2.39]	0.63126	0.819368		0.35	[0.01-4.47]	0.622978	1
RSBN1	round spermatid basic protein 1	1p13.2	54665	132	123	29 (22%)	23 (17%)	1 (1%)	3 (2%)	26 (21%)	25 (20%)	0 (0%)	1 (1%)	0.95	[0.5-1.81]	0.880297	1		0	[0-41.85]	1	1		1.21	[0.61-2.39]	0.63126	0.819368		0.35	[0.01-4.47]	0.622978	1
PTPN22	protein tyrosine phosphatase non-receptor type 22	1p13.2	26191	132	123	29 (22%)	23 (17%)	1 (1%)	3 (2%)	26 (21%)	25 (20%)	0 (0%)	1 (1%)	0.95	[0.5-1.81]	0.880297	1		0	[0-41.85]	1	1		1.21	[0.61-2.39]	0.63126	0.819368		0.35	[0.01-4.47]	0.622978	1
BCL2L15	BCL2 like 15	1p13.2	440603	132	123	29 (22%)	23 (17%)	0 (0%)	3 (2%)	26 (21%)	24 (20%)	0 (0%)	1 (1%)	0.95	[0.5-1.81]	0.880297	1		0	[0-Inf]	1	1		1.15	[0.58-2.28]	0.747129	0.902925		0.35	[0.01-4.47]	0.622978	1
AP4B1	adaptor related protein complex 4 subunit beta 1	1p13.2	10717	132	123	29 (22%)	23 (17%)	0 (0%)	3 (2%)	26 (21%)	24 (20%)	0 (0%)	1 (1%)	0.95	[0.5-1.81]	0.880297	1		0	[0-Inf]	1	1		1.15	[0.58-2.28]	0.747129	0.902925		0.35	[0.01-4.47]	0.622978	1
DCLRE1B	DNA cross-link repair 1B	1p13.2	64858	132	123	29 (22%)	23 (17%)	0 (0%)	3 (2%)	26 (21%)	24 (20%)	0 (0%)	1 (1%)	0.95	[0.5-1.81]	0.880297	1		0	[0-Inf]	1	1		1.15	[0.58-2.28]	0.747129	0.902925		0.35	[0.01-4.47]	0.622978	1
HIPK1	homeodomain interacting protein kinase 1	1p13.2	204851	132	123	29 (22%)	23 (17%)	0 (0%)	3 (2%)	26 (21%)	25 (20%)	0 (0%)	1 (1%)	0.95	[0.5-1.81]	0.880297	1		0	[0-Inf]	1	1		1.21	[0.61-2.39]	0.63126	0.819368		0.35	[0.01-4.47]	0.622978	1
OLFML3	olfactomedin like 3	1p13.2	56944	132	123	29 (22%)	23 (17%)	0 (0%)	3 (2%)	26 (21%)	25 (20%)	0 (0%)	1 (1%)	0.95	[0.5-1.81]	0.880297	1		0	[0-Inf]	1	1		1.21	[0.61-2.39]	0.63126	0.819368		0.35	[0.01-4.47]	0.622978	1
SYT6	synaptotagmin 6	1p13.2	148281	132	123	29 (22%)	23 (17%)	1 (1%)	3 (2%)	26 (21%)	25 (20%)	0 (0%)	1 (1%)	0.95	[0.5-1.81]	0.880297	1		0	[0-41.85]	1	1		1.21	[0.61-2.39]	0.63126	0.819368		0.35	[0.01-4.47]	0.622978	1
TRIM33	tripartite motif containing 33	1p13.2	51592	132	123	28 (21%)	23 (17%)	0 (0%)	3 (2%)	26 (21%)	25 (20%)	0 (0%)	1 (1%)	1	[0.52-1.9]	1	1		0	[0-Inf]	1	1		1.21	[0.61-2.39]	0.63126	0.819368		0.35	[0.01-4.47]	0.622978	1
BCAS2	BCAS2 pre-mRNA processing factor	1p13.2	10286	132	123	28 (21%)	23 (17%)	0 (0%)	3 (2%)	26 (21%)	25 (20%)	0 (0%)	1 (1%)	1	[0.52-1.9]	1	1		0	[0-Inf]	1	1		1.21	[0.61-2.39]	0.63126	0.819368		0.35	[0.01-4.47]	0.622978	1
DENND2C	DENN domain containing 2C	1p13.2	163259	132	123	28 (21%)	23 (17%)	0 (0%)	3 (2%)	26 (21%)	25 (20%)	0 (0%)	1 (1%)	1	[0.52-1.9]	1	1		0	[0-Inf]	1	1		1.21	[0.61-2.39]	0.63126	0.819368		0.35	[0.01-4.47]	0.622978	1
AMPD1	adenosine monophosphate deaminase 1	1p13.2	270	132	123	28 (21%)	23 (17%)	0 (0%)	3 (2%)	26 (21%)	25 (20%)	0 (0%)	1 (1%)	1	[0.52-1.9]	1	1		0	[0-Inf]	1	1		1.21	[0.61-2.39]	0.63126	0.819368		0.35	[0.01-4.47]	0.622978	1
RN7SL432P	RNA, 7SL, cytoplasmic 432, pseudogene	1p13.2	106481041	132	123	28 (21%)	23 (17%)	0 (0%)	3 (2%)	26 (21%)	25 (20%)	0 (0%)	1 (1%)	1	[0.52-1.9]	1	1		0	[0-Inf]	1	1		1.21	[0.61-2.39]	0.63126	0.819368		0.35	[0.01-4.47]	0.622978	1
NRAS	NRAS proto-oncogene, GTPase	1p13.2	4893	132	123	28 (21%)	23 (17%)	0 (0%)	3 (2%)	26 (21%)	25 (20%)	0 (0%)	1 (1%)	1	[0.52-1.9]	1	1		0	[0-Inf]	1	1		1.21	[0.61-2.39]	0.63126	0.819368		0.35	[0.01-4.47]	0.622978	1
CSDE1	cold shock domain containing E1	1p13.2	7812	132	123	28 (21%)	23 (17%)	0 (0%)	3 (2%)	26 (21%)	25 (20%)	0 (0%)	1 (1%)	1	[0.52-1.9]	1	1		0	[0-Inf]	1	1		1.21	[0.61-2.39]	0.63126	0.819368		0.35	[0.01-4.47]	0.622978	1
SIKE1	suppressor of IKBKE 1	1p13.2	80143	132	123	28 (21%)	23 (17%)	0 (0%)	3 (2%)	26 (21%)	25 (20%)	0 (0%)	1 (1%)	1	[0.52-1.9]	1	1		0	[0-Inf]	1	1		1.21	[0.61-2.39]	0.63126	0.819368		0.35	[0.01-4.47]	0.622978	1
SYCP1	synaptonemal complex protein 1	1p13.2	6847	132	123	28 (21%)	23 (17%)	0 (0%)	3 (2%)	26 (21%)	25 (20%)	0 (0%)	1 (1%)	1	[0.52-1.9]	1	1		0	[0-Inf]	1	1		1.21	[0.61-2.39]	0.63126	0.819368		0.35	[0.01-4.47]	0.622978	1
TSHB	thyroid stimulating hormone subunit beta	1p13.2	7252	132	123	28 (21%)	23 (17%)	0 (0%)	3 (2%)	26 (21%)	25 (20%)	0 (0%)	1 (1%)	1	[0.52-1.9]	1	1		0	[0-Inf]	1	1		1.21	[0.61-2.39]	0.63126	0.819368		0.35	[0.01-4.47]	0.622978	1
TSPAN2	tetraspanin 2	1p13.2	10100	132	123	28 (21%)	23 (17%)	0 (0%)	3 (2%)	26 (21%)	25 (20%)	0 (0%)	1 (1%)	1	[0.52-1.9]	1	1		0	[0-Inf]	1	1		1.21	[0.61-2.39]	0.63126	0.819368		0.35	[0.01-4.47]	0.622978	1
NGF	nerve growth factor	1p13.2	4803	132	123	28 (21%)	22 (17%)	0 (0%)	2 (2%)	27 (22%)	24 (20%)	0 (0%)	1 (1%)	1.04	[0.55-1.98]	1	1		0	[0-Inf]	1	1		1.21	[0.61-2.42]	0.625836	0.816176		0.53	[0.01-10.38]	1	1
RN7SL420P	RNA, 7SL, cytoplasmic 420, pseudogene	1p13.1	106479377	132	123	29 (22%)	22 (17%)	0 (0%)	2 (2%)	27 (22%)	24 (20%)	0 (0%)	1 (1%)	1	[0.53-1.89]	1	1		0	[0-Inf]	1	1		1.21	[0.61-2.42]	0.625836	0.816176		0.53	[0.01-10.38]	1	1
SNORA42|ENSG00000207502.1	NA	1p13.1	NA	132	123	29 (22%)	22 (17%)	0 (0%)	2 (2%)	27 (22%)	24 (20%)	0 (0%)	1 (1%)	1	[0.53-1.89]	1	1		0	[0-Inf]	1	1		1.21	[0.61-2.42]	0.625836	0.816176		0.53	[0.01-10.38]	1	1
VANGL1	VANGL planar cell polarity protein 1	1p13.1	81839	132	123	29 (22%)	22 (17%)	1 (1%)	2 (2%)	27 (22%)	24 (20%)	0 (0%)	1 (1%)	1	[0.53-1.89]	1	1		0	[0-41.85]	1	1		1.21	[0.61-2.42]	0.625836	0.816176		0.53	[0.01-10.38]	1	1
CASQ2	calsequestrin 2	1p13.1	845	132	123	29 (22%)	22 (17%)	1 (1%)	2 (2%)	27 (22%)	24 (20%)	0 (0%)	1 (1%)	1	[0.53-1.89]	1	1		0	[0-41.85]	1	1		1.21	[0.61-2.42]	0.625836	0.816176		0.53	[0.01-10.38]	1	1
NHLH2	nescient helix-loop-helix 2	1p13.1	4808	132	123	29 (22%)	22 (17%)	0 (0%)	2 (2%)	27 (22%)	24 (20%)	0 (0%)	1 (1%)	1	[0.53-1.89]	1	1		0	[0-Inf]	1	1		1.21	[0.61-2.42]	0.625836	0.816176		0.53	[0.01-10.38]	1	1
SLC22A15	solute carrier family 22 member 15	1p13.1	55356	132	123	29 (22%)	22 (17%)	0 (0%)	2 (2%)	27 (22%)	24 (20%)	0 (0%)	1 (1%)	1	[0.53-1.89]	1	1		0	[0-Inf]	1	1		1.21	[0.61-2.42]	0.625836	0.816176		0.53	[0.01-10.38]	1	1
MAB21L3	mab-21 like 3	1p13.1	126868	132	123	29 (22%)	21 (16%)	0 (0%)	2 (2%)	27 (22%)	24 (20%)	0 (0%)	1 (1%)	1	[0.53-1.89]	1	1		0	[0-Inf]	1	1		1.28	[0.64-2.58]	0.512065	0.72859		0.53	[0.01-10.38]	1	1
U3|ENSG00000221040.1	NA	1p13.1	NA	132	123	29 (22%)	21 (16%)	0 (0%)	2 (2%)	27 (22%)	24 (20%)	0 (0%)	1 (1%)	1	[0.53-1.89]	1	1		0	[0-Inf]	1	1		1.28	[0.64-2.58]	0.512065	0.72859		0.53	[0.01-10.38]	1	1
ATP1A1	ATPase Na+/K+ transporting subunit alpha 1	1p13.1	476	132	123	29 (22%)	21 (16%)	0 (0%)	2 (2%)	27 (22%)	24 (20%)	0 (0%)	1 (1%)	1	[0.53-1.89]	1	1		0	[0-Inf]	1	1		1.28	[0.64-2.58]	0.512065	0.72859		0.53	[0.01-10.38]	1	1
ATP1A1OS	ATP1A1 antisense RNA 1	1p13.1	84852	132	123	29 (22%)	21 (16%)	0 (0%)	2 (2%)	27 (22%)	24 (20%)	0 (0%)	1 (1%)	1	[0.53-1.89]	1	1		0	[0-Inf]	1	1		1.28	[0.64-2.58]	0.512065	0.72859		0.53	[0.01-10.38]	1	1
CD58	CD58 molecule	1p13.1	965	132	123	29 (22%)	21 (16%)	0 (0%)	2 (2%)	27 (22%)	24 (20%)	0 (0%)	1 (1%)	1	[0.53-1.89]	1	1		0	[0-Inf]	1	1		1.28	[0.64-2.58]	0.512065	0.72859		0.53	[0.01-10.38]	1	1
MIR548AC	microRNA 548ac	1p13.1	100616384	132	123	29 (22%)	21 (16%)	0 (0%)	2 (2%)	27 (22%)	24 (20%)	0 (0%)	1 (1%)	1	[0.53-1.89]	1	1		0	[0-Inf]	1	1		1.28	[0.64-2.58]	0.512065	0.72859		0.53	[0.01-10.38]	1	1
IGSF3	immunoglobulin superfamily member 3	1p13.1	3321	132	123	29 (22%)	21 (16%)	0 (0%)	2 (2%)	27 (22%)	24 (20%)	0 (0%)	1 (1%)	1	[0.53-1.89]	1	1		0	[0-Inf]	1	1		1.28	[0.64-2.58]	0.512065	0.72859		0.53	[0.01-10.38]	1	1
MIR320B1	microRNA 320b-1	1p13.1	100302117	132	123	29 (22%)	20 (15%)	0 (0%)	2 (2%)	27 (22%)	24 (20%)	0 (0%)	1 (1%)	1	[0.53-1.89]	1	1		0	[0-Inf]	1	1		1.36	[0.67-2.76]	0.408404	0.636992		0.53	[0.01-10.38]	1	1
C1orf137	long intergenic non-protein coding RNA 2868	1p13.1	388667	132	123	29 (22%)	20 (15%)	0 (0%)	2 (2%)	27 (22%)	24 (20%)	0 (0%)	1 (1%)	1	[0.53-1.89]	1	1		0	[0-Inf]	1	1		1.36	[0.67-2.76]	0.408404	0.636992		0.53	[0.01-10.38]	1	1
CD2	CD2 molecule	1p13.1	914	132	123	29 (22%)	20 (15%)	1 (1%)	2 (2%)	27 (22%)	25 (20%)	0 (0%)	1 (1%)	1	[0.53-1.89]	1	1		0	[0-41.85]	1	1		1.43	[0.71-2.89]	0.325083	0.561086		0.53	[0.01-10.38]	1	1
PTGFRN	prostaglandin F2 receptor inhibitor	1p13.1	5738	132	123	32 (24%)	19 (14%)	3 (2%)	2 (2%)	27 (22%)	25 (20%)	0 (0%)	1 (1%)	0.88	[0.47-1.64]	0.76654	1		0	[0-2.59]	0.247985	1		1.51	[0.75-3.1]	0.246735	0.486171		0.53	[0.01-10.38]	1	1
RNA5SP55	RNA, 5S ribosomal pseudogene 55	1p13.1	100873293	132	123	31 (23%)	19 (14%)	2 (2%)	2 (2%)	27 (22%)	25 (20%)	0 (0%)	1 (1%)	0.92	[0.49-1.72]	0.881283	1		0	[0-5.71]	0.498657	1		1.51	[0.75-3.1]	0.246735	0.486171		0.53	[0.01-10.38]	1	1
CD101	CD101 molecule	1p13.1	9398	132	123	32 (24%)	18 (14%)	3 (2%)	2 (2%)	27 (22%)	25 (20%)	0 (0%)	1 (1%)	0.88	[0.47-1.64]	0.76654	1		0	[0-2.59]	0.247985	1		1.61	[0.79-3.34]	0.181537	0.410943		0.53	[0.01-10.38]	1	1
TTF2	transcription termination factor 2	1p13.1	8458	132	123	32 (24%)	18 (14%)	2 (2%)	2 (2%)	27 (22%)	25 (20%)	0 (0%)	1 (1%)	0.88	[0.47-1.64]	0.76654	1		0	[0-5.71]	0.498657	1		1.61	[0.79-3.34]	0.181537	0.410943		0.53	[0.01-10.38]	1	1
MIR942	microRNA 942	1p13.1	100126331	132	123	32 (24%)	18 (14%)	2 (2%)	2 (2%)	27 (22%)	25 (20%)	0 (0%)	1 (1%)	0.88	[0.47-1.64]	0.76654	1		0	[0-5.71]	0.498657	1		1.61	[0.79-3.34]	0.181537	0.410943		0.53	[0.01-10.38]	1	1
TRIM45	tripartite motif containing 45	1p13.1	80263	132	123	32 (24%)	18 (14%)	2 (2%)	2 (2%)	27 (22%)	25 (20%)	0 (0%)	1 (1%)	0.88	[0.47-1.64]	0.76654	1		0	[0-5.71]	0.498657	1		1.61	[0.79-3.34]	0.181537	0.410943		0.53	[0.01-10.38]	1	1
VTCN1	V-set domain containing T cell activation inhibitor 1	1p13.1-p12	79679	132	123	32 (24%)	18 (14%)	2 (2%)	2 (2%)	27 (22%)	25 (20%)	0 (0%)	1 (1%)	0.88	[0.47-1.64]	0.76654	1		0	[0-5.71]	0.498657	1		1.61	[0.79-3.34]	0.181537	0.410943		0.53	[0.01-10.38]	1	1
MAN1A2	mannosidase alpha class 1A member 2	1p12	10905	132	123	32 (24%)	18 (14%)	2 (2%)	2 (2%)	28 (23%)	24 (20%)	1 (1%)	1 (1%)	0.92	[0.49-1.71]	0.882684	1		0.53	[0.01-10.38]	1	1		1.53	[0.75-3.19]	0.238446	0.482382		0.53	[0.01-10.38]	1	1
FAM46C	terminal nucleotidyltransferase 5C	1p12	54855	132	123	32 (24%)	18 (14%)	2 (2%)	2 (2%)	28 (23%)	23 (19%)	1 (1%)	1 (1%)	0.92	[0.49-1.71]	0.882684	1		0.53	[0.01-10.38]	1	1		1.45	[0.71-3.04]	0.30808	0.547168		0.53	[0.01-10.38]	1	1
SNORA40|ENSG00000212266.1	NA	1p12	NA	132	123	32 (24%)	17 (13%)	1 (1%)	2 (2%)	28 (23%)	23 (19%)	1 (1%)	1 (1%)	0.92	[0.49-1.71]	0.882684	1		1.07	[0.01-84.87]	1	1		1.55	[0.75-3.29]	0.229763	0.469959		0.53	[0.01-10.38]	1	1
GDAP2	ganglioside induced differentiation associated protein 2	1p12	54834	132	123	31 (23%)	17 (13%)	1 (1%)	2 (2%)	29 (24%)	23 (19%)	1 (1%)	1 (1%)	1.01	[0.54-1.87]	1	1		1.07	[0.01-84.87]	1	1		1.55	[0.75-3.29]	0.229763	0.469959		0.53	[0.01-10.38]	1	1
WDR3	WD repeat domain 3	1p12	10885	132	123	32 (24%)	16 (12%)	2 (2%)	2 (2%)	29 (24%)	23 (19%)	1 (1%)	1 (1%)	0.96	[0.52-1.79]	1	1		0.53	[0.01-10.38]	1	1		1.66	[0.79-3.57]	0.16552	0.38971		0.53	[0.01-10.38]	1	1
SPAG17	sperm associated antigen 17	1p12	200162	132	123	33 (25%)	17 (13%)	2 (2%)	2 (2%)	30 (24%)	23 (19%)	1 (1%)	1 (1%)	0.97	[0.53-1.78]	1	1		0.53	[0.01-10.38]	1	1		1.55	[0.75-3.29]	0.229763	0.469959		0.53	[0.01-10.38]	1	1
RNA5SP56	RNA, 5S ribosomal pseudogene 56	1p12	100873294	132	123	33 (25%)	17 (13%)	2 (2%)	2 (2%)	30 (24%)	23 (19%)	1 (1%)	1 (1%)	0.97	[0.53-1.78]	1	1		0.53	[0.01-10.38]	1	1		1.55	[0.75-3.29]	0.229763	0.469959		0.53	[0.01-10.38]	1	1
TBX15	T-box transcription factor 15	1p12	6913	132	123	34 (26%)	17 (13%)	3 (2%)	2 (2%)	30 (24%)	23 (19%)	2 (2%)	1 (1%)	0.93	[0.51-1.7]	0.885266	1		0.71	[0.06-6.32]	1	1		1.55	[0.75-3.29]	0.229763	0.469959		0.53	[0.01-10.38]	1	1
WARS2	tryptophanyl tRNA synthetase 2, mitochondrial	1p12	10352	132	123	35 (27%)	17 (13%)	3 (2%)	3 (2%)	30 (24%)	23 (19%)	2 (2%)	1 (1%)	0.89	[0.49-1.63]	0.774053	1		0.71	[0.06-6.32]	1	1		1.55	[0.75-3.29]	0.229763	0.469959		0.35	[0.01-4.47]	0.622978	1
snoU13|ENSG00000238679.1	NA	1p12	NA	132	123	35 (27%)	17 (13%)	2 (2%)	3 (2%)	31 (25%)	21 (17%)	2 (2%)	1 (1%)	0.93	[0.51-1.7]	0.886458	1		1.07	[0.08-15.03]	1	1		1.39	[0.66-2.98]	0.382166	0.615977		0.35	[0.01-4.47]	0.622978	1
HAO2	hydroxyacid oxidase 2	1p12	51179	132	123	35 (27%)	17 (13%)	2 (2%)	2 (2%)	31 (25%)	21 (17%)	2 (2%)	1 (1%)	0.93	[0.51-1.7]	0.886458	1		1.07	[0.08-15.03]	1	1		1.39	[0.66-2.98]	0.382166	0.615977		0.53	[0.01-10.38]	1	1
HSD3B2	hydroxy-delta-5-steroid dehydrogenase, 3 beta- and steroid delta-isomerase 2	1p12	3284	132	123	35 (27%)	17 (13%)	2 (2%)	2 (2%)	31 (25%)	21 (17%)	2 (2%)	1 (1%)	0.93	[0.51-1.7]	0.886458	1		1.07	[0.08-15.03]	1	1		1.39	[0.66-2.98]	0.382166	0.615977		0.53	[0.01-10.38]	1	1
HSD3B1	hydroxy-delta-5-steroid dehydrogenase, 3 beta- and steroid delta-isomerase 1	1p12	3283	132	123	35 (27%)	17 (13%)	3 (2%)	2 (2%)	31 (25%)	21 (17%)	2 (2%)	1 (1%)	0.93	[0.51-1.7]	0.886458	1		0.71	[0.06-6.32]	1	1		1.39	[0.66-2.98]	0.382166	0.615977		0.53	[0.01-10.38]	1	1
LINC00622	long intergenic non-protein coding RNA 622	1p12	644242	132	123	35 (27%)	16 (12%)	3 (2%)	2 (2%)	31 (25%)	21 (17%)	2 (2%)	1 (1%)	0.93	[0.51-1.7]	0.886458	1		0.71	[0.06-6.32]	1	1		1.49	[0.7-3.23]	0.289164	0.531354		0.53	[0.01-10.38]	1	1
ZNF697	zinc finger protein 697	1p12	90874	132	123	34 (26%)	17 (13%)	3 (2%)	2 (2%)	31 (25%)	21 (17%)	2 (2%)	1 (1%)	0.97	[0.53-1.77]	1	1		0.71	[0.06-6.32]	1	1		1.39	[0.66-2.98]	0.382166	0.615977		0.53	[0.01-10.38]	1	1
PHGDH	phosphoglycerate dehydrogenase	1p12	26227	132	123	34 (26%)	17 (13%)	3 (2%)	2 (2%)	31 (25%)	21 (17%)	2 (2%)	1 (1%)	0.97	[0.53-1.77]	1	1		0.71	[0.06-6.32]	1	1		1.39	[0.66-2.98]	0.382166	0.615977		0.53	[0.01-10.38]	1	1
HMGCS2	3-hydroxy-3-methylglutaryl-CoA synthase 2	1p12	3158	132	123	34 (26%)	17 (13%)	3 (2%)	2 (2%)	31 (25%)	21 (17%)	2 (2%)	1 (1%)	0.97	[0.53-1.77]	1	1		0.71	[0.06-6.32]	1	1		1.39	[0.66-2.98]	0.382166	0.615977		0.53	[0.01-10.38]	1	1
REG4	regenerating family member 4	1p12	83998	132	123	34 (26%)	18 (14%)	3 (2%)	2 (2%)	31 (25%)	21 (17%)	2 (2%)	1 (1%)	0.97	[0.53-1.77]	1	1		0.71	[0.06-6.32]	1	1		1.3	[0.62-2.75]	0.488945	0.710839		0.53	[0.01-10.38]	1	1
ADAM30	ADAM metallopeptidase domain 30	1p12	11085	132	123	34 (26%)	17 (13%)	3 (2%)	2 (2%)	32 (26%)	20 (16%)	2 (2%)	1 (1%)	1.01	[0.56-1.85]	1	1		0.71	[0.06-6.32]	1	1		1.31	[0.62-2.83]	0.480192	0.703936		0.53	[0.01-10.38]	1	1
NOTCH2	notch receptor 2	1p12	4853	132	123	50 (38%)	14 (11%)	8 (6%)	2 (2%)	45 (37%)	17 (14%)	11 (9%)	1 (1%)	0.95	[0.55-1.62]	0.897035	1		1.52	[0.53-4.52]	0.476156	1		1.35	[0.59-3.12]	0.44997	0.675255		0.53	[0.01-10.38]	1	1
ACP6	acid phosphatase 6, lysophosphatidic	1q21.2	51205	132	123	49 (37%)	10 (8%)	6 (5%)	2 (2%)	44 (36%)	17 (14%)	10 (8%)	1 (1%)	0.94	[0.55-1.62]	0.896544	1		1.85	[0.59-6.41]	0.304114	1		1.95	[0.8-4.99]	0.152981	0.369889		0.53	[0.01-10.38]	1	1
ANKRD20A12P	ankyrin repeat domain 20 family member A12, pseudogene	1q21.1	100874392	132	123	49 (37%)	10 (8%)	6 (5%)	2 (2%)	44 (36%)	17 (14%)	10 (8%)	1 (1%)	0.94	[0.55-1.62]	0.896544	1		1.85	[0.59-6.41]	0.304114	1		1.95	[0.8-4.99]	0.152981	0.369889		0.53	[0.01-10.38]	1	1
ANKRD34A	ankyrin repeat domain 34A	1q21.1	284615	132	123	49 (37%)	10 (8%)	6 (5%)	2 (2%)	44 (36%)	17 (14%)	10 (8%)	1 (1%)	0.94	[0.55-1.62]	0.896544	1		1.85	[0.59-6.41]	0.304114	1		1.95	[0.8-4.99]	0.152981	0.369889		0.53	[0.01-10.38]	1	1
ANKRD35	ankyrin repeat domain 35	1q21.1	148741	132	123	49 (37%)	10 (8%)	6 (5%)	2 (2%)	44 (36%)	17 (14%)	10 (8%)	1 (1%)	0.94	[0.55-1.62]	0.896544	1		1.85	[0.59-6.41]	0.304114	1		1.95	[0.8-4.99]	0.152981	0.369889		0.53	[0.01-10.38]	1	1
BCL9	BCL9 transcription coactivator	1q21.2	607	132	123	49 (37%)	10 (8%)	6 (5%)	2 (2%)	44 (36%)	17 (14%)	10 (8%)	1 (1%)	0.94	[0.55-1.62]	0.896544	1		1.85	[0.59-6.41]	0.304114	1		1.95	[0.8-4.99]	0.152981	0.369889		0.53	[0.01-10.38]	1	1
BOLA1	bolA family member 1	1q21.2	51027	132	123	49 (37%)	10 (8%)	6 (5%)	2 (2%)	44 (36%)	17 (14%)	10 (8%)	1 (1%)	0.94	[0.55-1.62]	0.896544	1		1.85	[0.59-6.41]	0.304114	1		1.95	[0.8-4.99]	0.152981	0.369889		0.53	[0.01-10.38]	1	1
CD160	CD160 molecule	1q21.1	11126	132	123	49 (37%)	10 (8%)	6 (5%)	2 (2%)	44 (36%)	17 (14%)	10 (8%)	1 (1%)	0.94	[0.55-1.62]	0.896544	1		1.85	[0.59-6.41]	0.304114	1		1.95	[0.8-4.99]	0.152981	0.369889		0.53	[0.01-10.38]	1	1
CHD1L	chromodomain helicase DNA binding protein 1 like	1q21.1	9557	132	123	49 (37%)	10 (8%)	6 (5%)	2 (2%)	44 (36%)	17 (14%)	10 (8%)	1 (1%)	0.94	[0.55-1.62]	0.896544	1		1.85	[0.59-6.41]	0.304114	1		1.95	[0.8-4.99]	0.152981	0.369889		0.53	[0.01-10.38]	1	1
FAM72B	family with sequence similarity 72 member B	1p11.2	653820	132	123	49 (37%)	10 (8%)	6 (5%)	2 (2%)	44 (36%)	17 (14%)	10 (8%)	1 (1%)	0.94	[0.55-1.62]	0.896544	1		1.85	[0.59-6.41]	0.304114	1		1.95	[0.8-4.99]	0.152981	0.369889		0.53	[0.01-10.38]	1	1
FAM72C	family with sequence similarity 72 member C	1q21.1	554282	132	123	49 (37%)	10 (8%)	6 (5%)	2 (2%)	44 (36%)	17 (14%)	10 (8%)	1 (1%)	0.94	[0.55-1.62]	0.896544	1		1.85	[0.59-6.41]	0.304114	1		1.95	[0.8-4.99]	0.152981	0.369889		0.53	[0.01-10.38]	1	1
FAM72D	family with sequence similarity 72 member D	1q21.1	728833	132	123	49 (37%)	10 (8%)	6 (5%)	2 (2%)	44 (36%)	17 (14%)	10 (8%)	1 (1%)	0.94	[0.55-1.62]	0.896544	1		1.85	[0.59-6.41]	0.304114	1		1.95	[0.8-4.99]	0.152981	0.369889		0.53	[0.01-10.38]	1	1
FCGR1A	Fc gamma receptor Ia	1q21.2	2209	132	123	49 (37%)	10 (8%)	6 (5%)	2 (2%)	44 (36%)	17 (14%)	10 (8%)	1 (1%)	0.94	[0.55-1.62]	0.896544	1		1.85	[0.59-6.41]	0.304114	1		1.95	[0.8-4.99]	0.152981	0.369889		0.53	[0.01-10.38]	1	1
FCGR1B	Fc gamma receptor Ib, pseudogene	1p11.2	2210	132	123	49 (37%)	10 (8%)	6 (5%)	2 (2%)	44 (36%)	17 (14%)	10 (8%)	1 (1%)	0.94	[0.55-1.62]	0.896544	1		1.85	[0.59-6.41]	0.304114	1		1.95	[0.8-4.99]	0.152981	0.369889		0.53	[0.01-10.38]	1	1
FCGR1C	Fc gamma receptor Ic, pseudogene	1q21.1	100132417	132	123	49 (37%)	10 (8%)	6 (5%)	2 (2%)	44 (36%)	17 (14%)	10 (8%)	1 (1%)	0.94	[0.55-1.62]	0.896544	1		1.85	[0.59-6.41]	0.304114	1		1.95	[0.8-4.99]	0.152981	0.369889		0.53	[0.01-10.38]	1	1
FMO5	flavin containing dimethylaniline monoxygenase 5	1q21.1	2330	132	123	49 (37%)	10 (8%)	6 (5%)	2 (2%)	44 (36%)	17 (14%)	10 (8%)	1 (1%)	0.94	[0.55-1.62]	0.896544	1		1.85	[0.59-6.41]	0.304114	1		1.95	[0.8-4.99]	0.152981	0.369889		0.53	[0.01-10.38]	1	1
GJA5	gap junction protein alpha 5	1q21.2	2702	132	123	49 (37%)	10 (8%)	6 (5%)	2 (2%)	44 (36%)	17 (14%)	10 (8%)	1 (1%)	0.94	[0.55-1.62]	0.896544	1		1.85	[0.59-6.41]	0.304114	1		1.95	[0.8-4.99]	0.152981	0.369889		0.53	[0.01-10.38]	1	1
GJA8	gap junction protein alpha 8	1q21.2	2703	132	123	49 (37%)	10 (8%)	6 (5%)	2 (2%)	44 (36%)	17 (14%)	10 (8%)	1 (1%)	0.94	[0.55-1.62]	0.896544	1		1.85	[0.59-6.41]	0.304114	1		1.95	[0.8-4.99]	0.152981	0.369889		0.53	[0.01-10.38]	1	1
GNRHR2	gonadotropin releasing hormone receptor 2 (pseudogene)	1q21.1	114814	132	123	49 (37%)	10 (8%)	6 (5%)	2 (2%)	44 (36%)	17 (14%)	10 (8%)	1 (1%)	0.94	[0.55-1.62]	0.896544	1		1.85	[0.59-6.41]	0.304114	1		1.95	[0.8-4.99]	0.152981	0.369889		0.53	[0.01-10.38]	1	1
GPR89A	G protein-coupled receptor 89A	1q21.1	653519	132	123	49 (37%)	10 (8%)	6 (5%)	2 (2%)	44 (36%)	17 (14%)	10 (8%)	1 (1%)	0.94	[0.55-1.62]	0.896544	1		1.85	[0.59-6.41]	0.304114	1		1.95	[0.8-4.99]	0.152981	0.369889		0.53	[0.01-10.38]	1	1
GPR89B	G protein-coupled receptor 89B	1q21.2	51463	132	123	49 (37%)	10 (8%)	6 (5%)	2 (2%)	44 (36%)	17 (14%)	10 (8%)	1 (1%)	0.94	[0.55-1.62]	0.896544	1		1.85	[0.59-6.41]	0.304114	1		1.95	[0.8-4.99]	0.152981	0.369889		0.53	[0.01-10.38]	1	1
GPR89C	G protein-coupled receptor 89B	1q21.2	51463	132	123	49 (37%)	10 (8%)	6 (5%)	2 (2%)	44 (36%)	17 (14%)	10 (8%)	1 (1%)	0.94	[0.55-1.62]	0.896544	1		1.85	[0.59-6.41]	0.304114	1		1.95	[0.8-4.99]	0.152981	0.369889		0.53	[0.01-10.38]	1	1
HFE2	hemojuvelin BMP co-receptor	1q21.1	148738	132	123	49 (37%)	10 (8%)	6 (5%)	2 (2%)	44 (36%)	17 (14%)	10 (8%)	1 (1%)	0.94	[0.55-1.62]	0.896544	1		1.85	[0.59-6.41]	0.304114	1		1.95	[0.8-4.99]	0.152981	0.369889		0.53	[0.01-10.38]	1	1
HIST2H2AA3	H2A clustered histone 18	1q21.2	8337	132	123	49 (37%)	10 (8%)	6 (5%)	2 (2%)	44 (36%)	17 (14%)	10 (8%)	1 (1%)	0.94	[0.55-1.62]	0.896544	1		1.85	[0.59-6.41]	0.304114	1		1.95	[0.8-4.99]	0.152981	0.369889		0.53	[0.01-10.38]	1	1
HIST2H2AA4	H2A clustered histone 19	1q21.2	723790	132	123	49 (37%)	10 (8%)	6 (5%)	2 (2%)	44 (36%)	17 (14%)	10 (8%)	1 (1%)	0.94	[0.55-1.62]	0.896544	1		1.85	[0.59-6.41]	0.304114	1		1.95	[0.8-4.99]	0.152981	0.369889		0.53	[0.01-10.38]	1	1
HIST2H2AB	H2A clustered histone 21	1q21.2	317772	132	123	49 (37%)	10 (8%)	6 (5%)	2 (2%)	44 (36%)	17 (14%)	10 (8%)	1 (1%)	0.94	[0.55-1.62]	0.896544	1		1.85	[0.59-6.41]	0.304114	1		1.95	[0.8-4.99]	0.152981	0.369889		0.53	[0.01-10.38]	1	1
HIST2H2AC	H2A clustered histone 20	1q21.2	8338	132	123	49 (37%)	10 (8%)	6 (5%)	2 (2%)	44 (36%)	17 (14%)	10 (8%)	1 (1%)	0.94	[0.55-1.62]	0.896544	1		1.85	[0.59-6.41]	0.304114	1		1.95	[0.8-4.99]	0.152981	0.369889		0.53	[0.01-10.38]	1	1
HIST2H2BA	H2B histone pseudogene 1	1p11.2	337875	132	123	49 (37%)	10 (8%)	6 (5%)	2 (2%)	44 (36%)	17 (14%)	10 (8%)	1 (1%)	0.94	[0.55-1.62]	0.896544	1		1.85	[0.59-6.41]	0.304114	1		1.95	[0.8-4.99]	0.152981	0.369889		0.53	[0.01-10.38]	1	1
HIST2H2BE	H2B clustered histone 21	1q21.2	8349	132	123	49 (37%)	10 (8%)	6 (5%)	2 (2%)	44 (36%)	17 (14%)	10 (8%)	1 (1%)	0.94	[0.55-1.62]	0.896544	1		1.85	[0.59-6.41]	0.304114	1		1.95	[0.8-4.99]	0.152981	0.369889		0.53	[0.01-10.38]	1	1
HIST2H2BF	H2B clustered histone 18	1q21.2	440689	132	123	49 (37%)	10 (8%)	6 (5%)	2 (2%)	44 (36%)	17 (14%)	10 (8%)	1 (1%)	0.94	[0.55-1.62]	0.896544	1		1.85	[0.59-6.41]	0.304114	1		1.95	[0.8-4.99]	0.152981	0.369889		0.53	[0.01-10.38]	1	1
HIST2H3A	H3 clustered histone 15	1q21.2	333932	132	123	49 (37%)	10 (8%)	6 (5%)	2 (2%)	44 (36%)	17 (14%)	10 (8%)	1 (1%)	0.94	[0.55-1.62]	0.896544	1		1.85	[0.59-6.41]	0.304114	1		1.95	[0.8-4.99]	0.152981	0.369889		0.53	[0.01-10.38]	1	1
HIST2H3C	H3 clustered histone 14	1q21.2	126961	132	123	49 (37%)	10 (8%)	6 (5%)	2 (2%)	44 (36%)	17 (14%)	10 (8%)	1 (1%)	0.94	[0.55-1.62]	0.896544	1		1.85	[0.59-6.41]	0.304114	1		1.95	[0.8-4.99]	0.152981	0.369889		0.53	[0.01-10.38]	1	1
HIST2H3D	H3 clustered histone 13	1q21.2	653604	132	123	49 (37%)	10 (8%)	6 (5%)	2 (2%)	44 (36%)	17 (14%)	10 (8%)	1 (1%)	0.94	[0.55-1.62]	0.896544	1		1.85	[0.59-6.41]	0.304114	1		1.95	[0.8-4.99]	0.152981	0.369889		0.53	[0.01-10.38]	1	1
HIST2H4A	H4 clustered histone 14	1q21.2	8370	132	123	49 (37%)	10 (8%)	6 (5%)	2 (2%)	44 (36%)	17 (14%)	10 (8%)	1 (1%)	0.94	[0.55-1.62]	0.896544	1		1.85	[0.59-6.41]	0.304114	1		1.95	[0.8-4.99]	0.152981	0.369889		0.53	[0.01-10.38]	1	1
HIST2H4B	H4 clustered histone 15	1q21.2	554313	132	123	49 (37%)	10 (8%)	6 (5%)	2 (2%)	44 (36%)	17 (14%)	10 (8%)	1 (1%)	0.94	[0.55-1.62]	0.896544	1		1.85	[0.59-6.41]	0.304114	1		1.95	[0.8-4.99]	0.152981	0.369889		0.53	[0.01-10.38]	1	1
HYDIN2	HYDIN axonemal central pair apparatus protein 2 (pseudogene)	1q21.1	100288805	132	123	49 (37%)	10 (8%)	6 (5%)	2 (2%)	44 (36%)	17 (14%)	10 (8%)	1 (1%)	0.94	[0.55-1.62]	0.896544	1		1.85	[0.59-6.41]	0.304114	1		1.95	[0.8-4.99]	0.152981	0.369889		0.53	[0.01-10.38]	1	1
ITGA10	integrin subunit alpha 10	1q21.1	8515	132	123	49 (37%)	10 (8%)	6 (5%)	2 (2%)	44 (36%)	17 (14%)	10 (8%)	1 (1%)	0.94	[0.55-1.62]	0.896544	1		1.85	[0.59-6.41]	0.304114	1		1.95	[0.8-4.99]	0.152981	0.369889		0.53	[0.01-10.38]	1	1
LINC00623	long intergenic non-protein coding RNA 623	1p11.2	728855	132	123	49 (37%)	10 (8%)	6 (5%)	2 (2%)	44 (36%)	17 (14%)	10 (8%)	1 (1%)	0.94	[0.55-1.62]	0.896544	1		1.85	[0.59-6.41]	0.304114	1		1.95	[0.8-4.99]	0.152981	0.369889		0.53	[0.01-10.38]	1	1
LINC00624	long intergenic non-protein coding RNA 624	1q21.1-q21.2	100289211	132	123	49 (37%)	10 (8%)	6 (5%)	2 (2%)	44 (36%)	17 (14%)	10 (8%)	1 (1%)	0.94	[0.55-1.62]	0.896544	1		1.85	[0.59-6.41]	0.304114	1		1.95	[0.8-4.99]	0.152981	0.369889		0.53	[0.01-10.38]	1	1
LIX1L	limb and CNS expressed 1 like	1q21.1	128077	132	123	49 (37%)	10 (8%)	6 (5%)	2 (2%)	44 (36%)	17 (14%)	10 (8%)	1 (1%)	0.94	[0.55-1.62]	0.896544	1		1.85	[0.59-6.41]	0.304114	1		1.95	[0.8-4.99]	0.152981	0.369889		0.53	[0.01-10.38]	1	1
NBPF10	NBPF member 10	1q21.1	100132406	132	123	49 (37%)	10 (8%)	6 (5%)	2 (2%)	44 (36%)	17 (14%)	10 (8%)	1 (1%)	0.94	[0.55-1.62]	0.896544	1		1.85	[0.59-6.41]	0.304114	1		1.95	[0.8-4.99]	0.152981	0.369889		0.53	[0.01-10.38]	1	1
NBPF11	NBPF member 11	1q21.2	200030	132	123	49 (37%)	10 (8%)	6 (5%)	2 (2%)	44 (36%)	17 (14%)	10 (8%)	1 (1%)	0.94	[0.55-1.62]	0.896544	1		1.85	[0.59-6.41]	0.304114	1		1.95	[0.8-4.99]	0.152981	0.369889		0.53	[0.01-10.38]	1	1
NBPF12	NBPF member 12	1q21.1	149013	132	123	49 (37%)	10 (8%)	6 (5%)	2 (2%)	44 (36%)	17 (14%)	10 (8%)	1 (1%)	0.94	[0.55-1.62]	0.896544	1		1.85	[0.59-6.41]	0.304114	1		1.95	[0.8-4.99]	0.152981	0.369889		0.53	[0.01-10.38]	1	1
NBPF14	NBPF member 14	1q21.2	25832	132	123	49 (37%)	10 (8%)	6 (5%)	2 (2%)	44 (36%)	17 (14%)	10 (8%)	1 (1%)	0.94	[0.55-1.62]	0.896544	1		1.85	[0.59-6.41]	0.304114	1		1.95	[0.8-4.99]	0.152981	0.369889		0.53	[0.01-10.38]	1	1
NBPF15	NBPF member 15	1q21.1	284565	132	123	49 (37%)	10 (8%)	6 (5%)	2 (2%)	44 (36%)	17 (14%)	10 (8%)	1 (1%)	0.94	[0.55-1.62]	0.896544	1		1.85	[0.59-6.41]	0.304114	1		1.95	[0.8-4.99]	0.152981	0.369889		0.53	[0.01-10.38]	1	1
NBPF16	NBPF member 15	1q21.1	284565	132	123	49 (37%)	10 (8%)	6 (5%)	2 (2%)	44 (36%)	17 (14%)	10 (8%)	1 (1%)	0.94	[0.55-1.62]	0.896544	1		1.85	[0.59-6.41]	0.304114	1		1.95	[0.8-4.99]	0.152981	0.369889		0.53	[0.01-10.38]	1	1
NBPF20	NBPF member 20	1q21.1	100288142	132	123	49 (37%)	10 (8%)	6 (5%)	2 (2%)	44 (36%)	17 (14%)	10 (8%)	1 (1%)	0.94	[0.55-1.62]	0.896544	1		1.85	[0.59-6.41]	0.304114	1		1.95	[0.8-4.99]	0.152981	0.369889		0.53	[0.01-10.38]	1	1
NBPF24	NBPF member 11	1q21.2	200030	132	123	49 (37%)	10 (8%)	6 (5%)	2 (2%)	44 (36%)	17 (14%)	10 (8%)	1 (1%)	0.94	[0.55-1.62]	0.896544	1		1.85	[0.59-6.41]	0.304114	1		1.95	[0.8-4.99]	0.152981	0.369889		0.53	[0.01-10.38]	1	1
NBPF8	NBPF member 8	1p11.2	728841	132	123	49 (37%)	10 (8%)	6 (5%)	2 (2%)	44 (36%)	17 (14%)	10 (8%)	1 (1%)	0.94	[0.55-1.62]	0.896544	1		1.85	[0.59-6.41]	0.304114	1		1.95	[0.8-4.99]	0.152981	0.369889		0.53	[0.01-10.38]	1	1
NBPF9	NBPF member 9	1q21.2	400818	132	123	49 (37%)	10 (8%)	6 (5%)	2 (2%)	44 (36%)	17 (14%)	10 (8%)	1 (1%)	0.94	[0.55-1.62]	0.896544	1		1.85	[0.59-6.41]	0.304114	1		1.95	[0.8-4.99]	0.152981	0.369889		0.53	[0.01-10.38]	1	1
NOTCH2NL	notch 2 N-terminal like A	1q21.1	388677	132	123	49 (37%)	10 (8%)	6 (5%)	2 (2%)	44 (36%)	17 (14%)	10 (8%)	1 (1%)	0.94	[0.55-1.62]	0.896544	1		1.85	[0.59-6.41]	0.304114	1		1.95	[0.8-4.99]	0.152981	0.369889		0.53	[0.01-10.38]	1	1
NUDT17	nudix hydrolase 17	1q21.1	200035	132	123	49 (37%)	10 (8%)	6 (5%)	2 (2%)	44 (36%)	17 (14%)	10 (8%)	1 (1%)	0.94	[0.55-1.62]	0.896544	1		1.85	[0.59-6.41]	0.304114	1		1.95	[0.8-4.99]	0.152981	0.369889		0.53	[0.01-10.38]	1	1
PDE4DIP	phosphodiesterase 4D interacting protein	1q21.2	9659	132	123	49 (37%)	10 (8%)	6 (5%)	2 (2%)	44 (36%)	17 (14%)	10 (8%)	1 (1%)	0.94	[0.55-1.62]	0.896544	1		1.85	[0.59-6.41]	0.304114	1		1.95	[0.8-4.99]	0.152981	0.369889		0.53	[0.01-10.38]	1	1
PDZK1P1	PDZ domain containing 1 pseudogene 1	1q21.2	100034743	132	123	49 (37%)	10 (8%)	6 (5%)	2 (2%)	44 (36%)	17 (14%)	10 (8%)	1 (1%)	0.94	[0.55-1.62]	0.896544	1		1.85	[0.59-6.41]	0.304114	1		1.95	[0.8-4.99]	0.152981	0.369889		0.53	[0.01-10.38]	1	1
PDZK1	PDZ domain containing 1	1q21.1	5174	132	123	49 (37%)	10 (8%)	6 (5%)	2 (2%)	44 (36%)	17 (14%)	10 (8%)	1 (1%)	0.94	[0.55-1.62]	0.896544	1		1.85	[0.59-6.41]	0.304114	1		1.95	[0.8-4.99]	0.152981	0.369889		0.53	[0.01-10.38]	1	1
PEX11B	peroxisomal biogenesis factor 11 beta	1q21.1	8799	132	123	49 (37%)	10 (8%)	6 (5%)	2 (2%)	44 (36%)	17 (14%)	10 (8%)	1 (1%)	0.94	[0.55-1.62]	0.896544	1		1.85	[0.59-6.41]	0.304114	1		1.95	[0.8-4.99]	0.152981	0.369889		0.53	[0.01-10.38]	1	1
PIAS3	protein inhibitor of activated STAT 3	1q21.1	10401	132	123	49 (37%)	10 (8%)	6 (5%)	2 (2%)	44 (36%)	17 (14%)	10 (8%)	1 (1%)	0.94	[0.55-1.62]	0.896544	1		1.85	[0.59-6.41]	0.304114	1		1.95	[0.8-4.99]	0.152981	0.369889		0.53	[0.01-10.38]	1	1
POLR3C	RNA polymerase III subunit C	1q21.1	10623	132	123	49 (37%)	10 (8%)	6 (5%)	2 (2%)	44 (36%)	17 (14%)	10 (8%)	1 (1%)	0.94	[0.55-1.62]	0.896544	1		1.85	[0.59-6.41]	0.304114	1		1.95	[0.8-4.99]	0.152981	0.369889		0.53	[0.01-10.38]	1	1
POLR3GL	RNA polymerase III subunit GL	1q21.1	84265	132	123	49 (37%)	10 (8%)	6 (5%)	2 (2%)	44 (36%)	17 (14%)	10 (8%)	1 (1%)	0.94	[0.55-1.62]	0.896544	1		1.85	[0.59-6.41]	0.304114	1		1.95	[0.8-4.99]	0.152981	0.369889		0.53	[0.01-10.38]	1	1
PPIAL4A	peptidylprolyl isomerase A like 4A	1p11.2	653505	132	123	49 (37%)	10 (8%)	6 (5%)	2 (2%)	44 (36%)	17 (14%)	10 (8%)	1 (1%)	0.94	[0.55-1.62]	0.896544	1		1.85	[0.59-6.41]	0.304114	1		1.95	[0.8-4.99]	0.152981	0.369889		0.53	[0.01-10.38]	1	1
PPIAL4B	peptidylprolyl isomerase A like 4A	1p11.2	653505	132	123	49 (37%)	10 (8%)	6 (5%)	2 (2%)	44 (36%)	17 (14%)	10 (8%)	1 (1%)	0.94	[0.55-1.62]	0.896544	1		1.85	[0.59-6.41]	0.304114	1		1.95	[0.8-4.99]	0.152981	0.369889		0.53	[0.01-10.38]	1	1
PPIAL4C	peptidylprolyl isomerase A like 4C	1q21.2	653598	132	123	49 (37%)	10 (8%)	6 (5%)	2 (2%)	44 (36%)	17 (14%)	10 (8%)	1 (1%)	0.94	[0.55-1.62]	0.896544	1		1.85	[0.59-6.41]	0.304114	1		1.95	[0.8-4.99]	0.152981	0.369889		0.53	[0.01-10.38]	1	1
PPIAL4D	peptidylprolyl isomerase A like 4D	1q21.1	645142	132	123	49 (37%)	10 (8%)	6 (5%)	2 (2%)	44 (36%)	17 (14%)	10 (8%)	1 (1%)	0.94	[0.55-1.62]	0.896544	1		1.85	[0.59-6.41]	0.304114	1		1.95	[0.8-4.99]	0.152981	0.369889		0.53	[0.01-10.38]	1	1
PPIAL4G	peptidylprolyl isomerase A like 4G	1q21.2	644591	132	123	49 (37%)	10 (8%)	6 (5%)	2 (2%)	44 (36%)	17 (14%)	10 (8%)	1 (1%)	0.94	[0.55-1.62]	0.896544	1		1.85	[0.59-6.41]	0.304114	1		1.95	[0.8-4.99]	0.152981	0.369889		0.53	[0.01-10.38]	1	1
PRKAB2	protein kinase AMP-activated non-catalytic subunit beta 2	1q21.1	5565	132	123	49 (37%)	10 (8%)	6 (5%)	2 (2%)	44 (36%)	17 (14%)	10 (8%)	1 (1%)	0.94	[0.55-1.62]	0.896544	1		1.85	[0.59-6.41]	0.304114	1		1.95	[0.8-4.99]	0.152981	0.369889		0.53	[0.01-10.38]	1	1
RBM8A	RNA binding motif protein 8A	1q21.1	9939	132	123	49 (37%)	10 (8%)	6 (5%)	2 (2%)	44 (36%)	17 (14%)	10 (8%)	1 (1%)	0.94	[0.55-1.62]	0.896544	1		1.85	[0.59-6.41]	0.304114	1		1.95	[0.8-4.99]	0.152981	0.369889		0.53	[0.01-10.38]	1	1
RN7SKP88	RN7SK pseudogene 88	1q21.2	106480860	132	123	49 (37%)	10 (8%)	6 (5%)	2 (2%)	44 (36%)	17 (14%)	10 (8%)	1 (1%)	0.94	[0.55-1.62]	0.896544	1		1.85	[0.59-6.41]	0.304114	1		1.95	[0.8-4.99]	0.152981	0.369889		0.53	[0.01-10.38]	1	1
RN7SL261P	RNA, 7SL, cytoplasmic 261, pseudogene	1q21.2	106479316	132	123	49 (37%)	10 (8%)	6 (5%)	2 (2%)	44 (36%)	17 (14%)	10 (8%)	1 (1%)	0.94	[0.55-1.62]	0.896544	1		1.85	[0.59-6.41]	0.304114	1		1.95	[0.8-4.99]	0.152981	0.369889		0.53	[0.01-10.38]	1	1
RNA5SP57	RNA, 5S ribosomal pseudogene 57	1q21.2	106480754	132	123	49 (37%)	10 (8%)	6 (5%)	2 (2%)	44 (36%)	17 (14%)	10 (8%)	1 (1%)	0.94	[0.55-1.62]	0.896544	1		1.85	[0.59-6.41]	0.304114	1		1.95	[0.8-4.99]	0.152981	0.369889		0.53	[0.01-10.38]	1	1
RNA5SP58	RNA, 5S ribosomal pseudogene 57	1q21.2	106480754	132	123	49 (37%)	10 (8%)	6 (5%)	2 (2%)	44 (36%)	17 (14%)	10 (8%)	1 (1%)	0.94	[0.55-1.62]	0.896544	1		1.85	[0.59-6.41]	0.304114	1		1.95	[0.8-4.99]	0.152981	0.369889		0.53	[0.01-10.38]	1	1
RNA5SP59	RNA, 5S ribosomal pseudogene 59	1q21.1	106480357	132	123	49 (37%)	10 (8%)	6 (5%)	2 (2%)	44 (36%)	17 (14%)	10 (8%)	1 (1%)	0.94	[0.55-1.62]	0.896544	1		1.85	[0.59-6.41]	0.304114	1		1.95	[0.8-4.99]	0.152981	0.369889		0.53	[0.01-10.38]	1	1
RNF115	ring finger protein 115	1q21.1	27246	132	123	49 (37%)	10 (8%)	6 (5%)	2 (2%)	44 (36%)	17 (14%)	10 (8%)	1 (1%)	0.94	[0.55-1.62]	0.896544	1		1.85	[0.59-6.41]	0.304114	1		1.95	[0.8-4.99]	0.152981	0.369889		0.53	[0.01-10.38]	1	1
SEC22B	SEC22 homolog B, vesicle trafficking protein	1p12	9554	132	123	49 (37%)	10 (8%)	6 (5%)	2 (2%)	44 (36%)	17 (14%)	10 (8%)	1 (1%)	0.94	[0.55-1.62]	0.896544	1		1.85	[0.59-6.41]	0.304114	1		1.95	[0.8-4.99]	0.152981	0.369889		0.53	[0.01-10.38]	1	1
SRGAP2B	SLIT-ROBO Rho GTPase activating protein 2B	1q21.1	647135	132	123	49 (37%)	10 (8%)	6 (5%)	2 (2%)	44 (36%)	17 (14%)	10 (8%)	1 (1%)	0.94	[0.55-1.62]	0.896544	1		1.85	[0.59-6.41]	0.304114	1		1.95	[0.8-4.99]	0.152981	0.369889		0.53	[0.01-10.38]	1	1
SV2A	synaptic vesicle glycoprotein 2A	1q21.2	9900	132	123	52 (39%)	10 (8%)	7 (5%)	2 (2%)	49 (40%)	16 (13%)	11 (9%)	1 (1%)	1.02	[0.6-1.74]	1	1		1.75	[0.6-5.52]	0.329714	1		1.82	[0.74-4.69]	0.213514	0.455291		0.53	[0.01-10.38]	1	1
TXNIP	thioredoxin interacting protein	1q21.1	10628	132	123	49 (37%)	10 (8%)	6 (5%)	2 (2%)	44 (36%)	17 (14%)	10 (8%)	1 (1%)	0.94	[0.55-1.62]	0.896544	1		1.85	[0.59-6.41]	0.304114	1		1.95	[0.8-4.99]	0.152981	0.369889		0.53	[0.01-10.38]	1	1
SF3B4	splicing factor 3b subunit 4	1q21.2	10262	132	123	48 (36%)	9 (7%)	6 (5%)	1 (1%)	52 (42%)	7 (6%)	11 (9%)	0 (0%)	1.28	[0.75-2.19]	0.369861	0.884871		2.06	[0.67-7]	0.210236	1		0.83	[0.25-2.58]	0.799295	0.922734		0	[0-41.85]	1	1
MTMR11	myotubularin related protein 11	1q21.2	10903	132	123	48 (36%)	9 (7%)	6 (5%)	1 (1%)	52 (42%)	7 (6%)	11 (9%)	0 (0%)	1.28	[0.75-2.19]	0.369861	0.884871		2.06	[0.67-7]	0.210236	1		0.83	[0.25-2.58]	0.799295	0.922734		0	[0-41.85]	1	1
OTUD7B	OTU deubiquitinase 7B	1q21.2	56957	132	123	48 (36%)	9 (7%)	6 (5%)	1 (1%)	52 (42%)	7 (6%)	11 (9%)	0 (0%)	1.28	[0.75-2.19]	0.369861	0.884871		2.06	[0.67-7]	0.210236	1		0.83	[0.25-2.58]	0.799295	0.922734		0	[0-41.85]	1	1
VPS45	vacuolar protein sorting 45 homolog	1q21.2	11311	132	123	47 (36%)	9 (7%)	7 (5%)	1 (1%)	53 (43%)	7 (6%)	10 (8%)	0 (0%)	1.37	[0.8-2.34]	0.248841	0.82351		1.58	[0.52-5.06]	0.454041	1		0.83	[0.25-2.58]	0.799295	0.922734		0	[0-41.85]	1	1
PLEKHO1	pleckstrin homology domain containing O1	1q21.2	51177	132	123	47 (36%)	9 (7%)	7 (5%)	1 (1%)	53 (43%)	7 (6%)	10 (8%)	0 (0%)	1.37	[0.8-2.34]	0.248841	0.82351		1.58	[0.52-5.06]	0.454041	1		0.83	[0.25-2.58]	0.799295	0.922734		0	[0-41.85]	1	1
RN7SL480P	RNA, 7SL, cytoplasmic 480, pseudogene	1q21.2	106481757	132	123	45 (34%)	11 (8%)	6 (5%)	1 (1%)	53 (43%)	7 (6%)	10 (8%)	0 (0%)	1.46	[0.85-2.51]	0.157315	0.745864		1.85	[0.59-6.41]	0.304114	1		0.66	[0.21-1.95]	0.469668	0.691332		0	[0-41.85]	1	1
ANP32E	acidic nuclear phosphoprotein 32 family member E	1q21.2	81611	132	123	46 (35%)	10 (8%)	7 (5%)	1 (1%)	53 (43%)	7 (6%)	10 (8%)	0 (0%)	1.41	[0.83-2.42]	0.19935	0.775293		1.58	[0.52-5.06]	0.454041	1		0.74	[0.23-2.23]	0.620891	0.811564		0	[0-41.85]	1	1
CA14	carbonic anhydrase 14	1q21.2	23632	132	123	46 (35%)	9 (7%)	7 (5%)	1 (1%)	54 (44%)	6 (5%)	10 (8%)	0 (0%)	1.46	[0.86-2.5]	0.158607	0.745864		1.58	[0.52-5.06]	0.454041	1		0.7	[0.2-2.29]	0.599698	0.797553		0	[0-41.85]	1	1
snoU13|ENSG00000238526.1	NA	1q21.2	NA	132	123	46 (35%)	9 (7%)	7 (5%)	1 (1%)	54 (44%)	6 (5%)	10 (8%)	0 (0%)	1.46	[0.86-2.5]	0.158607	0.745864		1.58	[0.52-5.06]	0.454041	1		0.7	[0.2-2.29]	0.599698	0.797553		0	[0-41.85]	1	1
APH1A	aph-1 homolog A, gamma-secretase subunit	1q21.2	51107	132	123	47 (36%)	9 (7%)	8 (6%)	1 (1%)	54 (44%)	6 (5%)	10 (8%)	0 (0%)	1.41	[0.83-2.42]	0.200702	0.775293		1.37	[0.47-4.15]	0.626945	1		0.7	[0.2-2.29]	0.599698	0.797553		0	[0-41.85]	1	1
C1orf54	chromosome 1 open reading frame 54	1q21.2	79630	132	123	47 (36%)	9 (7%)	8 (6%)	1 (1%)	54 (44%)	6 (5%)	10 (8%)	0 (0%)	1.41	[0.83-2.42]	0.200702	0.775293		1.37	[0.47-4.15]	0.626945	1		0.7	[0.2-2.29]	0.599698	0.797553		0	[0-41.85]	1	1
C1orf51	circadian associated repressor of transcription	1q21.2	148523	132	123	47 (36%)	9 (7%)	8 (6%)	1 (1%)	54 (44%)	6 (5%)	10 (8%)	0 (0%)	1.41	[0.83-2.42]	0.200702	0.775293		1.37	[0.47-4.15]	0.626945	1		0.7	[0.2-2.29]	0.599698	0.797553		0	[0-41.85]	1	1
MRPS21	mitochondrial ribosomal protein S21	1q21.2	54460	132	123	47 (36%)	9 (7%)	8 (6%)	1 (1%)	55 (45%)	6 (5%)	10 (8%)	0 (0%)	1.46	[0.86-2.5]	0.159821	0.745864		1.37	[0.47-4.15]	0.626945	1		0.7	[0.2-2.29]	0.599698	0.797553		0	[0-41.85]	1	1
PRPF3	pre-mRNA processing factor 3	1q21.2	9129	132	123	47 (36%)	9 (7%)	8 (6%)	1 (1%)	54 (44%)	7 (6%)	10 (8%)	0 (0%)	1.41	[0.83-2.42]	0.200702	0.775293		1.37	[0.47-4.15]	0.626945	1		0.83	[0.25-2.58]	0.799295	0.922734		0	[0-41.85]	1	1
RPRD2	regulation of nuclear pre-mRNA domain containing 2	1q21.2	23248	132	123	48 (36%)	9 (7%)	9 (7%)	1 (1%)	54 (44%)	7 (6%)	9 (7%)	0 (0%)	1.37	[0.8-2.34]	0.250218	0.82351		1.08	[0.37-3.19]	1	1		0.83	[0.25-2.58]	0.799295	0.922734		0	[0-41.85]	1	1
TARS2	threonyl-tRNA synthetase 2, mitochondrial	1q21.2	80222	132	123	48 (36%)	9 (7%)	8 (6%)	1 (1%)	54 (44%)	7 (6%)	9 (7%)	0 (0%)	1.37	[0.8-2.34]	0.250218	0.82351		1.22	[0.4-3.78]	0.803307	1		0.83	[0.25-2.58]	0.799295	0.922734		0	[0-41.85]	1	1
ECM1	extracellular matrix protein 1	1q21.2	1893	132	123	48 (36%)	9 (7%)	8 (6%)	1 (1%)	54 (44%)	7 (6%)	9 (7%)	0 (0%)	1.37	[0.8-2.34]	0.250218	0.82351		1.22	[0.4-3.78]	0.803307	1		0.83	[0.25-2.58]	0.799295	0.922734		0	[0-41.85]	1	1
LINC00568	focally amplified long non-coding RNA in epithelial cancer	1q21.2	100874054	132	123	48 (36%)	9 (7%)	8 (6%)	1 (1%)	54 (44%)	7 (6%)	9 (7%)	0 (0%)	1.37	[0.8-2.34]	0.250218	0.82351		1.22	[0.4-3.78]	0.803307	1		0.83	[0.25-2.58]	0.799295	0.922734		0	[0-41.85]	1	1
ADAMTSL4	ADAMTS like 4	1q21.2	54507	132	123	47 (36%)	10 (8%)	8 (6%)	1 (1%)	54 (44%)	7 (6%)	9 (7%)	0 (0%)	1.41	[0.83-2.42]	0.200702	0.775293		1.22	[0.4-3.78]	0.803307	1		0.74	[0.23-2.23]	0.620891	0.811564		0	[0-41.85]	1	1
MIR4257	microRNA 4257	1q21.2	100422997	132	123	47 (36%)	10 (8%)	8 (6%)	1 (1%)	54 (44%)	7 (6%)	9 (7%)	0 (0%)	1.41	[0.83-2.42]	0.200702	0.775293		1.22	[0.4-3.78]	0.803307	1		0.74	[0.23-2.23]	0.620891	0.811564		0	[0-41.85]	1	1
C1orf138	ADAMTSL4 antisense RNA 1	1q21.2	574406	132	123	47 (36%)	10 (8%)	8 (6%)	1 (1%)	54 (44%)	7 (6%)	9 (7%)	0 (0%)	1.41	[0.83-2.42]	0.200702	0.775293		1.22	[0.4-3.78]	0.803307	1		0.74	[0.23-2.23]	0.620891	0.811564		0	[0-41.85]	1	1
RN7SL473P	RNA, 7SL, cytoplasmic 473, pseudogene	1q21.2	106479396	132	123	47 (36%)	10 (8%)	8 (6%)	1 (1%)	54 (44%)	7 (6%)	9 (7%)	0 (0%)	1.41	[0.83-2.42]	0.200702	0.775293		1.22	[0.4-3.78]	0.803307	1		0.74	[0.23-2.23]	0.620891	0.811564		0	[0-41.85]	1	1
RN7SL600P	RNA, 7SL, cytoplasmic 600, pseudogene	1q21.2	106481086	132	123	47 (36%)	10 (8%)	8 (6%)	1 (1%)	54 (44%)	7 (6%)	9 (7%)	0 (0%)	1.41	[0.83-2.42]	0.200702	0.775293		1.22	[0.4-3.78]	0.803307	1		0.74	[0.23-2.23]	0.620891	0.811564		0	[0-41.85]	1	1
MCL1	MCL1 apoptosis regulator, BCL2 family member	1q21.2	4170	132	123	47 (36%)	10 (8%)	8 (6%)	1 (1%)	54 (44%)	7 (6%)	9 (7%)	0 (0%)	1.41	[0.83-2.42]	0.200702	0.775293		1.22	[0.4-3.78]	0.803307	1		0.74	[0.23-2.23]	0.620891	0.811564		0	[0-41.85]	1	1
ENSA	endosulfine alpha	1q21.3	2029	132	123	47 (36%)	10 (8%)	8 (6%)	1 (1%)	54 (44%)	7 (6%)	9 (7%)	0 (0%)	1.41	[0.83-2.42]	0.200702	0.775293		1.22	[0.4-3.78]	0.803307	1		0.74	[0.23-2.23]	0.620891	0.811564		0	[0-41.85]	1	1
SNORA40|ENSG00000253047.1	NA	1q21.3	NA	132	123	47 (36%)	10 (8%)	8 (6%)	1 (1%)	54 (44%)	7 (6%)	9 (7%)	0 (0%)	1.41	[0.83-2.42]	0.200702	0.775293		1.22	[0.4-3.78]	0.803307	1		0.74	[0.23-2.23]	0.620891	0.811564		0	[0-41.85]	1	1
GOLPH3L	golgi phosphoprotein 3 like	1q21.3	55204	132	123	48 (36%)	9 (7%)	8 (6%)	1 (1%)	54 (44%)	6 (5%)	9 (7%)	0 (0%)	1.37	[0.8-2.34]	0.250218	0.82351		1.22	[0.4-3.78]	0.803307	1		0.7	[0.2-2.29]	0.599698	0.797553		0	[0-41.85]	1	1
HORMAD1	HORMA domain containing 1	1q21.3	84072	132	123	48 (36%)	9 (7%)	8 (6%)	1 (1%)	54 (44%)	6 (5%)	9 (7%)	0 (0%)	1.37	[0.8-2.34]	0.250218	0.82351		1.22	[0.4-3.78]	0.803307	1		0.7	[0.2-2.29]	0.599698	0.797553		0	[0-41.85]	1	1
CTSS	cathepsin S	1q21.3	1520	132	123	49 (37%)	9 (7%)	9 (7%)	1 (1%)	54 (44%)	6 (5%)	9 (7%)	0 (0%)	1.32	[0.78-2.26]	0.307468	0.864588		1.08	[0.37-3.19]	1	1		0.7	[0.2-2.29]	0.599698	0.797553		0	[0-41.85]	1	1
CTSK	cathepsin K	1q21.3	1513	132	123	49 (37%)	10 (8%)	9 (7%)	1 (1%)	54 (44%)	6 (5%)	9 (7%)	0 (0%)	1.32	[0.78-2.26]	0.307468	0.864588		1.08	[0.37-3.19]	1	1		0.63	[0.18-1.97]	0.444455	0.669339		0	[0-41.85]	1	1
ARNT	aryl hydrocarbon receptor nuclear translocator	1q21.3	405	132	123	48 (36%)	10 (8%)	8 (6%)	1 (1%)	54 (44%)	6 (5%)	9 (7%)	0 (0%)	1.37	[0.8-2.34]	0.250218	0.82351		1.22	[0.4-3.78]	0.803307	1		0.63	[0.18-1.97]	0.444455	0.669339		0	[0-41.85]	1	1
SETDB1	SET domain bifurcated histone lysine methyltransferase 1	1q21.3	9869	132	123	47 (36%)	10 (8%)	7 (5%)	1 (1%)	55 (45%)	5 (4%)	9 (7%)	0 (0%)	1.46	[0.86-2.5]	0.159821	0.745864		1.41	[0.45-4.6]	0.608587	1		0.52	[0.13-1.72]	0.291773	0.531354		0	[0-41.85]	1	1
CERS2	ceramide synthase 2	1q21.3	29956	132	123	47 (36%)	10 (8%)	7 (5%)	1 (1%)	55 (45%)	5 (4%)	9 (7%)	0 (0%)	1.46	[0.86-2.5]	0.159821	0.745864		1.41	[0.45-4.6]	0.608587	1		0.52	[0.13-1.72]	0.291773	0.531354		0	[0-41.85]	1	1
ANXA9	annexin A9	1q21.3	8416	132	123	47 (36%)	10 (8%)	7 (5%)	1 (1%)	55 (45%)	5 (4%)	9 (7%)	0 (0%)	1.46	[0.86-2.5]	0.159821	0.745864		1.41	[0.45-4.6]	0.608587	1		0.52	[0.13-1.72]	0.291773	0.531354		0	[0-41.85]	1	1
FAM63A	MINDY lysine 48 deubiquitinase 1	1q21.3	55793	132	123	47 (36%)	10 (8%)	7 (5%)	1 (1%)	55 (45%)	5 (4%)	9 (7%)	0 (0%)	1.46	[0.86-2.5]	0.159821	0.745864		1.41	[0.45-4.6]	0.608587	1		0.52	[0.13-1.72]	0.291773	0.531354		0	[0-41.85]	1	1
PRUNE	prune exopolyphosphatase 1	1q21.3	58497	132	123	47 (36%)	10 (8%)	7 (5%)	1 (1%)	55 (45%)	5 (4%)	9 (7%)	0 (0%)	1.46	[0.86-2.5]	0.159821	0.745864		1.41	[0.45-4.6]	0.608587	1		0.52	[0.13-1.72]	0.291773	0.531354		0	[0-41.85]	1	1
BNIPL	BCL2 interacting protein like	1q21.3	149428	132	123	47 (36%)	10 (8%)	7 (5%)	1 (1%)	55 (45%)	5 (4%)	9 (7%)	0 (0%)	1.46	[0.86-2.5]	0.159821	0.745864		1.41	[0.45-4.6]	0.608587	1		0.52	[0.13-1.72]	0.291773	0.531354		0	[0-41.85]	1	1
C1orf56	chromosome 1 open reading frame 56	1q21.3	54964	132	123	47 (36%)	10 (8%)	7 (5%)	1 (1%)	55 (45%)	5 (4%)	9 (7%)	0 (0%)	1.46	[0.86-2.5]	0.159821	0.745864		1.41	[0.45-4.6]	0.608587	1		0.52	[0.13-1.72]	0.291773	0.531354		0	[0-41.85]	1	1
CDC42SE1	CDC42 small effector 1	1q21.3	56882	132	123	47 (36%)	10 (8%)	7 (5%)	1 (1%)	55 (45%)	5 (4%)	9 (7%)	0 (0%)	1.46	[0.86-2.5]	0.159821	0.745864		1.41	[0.45-4.6]	0.608587	1		0.52	[0.13-1.72]	0.291773	0.531354		0	[0-41.85]	1	1
MLLT11	MLLT11 transcription factor 7 cofactor	1q21.3	10962	132	123	47 (36%)	10 (8%)	7 (5%)	1 (1%)	55 (45%)	5 (4%)	9 (7%)	0 (0%)	1.46	[0.86-2.5]	0.159821	0.745864		1.41	[0.45-4.6]	0.608587	1		0.52	[0.13-1.72]	0.291773	0.531354		0	[0-41.85]	1	1
GABPB2	GA binding protein transcription factor subunit beta 2	1q21.3	126626	132	123	47 (36%)	10 (8%)	7 (5%)	1 (1%)	55 (45%)	5 (4%)	9 (7%)	0 (0%)	1.46	[0.86-2.5]	0.159821	0.745864		1.41	[0.45-4.6]	0.608587	1		0.52	[0.13-1.72]	0.291773	0.531354		0	[0-41.85]	1	1
SEMA6C	semaphorin 6C	1q21.3	10500	132	123	47 (36%)	10 (8%)	7 (5%)	1 (1%)	55 (45%)	5 (4%)	9 (7%)	0 (0%)	1.46	[0.86-2.5]	0.159821	0.745864		1.41	[0.45-4.6]	0.608587	1		0.52	[0.13-1.72]	0.291773	0.531354		0	[0-41.85]	1	1
LYSMD1	LysM domain containing 1	1q21.3	388695	132	123	47 (36%)	10 (8%)	7 (5%)	1 (1%)	55 (45%)	5 (4%)	9 (7%)	0 (0%)	1.46	[0.86-2.5]	0.159821	0.745864		1.41	[0.45-4.6]	0.608587	1		0.52	[0.13-1.72]	0.291773	0.531354		0	[0-41.85]	1	1
SCNM1	sodium channel modifier 1	1q21.3	79005	132	123	47 (36%)	10 (8%)	7 (5%)	1 (1%)	55 (45%)	5 (4%)	9 (7%)	0 (0%)	1.46	[0.86-2.5]	0.159821	0.745864		1.41	[0.45-4.6]	0.608587	1		0.52	[0.13-1.72]	0.291773	0.531354		0	[0-41.85]	1	1
TNFAIP8L2	TNF alpha induced protein 8 like 2	1q21.3	79626	132	123	47 (36%)	10 (8%)	7 (5%)	1 (1%)	55 (45%)	5 (4%)	9 (7%)	0 (0%)	1.46	[0.86-2.5]	0.159821	0.745864		1.41	[0.45-4.6]	0.608587	1		0.52	[0.13-1.72]	0.291773	0.531354		0	[0-41.85]	1	1
TMOD4	tropomodulin 4	1q21.3	29765	132	123	47 (36%)	10 (8%)	7 (5%)	1 (1%)	55 (45%)	5 (4%)	9 (7%)	0 (0%)	1.46	[0.86-2.5]	0.159821	0.745864		1.41	[0.45-4.6]	0.608587	1		0.52	[0.13-1.72]	0.291773	0.531354		0	[0-41.85]	1	1
VPS72	vacuolar protein sorting 72 homolog	1q21.3	6944	132	123	47 (36%)	10 (8%)	7 (5%)	1 (1%)	55 (45%)	5 (4%)	9 (7%)	0 (0%)	1.46	[0.86-2.5]	0.159821	0.745864		1.41	[0.45-4.6]	0.608587	1		0.52	[0.13-1.72]	0.291773	0.531354		0	[0-41.85]	1	1
PIP5K1A	phosphatidylinositol-4-phosphate 5-kinase type 1 alpha	1q21.3	8394	132	123	48 (36%)	10 (8%)	8 (6%)	1 (1%)	54 (44%)	6 (5%)	10 (8%)	0 (0%)	1.37	[0.8-2.34]	0.250218	0.82351		1.37	[0.47-4.15]	0.626945	1		0.63	[0.18-1.97]	0.444455	0.669339		0	[0-41.85]	1	1
PSMD4	proteasome 26S subunit ubiquitin receptor, non-ATPase 4	1q21.3	5710	132	123	48 (36%)	10 (8%)	8 (6%)	1 (1%)	54 (44%)	6 (5%)	10 (8%)	0 (0%)	1.37	[0.8-2.34]	0.250218	0.82351		1.37	[0.47-4.15]	0.626945	1		0.63	[0.18-1.97]	0.444455	0.669339		0	[0-41.85]	1	1
ZNF687	zinc finger protein 687	1q21.3	57592	132	123	48 (36%)	10 (8%)	8 (6%)	1 (1%)	54 (44%)	6 (5%)	10 (8%)	0 (0%)	1.37	[0.8-2.34]	0.250218	0.82351		1.37	[0.47-4.15]	0.626945	1		0.63	[0.18-1.97]	0.444455	0.669339		0	[0-41.85]	1	1
PI4KB	phosphatidylinositol 4-kinase beta	1q21.3	5298	132	123	48 (36%)	10 (8%)	8 (6%)	1 (1%)	54 (44%)	6 (5%)	10 (8%)	0 (0%)	1.37	[0.8-2.34]	0.250218	0.82351		1.37	[0.47-4.15]	0.626945	1		0.63	[0.18-1.97]	0.444455	0.669339		0	[0-41.85]	1	1
RN7SL444P	RNA, 7SL, cytoplasmic 444, pseudogene	1q21.3	106479384	132	123	48 (36%)	10 (8%)	8 (6%)	1 (1%)	54 (44%)	6 (5%)	10 (8%)	0 (0%)	1.37	[0.8-2.34]	0.250218	0.82351		1.37	[0.47-4.15]	0.626945	1		0.63	[0.18-1.97]	0.444455	0.669339		0	[0-41.85]	1	1
RFX5	regulatory factor X5	1q21.3	5993	132	123	47 (36%)	10 (8%)	8 (6%)	1 (1%)	54 (44%)	6 (5%)	10 (8%)	0 (0%)	1.41	[0.83-2.42]	0.200702	0.775293		1.37	[0.47-4.15]	0.626945	1		0.63	[0.18-1.97]	0.444455	0.669339		0	[0-41.85]	1	1
POGZ	pogo transposable element derived with ZNF domain	1q21.3	23126	132	123	48 (36%)	10 (8%)	9 (7%)	1 (1%)	55 (45%)	5 (4%)	10 (8%)	0 (0%)	1.41	[0.83-2.41]	0.20197	0.775293		1.21	[0.42-3.5]	0.812566	1		0.52	[0.13-1.72]	0.291773	0.531354		0	[0-41.85]	1	1
PSMB4	proteasome 20S subunit beta 4	1q21.3	5692	132	123	48 (36%)	10 (8%)	9 (7%)	1 (1%)	55 (45%)	5 (4%)	10 (8%)	0 (0%)	1.41	[0.83-2.41]	0.20197	0.775293		1.21	[0.42-3.5]	0.812566	1		0.52	[0.13-1.72]	0.291773	0.531354		0	[0-41.85]	1	1
SELENBP1	selenium binding protein 1	1q21.3	8991	132	123	48 (36%)	10 (8%)	9 (7%)	1 (1%)	55 (45%)	5 (4%)	10 (8%)	0 (0%)	1.41	[0.83-2.41]	0.20197	0.775293		1.21	[0.42-3.5]	0.812566	1		0.52	[0.13-1.72]	0.291773	0.531354		0	[0-41.85]	1	1
RNY4P25	RNY4 pseudogene 25	1q21.3	100862665	132	123	48 (36%)	10 (8%)	9 (7%)	1 (1%)	55 (45%)	5 (4%)	10 (8%)	0 (0%)	1.41	[0.83-2.41]	0.20197	0.775293		1.21	[0.42-3.5]	0.812566	1		0.52	[0.13-1.72]	0.291773	0.531354		0	[0-41.85]	1	1
CGN	cingulin	1q21.3	57530	132	123	48 (36%)	10 (8%)	9 (7%)	1 (1%)	55 (45%)	5 (4%)	10 (8%)	0 (0%)	1.41	[0.83-2.41]	0.20197	0.775293		1.21	[0.42-3.5]	0.812566	1		0.52	[0.13-1.72]	0.291773	0.531354		0	[0-41.85]	1	1
SNORA44	small nucleolar RNA, H/ACA box 44	1p35.3	677825	132	123	47 (36%)	10 (8%)	8 (6%)	1 (1%)	55 (45%)	5 (4%)	10 (8%)	0 (0%)	1.46	[0.86-2.5]	0.159821	0.745864		1.37	[0.47-4.15]	0.626945	1		0.52	[0.13-1.72]	0.291773	0.531354		0	[0-41.85]	1	1
TUFT1	tuftelin 1	1q21.3	7286	132	123	47 (36%)	10 (8%)	8 (6%)	1 (1%)	55 (45%)	5 (4%)	10 (8%)	0 (0%)	1.46	[0.86-2.5]	0.159821	0.745864		1.37	[0.47-4.15]	0.626945	1		0.52	[0.13-1.72]	0.291773	0.531354		0	[0-41.85]	1	1
MIR554	microRNA 554	1q21.3	693139	132	123	47 (36%)	10 (8%)	7 (5%)	1 (1%)	55 (45%)	5 (4%)	10 (8%)	0 (0%)	1.46	[0.86-2.5]	0.159821	0.745864		1.58	[0.52-5.06]	0.454041	1		0.52	[0.13-1.72]	0.291773	0.531354		0	[0-41.85]	1	1
SNX27	sorting nexin 27	1q21.3	81609	132	123	49 (37%)	11 (8%)	7 (5%)	1 (1%)	55 (45%)	5 (4%)	10 (8%)	0 (0%)	1.37	[0.81-2.33]	0.251505	0.824461		1.58	[0.52-5.06]	0.454041	1		0.47	[0.12-1.51]	0.200163	0.440979		0	[0-41.85]	1	1
CELF3	CUGBP Elav-like family member 3	1q21.3	11189	132	123	49 (37%)	10 (8%)	7 (5%)	1 (1%)	54 (44%)	5 (4%)	10 (8%)	0 (0%)	1.32	[0.78-2.26]	0.307468	0.864588		1.58	[0.52-5.06]	0.454041	1		0.52	[0.13-1.72]	0.291773	0.531354		0	[0-41.85]	1	1
RIIAD1	regulatory subunit of type II PKA R-subunit domain containing 1	1q21.3	284485	132	123	49 (37%)	10 (8%)	7 (5%)	1 (1%)	54 (44%)	5 (4%)	10 (8%)	0 (0%)	1.32	[0.78-2.26]	0.307468	0.864588		1.58	[0.52-5.06]	0.454041	1		0.52	[0.13-1.72]	0.291773	0.531354		0	[0-41.85]	1	1
MRPL9	mitochondrial ribosomal protein L9	1q21.3	65005	132	123	48 (36%)	10 (8%)	6 (5%)	1 (1%)	53 (43%)	6 (5%)	10 (8%)	0 (0%)	1.32	[0.78-2.26]	0.306109	0.864588		1.85	[0.59-6.41]	0.304114	1		0.63	[0.18-1.97]	0.444455	0.669339		0	[0-41.85]	1	1
OAZ3	ornithine decarboxylase antizyme 3	1q21.3	51686	132	123	49 (37%)	10 (8%)	6 (5%)	1 (1%)	53 (43%)	6 (5%)	10 (8%)	0 (0%)	1.28	[0.75-2.19]	0.37125	0.884871		1.85	[0.59-6.41]	0.304114	1		0.63	[0.18-1.97]	0.444455	0.669339		0	[0-41.85]	1	1
TDRKH	tudor and KH domain containing	1q21.3	11022	132	123	49 (37%)	10 (8%)	7 (5%)	1 (1%)	53 (43%)	6 (5%)	10 (8%)	0 (0%)	1.28	[0.75-2.19]	0.37125	0.884871		1.58	[0.52-5.06]	0.454041	1		0.63	[0.18-1.97]	0.444455	0.669339		0	[0-41.85]	1	1
LINGO4	leucine rich repeat and Ig domain containing 4	1q21.3	339398	132	123	49 (37%)	10 (8%)	7 (5%)	1 (1%)	53 (43%)	6 (5%)	10 (8%)	0 (0%)	1.28	[0.75-2.19]	0.37125	0.884871		1.58	[0.52-5.06]	0.454041	1		0.63	[0.18-1.97]	0.444455	0.669339		0	[0-41.85]	1	1
RORC	RAR related orphan receptor C	1q21.3	6097	132	123	49 (37%)	10 (8%)	7 (5%)	1 (1%)	53 (43%)	6 (5%)	10 (8%)	0 (0%)	1.28	[0.75-2.19]	0.37125	0.884871		1.58	[0.52-5.06]	0.454041	1		0.63	[0.18-1.97]	0.444455	0.669339		0	[0-41.85]	1	1
C2CD4D	C2 calcium dependent domain containing 4D	1q21.3	100191040	132	123	49 (37%)	10 (8%)	7 (5%)	1 (1%)	53 (43%)	6 (5%)	10 (8%)	0 (0%)	1.28	[0.75-2.19]	0.37125	0.884871		1.58	[0.52-5.06]	0.454041	1		0.63	[0.18-1.97]	0.444455	0.669339		0	[0-41.85]	1	1
THEM5	thioesterase superfamily member 5	1q21.3	284486	132	123	49 (37%)	10 (8%)	7 (5%)	1 (1%)	53 (43%)	6 (5%)	10 (8%)	0 (0%)	1.28	[0.75-2.19]	0.37125	0.884871		1.58	[0.52-5.06]	0.454041	1		0.63	[0.18-1.97]	0.444455	0.669339		0	[0-41.85]	1	1
THEM4	thioesterase superfamily member 4	1q21.3	117145	132	123	49 (37%)	10 (8%)	7 (5%)	1 (1%)	53 (43%)	6 (5%)	10 (8%)	0 (0%)	1.28	[0.75-2.19]	0.37125	0.884871		1.58	[0.52-5.06]	0.454041	1		0.63	[0.18-1.97]	0.444455	0.669339		0	[0-41.85]	1	1
S100A10	S100 calcium binding protein A10	1q21.3	6281	132	123	49 (37%)	10 (8%)	7 (5%)	1 (1%)	54 (44%)	5 (4%)	11 (9%)	0 (0%)	1.32	[0.78-2.26]	0.307468	0.864588		1.75	[0.6-5.52]	0.329714	1		0.52	[0.13-1.72]	0.291773	0.531354		0	[0-41.85]	1	1
NBPF18P	NBPF member 18, pseudogene	1q21.3	441908	132	123	50 (38%)	9 (7%)	8 (6%)	0 (0%)	54 (44%)	5 (4%)	11 (9%)	0 (0%)	1.28	[0.75-2.18]	0.372547	0.884871		1.52	[0.53-4.52]	0.476156	1		0.58	[0.15-1.99]	0.414943	0.642976		0	[0-Inf]	1	1
S100A11	S100 calcium binding protein A11	1q21.3	6282	132	123	50 (38%)	9 (7%)	8 (6%)	0 (0%)	54 (44%)	5 (4%)	11 (9%)	0 (0%)	1.28	[0.75-2.18]	0.372547	0.884871		1.52	[0.53-4.52]	0.476156	1		0.58	[0.15-1.99]	0.414943	0.642976		0	[0-Inf]	1	1
TCHHL1	trichohyalin like 1	1q21.3	126637	132	123	50 (38%)	9 (7%)	8 (6%)	0 (0%)	54 (44%)	5 (4%)	11 (9%)	0 (0%)	1.28	[0.75-2.18]	0.372547	0.884871		1.52	[0.53-4.52]	0.476156	1		0.58	[0.15-1.99]	0.414943	0.642976		0	[0-Inf]	1	1
TCHH	trichohyalin	1q21.3	7062	132	123	51 (39%)	9 (7%)	9 (7%)	0 (0%)	54 (44%)	5 (4%)	11 (9%)	0 (0%)	1.24	[0.73-2.11]	0.445294	0.9032		1.34	[0.48-3.81]	0.642748	1		0.58	[0.15-1.99]	0.414943	0.642976		0	[0-Inf]	1	1
RPTN	repetin	1q21.3	126638	132	123	51 (39%)	9 (7%)	9 (7%)	0 (0%)	55 (45%)	5 (4%)	11 (9%)	0 (0%)	1.28	[0.76-2.18]	0.373754	0.88589		1.34	[0.48-3.81]	0.642748	1		0.58	[0.15-1.99]	0.414943	0.642976		0	[0-Inf]	1	1
HRNR	hornerin	1q21.3	388697	132	123	50 (38%)	8 (6%)	9 (7%)	0 (0%)	55 (45%)	5 (4%)	12 (10%)	0 (0%)	1.32	[0.78-2.26]	0.308735	0.864588		1.48	[0.55-4.13]	0.495559	1		0.66	[0.16-2.36]	0.574184	0.777797		0	[0-Inf]	1	1
FLG	filaggrin	1q21.3	2312	132	123	49 (37%)	8 (6%)	8 (6%)	0 (0%)	55 (45%)	5 (4%)	12 (10%)	0 (0%)	1.37	[0.81-2.33]	0.251505	0.824461		1.67	[0.6-4.9]	0.352491	1		0.66	[0.16-2.36]	0.574184	0.777797		0	[0-Inf]	1	1
FLG2	filaggrin 2	1q21.3	388698	132	123	49 (37%)	8 (6%)	8 (6%)	0 (0%)	55 (45%)	5 (4%)	12 (10%)	0 (0%)	1.37	[0.81-2.33]	0.251505	0.824461		1.67	[0.6-4.9]	0.352491	1		0.66	[0.16-2.36]	0.574184	0.777797		0	[0-Inf]	1	1
CRNN	cornulin	1q21.3	49860	132	123	47 (36%)	8 (6%)	7 (5%)	0 (0%)	55 (45%)	5 (4%)	12 (10%)	0 (0%)	1.46	[0.86-2.5]	0.159821	0.745864		1.93	[0.67-5.99]	0.233495	1		0.66	[0.16-2.36]	0.574184	0.777797		0	[0-Inf]	1	1
LCE5A	late cornified envelope 5A	1q21.3	254910	132	123	47 (36%)	8 (6%)	7 (5%)	0 (0%)	55 (45%)	5 (4%)	12 (10%)	0 (0%)	1.46	[0.86-2.5]	0.159821	0.745864		1.93	[0.67-5.99]	0.233495	1		0.66	[0.16-2.36]	0.574184	0.777797		0	[0-Inf]	1	1
CRCT1	cysteine rich C-terminal 1	1q21.3	54544	132	123	47 (36%)	8 (6%)	7 (5%)	0 (0%)	55 (45%)	5 (4%)	12 (10%)	0 (0%)	1.46	[0.86-2.5]	0.159821	0.745864		1.93	[0.67-5.99]	0.233495	1		0.66	[0.16-2.36]	0.574184	0.777797		0	[0-Inf]	1	1
LCE3B	late cornified envelope 3B	1q21.3	353143	132	123	47 (36%)	8 (6%)	7 (5%)	0 (0%)	55 (45%)	5 (4%)	12 (10%)	0 (0%)	1.46	[0.86-2.5]	0.159821	0.745864		1.93	[0.67-5.99]	0.233495	1		0.66	[0.16-2.36]	0.574184	0.777797		0	[0-Inf]	1	1
LCE3C	late cornified envelope 3C	1q21.3	353144	132	123	47 (36%)	8 (6%)	7 (5%)	0 (0%)	55 (45%)	5 (4%)	12 (10%)	0 (0%)	1.46	[0.86-2.5]	0.159821	0.745864		1.93	[0.67-5.99]	0.233495	1		0.66	[0.16-2.36]	0.574184	0.777797		0	[0-Inf]	1	1
LCE3D	late cornified envelope 3D	1q21.3	84648	132	123	47 (36%)	8 (6%)	7 (5%)	0 (0%)	55 (45%)	5 (4%)	12 (10%)	0 (0%)	1.46	[0.86-2.5]	0.159821	0.745864		1.93	[0.67-5.99]	0.233495	1		0.66	[0.16-2.36]	0.574184	0.777797		0	[0-Inf]	1	1
LCE3E	late cornified envelope 3E	1q21.3	353145	132	123	47 (36%)	8 (6%)	7 (5%)	0 (0%)	55 (45%)	5 (4%)	12 (10%)	0 (0%)	1.46	[0.86-2.5]	0.159821	0.745864		1.93	[0.67-5.99]	0.233495	1		0.66	[0.16-2.36]	0.574184	0.777797		0	[0-Inf]	1	1
LCE3A	late cornified envelope 3A	1q21.3	353142	132	123	47 (36%)	8 (6%)	7 (5%)	0 (0%)	55 (45%)	5 (4%)	12 (10%)	0 (0%)	1.46	[0.86-2.5]	0.159821	0.745864		1.93	[0.67-5.99]	0.233495	1		0.66	[0.16-2.36]	0.574184	0.777797		0	[0-Inf]	1	1
LCE2D	late cornified envelope 2D	1q21.3	353141	132	123	49 (37%)	8 (6%)	9 (7%)	0 (0%)	55 (45%)	5 (4%)	12 (10%)	0 (0%)	1.37	[0.81-2.33]	0.251505	0.824461		1.48	[0.55-4.13]	0.495559	1		0.66	[0.16-2.36]	0.574184	0.777797		0	[0-Inf]	1	1
LINC00302	long intergenic non-protein coding RNA 302	1q21.3	388699	132	123	49 (37%)	8 (6%)	9 (7%)	0 (0%)	55 (45%)	5 (4%)	12 (10%)	0 (0%)	1.37	[0.81-2.33]	0.251505	0.824461		1.48	[0.55-4.13]	0.495559	1		0.66	[0.16-2.36]	0.574184	0.777797		0	[0-Inf]	1	1
LCE2B	late cornified envelope 2B	1q21.3	26239	132	123	49 (37%)	8 (6%)	9 (7%)	0 (0%)	55 (45%)	5 (4%)	11 (9%)	0 (0%)	1.37	[0.81-2.33]	0.251505	0.824461		1.34	[0.48-3.81]	0.642748	1		0.66	[0.16-2.36]	0.574184	0.777797		0	[0-Inf]	1	1
LCE2C	late cornified envelope 2C	1q21.3	353140	132	123	49 (37%)	8 (6%)	9 (7%)	0 (0%)	55 (45%)	5 (4%)	11 (9%)	0 (0%)	1.37	[0.81-2.33]	0.251505	0.824461		1.34	[0.48-3.81]	0.642748	1		0.66	[0.16-2.36]	0.574184	0.777797		0	[0-Inf]	1	1
LCE2A	late cornified envelope 2A	1q21.3	353139	132	123	49 (37%)	8 (6%)	9 (7%)	0 (0%)	55 (45%)	5 (4%)	11 (9%)	0 (0%)	1.37	[0.81-2.33]	0.251505	0.824461		1.34	[0.48-3.81]	0.642748	1		0.66	[0.16-2.36]	0.574184	0.777797		0	[0-Inf]	1	1
LCE4A	late cornified envelope 4A	1q21.3	199834	132	123	48 (36%)	8 (6%)	8 (6%)	0 (0%)	55 (45%)	5 (4%)	11 (9%)	0 (0%)	1.41	[0.83-2.41]	0.20197	0.775293		1.52	[0.53-4.52]	0.476156	1		0.66	[0.16-2.36]	0.574184	0.777797		0	[0-Inf]	1	1
C1orf68	chromosome 1 open reading frame 68	1q21.3	100129271	132	123	47 (36%)	8 (6%)	7 (5%)	0 (0%)	55 (45%)	5 (4%)	11 (9%)	0 (0%)	1.46	[0.86-2.5]	0.159821	0.745864		1.75	[0.6-5.52]	0.329714	1		0.66	[0.16-2.36]	0.574184	0.777797		0	[0-Inf]	1	1
KPRP	keratinocyte proline rich protein	1q21.3	448834	132	123	47 (36%)	8 (6%)	6 (5%)	0 (0%)	55 (45%)	5 (4%)	11 (9%)	0 (0%)	1.46	[0.86-2.5]	0.159821	0.745864		2.06	[0.67-7]	0.210236	1		0.66	[0.16-2.36]	0.574184	0.777797		0	[0-Inf]	1	1
LCE1F	late cornified envelope 1F	1q21.3	353137	132	123	47 (36%)	8 (6%)	6 (5%)	0 (0%)	55 (45%)	5 (4%)	12 (10%)	0 (0%)	1.46	[0.86-2.5]	0.159821	0.745864		2.26	[0.76-7.6]	0.14188	1		0.66	[0.16-2.36]	0.574184	0.777797		0	[0-Inf]	1	1
LCE1C	late cornified envelope 1C	1q21.3	353133	132	123	48 (36%)	8 (6%)	7 (5%)	0 (0%)	55 (45%)	5 (4%)	12 (10%)	0 (0%)	1.41	[0.83-2.41]	0.20197	0.775293		1.93	[0.67-5.99]	0.233495	1		0.66	[0.16-2.36]	0.574184	0.777797		0	[0-Inf]	1	1
LCE1D	late cornified envelope 1D	1q21.3	353134	132	123	48 (36%)	8 (6%)	7 (5%)	0 (0%)	55 (45%)	5 (4%)	12 (10%)	0 (0%)	1.41	[0.83-2.41]	0.20197	0.775293		1.93	[0.67-5.99]	0.233495	1		0.66	[0.16-2.36]	0.574184	0.777797		0	[0-Inf]	1	1
LCE1E	late cornified envelope 1E	1q21.3	353135	132	123	48 (36%)	8 (6%)	7 (5%)	0 (0%)	55 (45%)	5 (4%)	12 (10%)	0 (0%)	1.41	[0.83-2.41]	0.20197	0.775293		1.93	[0.67-5.99]	0.233495	1		0.66	[0.16-2.36]	0.574184	0.777797		0	[0-Inf]	1	1
LCE1B	late cornified envelope 1B	1q21.3	353132	132	123	48 (36%)	8 (6%)	7 (5%)	0 (0%)	55 (45%)	5 (4%)	12 (10%)	0 (0%)	1.41	[0.83-2.41]	0.20197	0.775293		1.93	[0.67-5.99]	0.233495	1		0.66	[0.16-2.36]	0.574184	0.777797		0	[0-Inf]	1	1
LCE1A	late cornified envelope 1A	1q21.3	353131	132	123	48 (36%)	8 (6%)	7 (5%)	0 (0%)	55 (45%)	5 (4%)	12 (10%)	0 (0%)	1.41	[0.83-2.41]	0.20197	0.775293		1.93	[0.67-5.99]	0.233495	1		0.66	[0.16-2.36]	0.574184	0.777797		0	[0-Inf]	1	1
LCE6A	late cornified envelope 6A	1q21.3	448835	132	123	48 (36%)	8 (6%)	7 (5%)	0 (0%)	55 (45%)	5 (4%)	12 (10%)	0 (0%)	1.41	[0.83-2.41]	0.20197	0.775293		1.93	[0.67-5.99]	0.233495	1		0.66	[0.16-2.36]	0.574184	0.777797		0	[0-Inf]	1	1
SMCP	sperm mitochondria associated cysteine rich protein	1q21.3	4184	132	123	48 (36%)	8 (6%)	7 (5%)	0 (0%)	55 (45%)	5 (4%)	12 (10%)	0 (0%)	1.41	[0.83-2.41]	0.20197	0.775293		1.93	[0.67-5.99]	0.233495	1		0.66	[0.16-2.36]	0.574184	0.777797		0	[0-Inf]	1	1
IVL	involucrin	1q21.3	3713	132	123	48 (36%)	8 (6%)	7 (5%)	0 (0%)	55 (45%)	5 (4%)	12 (10%)	0 (0%)	1.41	[0.83-2.41]	0.20197	0.775293		1.93	[0.67-5.99]	0.233495	1		0.66	[0.16-2.36]	0.574184	0.777797		0	[0-Inf]	1	1
SPRR4	small proline rich protein 4	1q21.3	163778	132	123	48 (36%)	8 (6%)	7 (5%)	0 (0%)	55 (45%)	5 (4%)	12 (10%)	0 (0%)	1.41	[0.83-2.41]	0.20197	0.775293		1.93	[0.67-5.99]	0.233495	1		0.66	[0.16-2.36]	0.574184	0.777797		0	[0-Inf]	1	1
SPRR1A	small proline rich protein 1A	1q21.3	6698	132	123	48 (36%)	8 (6%)	7 (5%)	0 (0%)	55 (45%)	5 (4%)	12 (10%)	0 (0%)	1.41	[0.83-2.41]	0.20197	0.775293		1.93	[0.67-5.99]	0.233495	1		0.66	[0.16-2.36]	0.574184	0.777797		0	[0-Inf]	1	1
SPRR3	small proline rich protein 3	1q21.3	6707	132	123	48 (36%)	8 (6%)	7 (5%)	0 (0%)	55 (45%)	5 (4%)	12 (10%)	0 (0%)	1.41	[0.83-2.41]	0.20197	0.775293		1.93	[0.67-5.99]	0.233495	1		0.66	[0.16-2.36]	0.574184	0.777797		0	[0-Inf]	1	1
SNORA31|ENSG00000252920.1	NA	1q21.3	NA	132	123	48 (36%)	8 (6%)	7 (5%)	0 (0%)	55 (45%)	5 (4%)	12 (10%)	0 (0%)	1.41	[0.83-2.41]	0.20197	0.775293		1.93	[0.67-5.99]	0.233495	1		0.66	[0.16-2.36]	0.574184	0.777797		0	[0-Inf]	1	1
SPRR1B	small proline rich protein 1B	1q21.3	6699	132	123	48 (36%)	8 (6%)	7 (5%)	0 (0%)	56 (46%)	5 (4%)	13 (11%)	0 (0%)	1.46	[0.86-2.49]	0.160958	0.745864		2.1	[0.75-6.46]	0.16154	1		0.66	[0.16-2.36]	0.574184	0.777797		0	[0-Inf]	1	1
SPRR2D	small proline rich protein 2D	1q21.3	6703	132	123	48 (36%)	8 (6%)	7 (5%)	0 (0%)	55 (45%)	6 (5%)	12 (10%)	0 (0%)	1.41	[0.83-2.41]	0.20197	0.775293		1.93	[0.67-5.99]	0.233495	1		0.8	[0.22-2.7]	0.786505	0.917917		0	[0-Inf]	1	1
SPRR2A	small proline rich protein 2A	1q21.3	6700	132	123	48 (36%)	8 (6%)	7 (5%)	0 (0%)	56 (46%)	5 (4%)	13 (11%)	0 (0%)	1.46	[0.86-2.49]	0.160958	0.745864		2.1	[0.75-6.46]	0.16154	1		0.66	[0.16-2.36]	0.574184	0.777797		0	[0-Inf]	1	1
SPRR2B	small proline rich protein 2B	1q21.3	6701	132	123	49 (37%)	8 (6%)	8 (6%)	0 (0%)	56 (46%)	5 (4%)	13 (11%)	0 (0%)	1.41	[0.83-2.41]	0.203154	0.775798		1.83	[0.67-5.29]	0.254747	1		0.66	[0.16-2.36]	0.574184	0.777797		0	[0-Inf]	1	1
SPRR2E	small proline rich protein 2E	1q21.3	6704	132	123	48 (36%)	8 (6%)	7 (5%)	0 (0%)	56 (46%)	5 (4%)	13 (11%)	0 (0%)	1.46	[0.86-2.49]	0.160958	0.745864		2.1	[0.75-6.46]	0.16154	1		0.66	[0.16-2.36]	0.574184	0.777797		0	[0-Inf]	1	1
SPRR2F	small proline rich protein 2F	1q21.3	6705	132	123	48 (36%)	8 (6%)	7 (5%)	0 (0%)	56 (46%)	5 (4%)	13 (11%)	0 (0%)	1.46	[0.86-2.49]	0.160958	0.745864		2.1	[0.75-6.46]	0.16154	1		0.66	[0.16-2.36]	0.574184	0.777797		0	[0-Inf]	1	1
SPRR2G	small proline rich protein 2G	1q21.3	6706	132	123	49 (37%)	8 (6%)	8 (6%)	0 (0%)	56 (46%)	5 (4%)	13 (11%)	0 (0%)	1.41	[0.83-2.41]	0.203154	0.775798		1.83	[0.67-5.29]	0.254747	1		0.66	[0.16-2.36]	0.574184	0.777797		0	[0-Inf]	1	1
LELP1	late cornified envelope like proline rich 1	1q21.3	149018	132	123	47 (36%)	8 (6%)	6 (5%)	0 (0%)	56 (46%)	5 (4%)	13 (11%)	0 (0%)	1.51	[0.89-2.58]	0.125633	0.745864		2.47	[0.84-8.21]	0.0936443	1		0.66	[0.16-2.36]	0.574184	0.777797		0	[0-Inf]	1	1
PRR9	proline rich 9	1q21.3	574414	132	123	47 (36%)	8 (6%)	6 (5%)	0 (0%)	56 (46%)	5 (4%)	13 (11%)	0 (0%)	1.51	[0.89-2.58]	0.125633	0.745864		2.47	[0.84-8.21]	0.0936443	1		0.66	[0.16-2.36]	0.574184	0.777797		0	[0-Inf]	1	1
LOR	loricrin cornified envelope precursor protein	1q21.3	4014	132	123	47 (36%)	8 (6%)	6 (5%)	0 (0%)	55 (45%)	5 (4%)	12 (10%)	0 (0%)	1.46	[0.86-2.5]	0.159821	0.745864		2.26	[0.76-7.6]	0.14188	1		0.66	[0.16-2.36]	0.574184	0.777797		0	[0-Inf]	1	1
PGLYRP3	peptidoglycan recognition protein 3	1q21.3	114771	132	123	47 (36%)	8 (6%)	5 (4%)	0 (0%)	55 (45%)	5 (4%)	12 (10%)	0 (0%)	1.46	[0.86-2.5]	0.159821	0.745864		2.74	[0.86-10.23]	0.077515	1		0.66	[0.16-2.36]	0.574184	0.777797		0	[0-Inf]	1	1
PGLYRP4	peptidoglycan recognition protein 4	1q21.3	57115	132	123	47 (36%)	8 (6%)	6 (5%)	0 (0%)	55 (45%)	5 (4%)	12 (10%)	0 (0%)	1.46	[0.86-2.5]	0.159821	0.745864		2.26	[0.76-7.6]	0.14188	1		0.66	[0.16-2.36]	0.574184	0.777797		0	[0-Inf]	1	1
S100A12	S100 calcium binding protein A12	1q21.3	6283	132	123	47 (36%)	8 (6%)	6 (5%)	0 (0%)	57 (46%)	5 (4%)	13 (11%)	0 (0%)	1.56	[0.92-2.66]	0.0974771	0.706114		2.47	[0.84-8.21]	0.0936443	1		0.66	[0.16-2.36]	0.574184	0.777797		0	[0-Inf]	1	1
S100A8	S100 calcium binding protein A8	1q21.3	6279	132	123	47 (36%)	8 (6%)	6 (5%)	0 (0%)	57 (46%)	5 (4%)	13 (11%)	0 (0%)	1.56	[0.92-2.66]	0.0974771	0.706114		2.47	[0.84-8.21]	0.0936443	1		0.66	[0.16-2.36]	0.574184	0.777797		0	[0-Inf]	1	1
S100A9	S100 calcium binding protein A9	1q21.3	6280	132	123	47 (36%)	8 (6%)	6 (5%)	0 (0%)	57 (46%)	5 (4%)	13 (11%)	0 (0%)	1.56	[0.92-2.66]	0.0974771	0.706114		2.47	[0.84-8.21]	0.0936443	1		0.66	[0.16-2.36]	0.574184	0.777797		0	[0-Inf]	1	1
S100A7A	S100 calcium binding protein A7A	1q21.3	338324	132	123	48 (36%)	8 (6%)	6 (5%)	0 (0%)	57 (46%)	5 (4%)	12 (10%)	0 (0%)	1.51	[0.89-2.57]	0.126628	0.745864		2.26	[0.76-7.6]	0.14188	1		0.66	[0.16-2.36]	0.574184	0.777797		0	[0-Inf]	1	1
S100A7L2	S100 calcium binding protein A7 like 2	1q21.3	645922	132	123	48 (36%)	8 (6%)	6 (5%)	0 (0%)	56 (46%)	5 (4%)	11 (9%)	0 (0%)	1.46	[0.86-2.49]	0.160958	0.745864		2.06	[0.67-7]	0.210236	1		0.66	[0.16-2.36]	0.574184	0.777797		0	[0-Inf]	1	1
S100A7	S100 calcium binding protein A7	1q21.3	6278	132	123	48 (36%)	8 (6%)	6 (5%)	0 (0%)	56 (46%)	5 (4%)	11 (9%)	0 (0%)	1.46	[0.86-2.49]	0.160958	0.745864		2.06	[0.67-7]	0.210236	1		0.66	[0.16-2.36]	0.574184	0.777797		0	[0-Inf]	1	1
RN7SL44P	RNA, 7SL, cytoplasmic 44, pseudogene	1q21.3	106480934	132	123	47 (36%)	8 (6%)	6 (5%)	0 (0%)	56 (46%)	5 (4%)	11 (9%)	0 (0%)	1.51	[0.89-2.58]	0.125633	0.745864		2.06	[0.67-7]	0.210236	1		0.66	[0.16-2.36]	0.574184	0.777797		0	[0-Inf]	1	1
S100A3	S100 calcium binding protein A3	1q21.3	6274	132	123	48 (36%)	8 (6%)	7 (5%)	0 (0%)	56 (46%)	5 (4%)	11 (9%)	0 (0%)	1.46	[0.86-2.49]	0.160958	0.745864		1.75	[0.6-5.52]	0.329714	1		0.66	[0.16-2.36]	0.574184	0.777797		0	[0-Inf]	1	1
S100A4	S100 calcium binding protein A4	1q21.3	6275	132	123	48 (36%)	8 (6%)	7 (5%)	0 (0%)	56 (46%)	5 (4%)	11 (9%)	0 (0%)	1.46	[0.86-2.49]	0.160958	0.745864		1.75	[0.6-5.52]	0.329714	1		0.66	[0.16-2.36]	0.574184	0.777797		0	[0-Inf]	1	1
S100A5	S100 calcium binding protein A5	1q21.3	6276	132	123	48 (36%)	8 (6%)	7 (5%)	0 (0%)	56 (46%)	5 (4%)	11 (9%)	0 (0%)	1.46	[0.86-2.49]	0.160958	0.745864		1.75	[0.6-5.52]	0.329714	1		0.66	[0.16-2.36]	0.574184	0.777797		0	[0-Inf]	1	1
S100A6	S100 calcium binding protein A6	1q21.3	6277	132	123	48 (36%)	8 (6%)	7 (5%)	0 (0%)	56 (46%)	5 (4%)	11 (9%)	0 (0%)	1.46	[0.86-2.49]	0.160958	0.745864		1.75	[0.6-5.52]	0.329714	1		0.66	[0.16-2.36]	0.574184	0.777797		0	[0-Inf]	1	1
S100A2	S100 calcium binding protein A2	1q21.3	6273	132	123	48 (36%)	8 (6%)	7 (5%)	0 (0%)	55 (45%)	5 (4%)	10 (8%)	0 (0%)	1.41	[0.83-2.41]	0.20197	0.775293		1.58	[0.52-5.06]	0.454041	1		0.66	[0.16-2.36]	0.574184	0.777797		0	[0-Inf]	1	1
S100A16	S100 calcium binding protein A16	1q21.3	140576	132	123	47 (36%)	8 (6%)	6 (5%)	0 (0%)	55 (45%)	5 (4%)	10 (8%)	0 (0%)	1.46	[0.86-2.5]	0.159821	0.745864		1.85	[0.59-6.41]	0.304114	1		0.66	[0.16-2.36]	0.574184	0.777797		0	[0-Inf]	1	1
S100A14	S100 calcium binding protein A14	1q21.3	57402	132	123	47 (36%)	8 (6%)	6 (5%)	0 (0%)	55 (45%)	5 (4%)	11 (9%)	0 (0%)	1.46	[0.86-2.5]	0.159821	0.745864		2.06	[0.67-7]	0.210236	1		0.66	[0.16-2.36]	0.574184	0.777797		0	[0-Inf]	1	1
S100A13	S100 calcium binding protein A13	1q21.3	6284	132	123	47 (36%)	8 (6%)	6 (5%)	0 (0%)	55 (45%)	5 (4%)	11 (9%)	0 (0%)	1.46	[0.86-2.5]	0.159821	0.745864		2.06	[0.67-7]	0.210236	1		0.66	[0.16-2.36]	0.574184	0.777797		0	[0-Inf]	1	1
S100A1	S100 calcium binding protein A1	1q21.3	6271	132	123	47 (36%)	8 (6%)	6 (5%)	0 (0%)	55 (45%)	5 (4%)	11 (9%)	0 (0%)	1.46	[0.86-2.5]	0.159821	0.745864		2.06	[0.67-7]	0.210236	1		0.66	[0.16-2.36]	0.574184	0.777797		0	[0-Inf]	1	1
CHTOP	chromatin target of PRMT1	1q21.3	26097	132	123	47 (36%)	8 (6%)	6 (5%)	0 (0%)	56 (46%)	5 (4%)	12 (10%)	0 (0%)	1.51	[0.89-2.58]	0.125633	0.745864		2.26	[0.76-7.6]	0.14188	1		0.66	[0.16-2.36]	0.574184	0.777797		0	[0-Inf]	1	1
SNAPIN	SNAP associated protein	1q21.3	23557	132	123	48 (36%)	8 (6%)	7 (5%)	0 (0%)	56 (46%)	5 (4%)	11 (9%)	0 (0%)	1.46	[0.86-2.49]	0.160958	0.745864		1.75	[0.6-5.52]	0.329714	1		0.66	[0.16-2.36]	0.574184	0.777797		0	[0-Inf]	1	1
ILF2	interleukin enhancer binding factor 2	1q21.3	3608	132	123	48 (36%)	8 (6%)	7 (5%)	0 (0%)	56 (46%)	5 (4%)	11 (9%)	0 (0%)	1.46	[0.86-2.49]	0.160958	0.745864		1.75	[0.6-5.52]	0.329714	1		0.66	[0.16-2.36]	0.574184	0.777797		0	[0-Inf]	1	1
NPR1	natriuretic peptide receptor 1	1q21.3	4881	132	123	48 (36%)	8 (6%)	7 (5%)	0 (0%)	56 (46%)	5 (4%)	11 (9%)	0 (0%)	1.46	[0.86-2.49]	0.160958	0.745864		1.75	[0.6-5.52]	0.329714	1		0.66	[0.16-2.36]	0.574184	0.777797		0	[0-Inf]	1	1
INTS3	integrator complex subunit 3	1q21.3	65123	132	123	48 (36%)	8 (6%)	7 (5%)	0 (0%)	54 (44%)	5 (4%)	10 (8%)	0 (0%)	1.37	[0.8-2.34]	0.250218	0.82351		1.58	[0.52-5.06]	0.454041	1		0.66	[0.16-2.36]	0.574184	0.777797		0	[0-Inf]	1	1
RN7SL372P	RNA, 7SL, cytoplasmic 372, pseudogene	1q21.3	106479358	132	123	48 (36%)	8 (6%)	7 (5%)	0 (0%)	54 (44%)	5 (4%)	10 (8%)	0 (0%)	1.37	[0.8-2.34]	0.250218	0.82351		1.58	[0.52-5.06]	0.454041	1		0.66	[0.16-2.36]	0.574184	0.777797		0	[0-Inf]	1	1
snoU13|ENSG00000238511.1	NA	1q21.3	NA	132	123	48 (36%)	8 (6%)	7 (5%)	0 (0%)	54 (44%)	5 (4%)	10 (8%)	0 (0%)	1.37	[0.8-2.34]	0.250218	0.82351		1.58	[0.52-5.06]	0.454041	1		0.66	[0.16-2.36]	0.574184	0.777797		0	[0-Inf]	1	1
SLC27A3	solute carrier family 27 member 3	1q21.3	11000	132	123	48 (36%)	8 (6%)	7 (5%)	0 (0%)	54 (44%)	5 (4%)	10 (8%)	0 (0%)	1.37	[0.8-2.34]	0.250218	0.82351		1.58	[0.52-5.06]	0.454041	1		0.66	[0.16-2.36]	0.574184	0.777797		0	[0-Inf]	1	1
GATAD2B	GATA zinc finger domain containing 2B	1q21.3	57459	132	123	48 (36%)	9 (7%)	7 (5%)	0 (0%)	54 (44%)	5 (4%)	11 (9%)	0 (0%)	1.37	[0.8-2.34]	0.250218	0.82351		1.75	[0.6-5.52]	0.329714	1		0.58	[0.15-1.99]	0.414943	0.642976		0	[0-Inf]	1	1
DENND4B	DENN domain containing 4B	1q21.3	9909	132	123	47 (36%)	9 (7%)	5 (4%)	0 (0%)	54 (44%)	5 (4%)	11 (9%)	0 (0%)	1.41	[0.83-2.42]	0.200702	0.775293		2.49	[0.77-9.42]	0.121018	1		0.58	[0.15-1.99]	0.414943	0.642976		0	[0-Inf]	1	1
CRTC2	CREB regulated transcription coactivator 2	1q21.3	200186	132	123	47 (36%)	9 (7%)	5 (4%)	0 (0%)	54 (44%)	5 (4%)	11 (9%)	0 (0%)	1.41	[0.83-2.42]	0.200702	0.775293		2.49	[0.77-9.42]	0.121018	1		0.58	[0.15-1.99]	0.414943	0.642976		0	[0-Inf]	1	1
SLC39A1	solute carrier family 39 member 1	1q21.3	27173	132	123	47 (36%)	9 (7%)	5 (4%)	0 (0%)	54 (44%)	5 (4%)	11 (9%)	0 (0%)	1.41	[0.83-2.42]	0.200702	0.775293		2.49	[0.77-9.42]	0.121018	1		0.58	[0.15-1.99]	0.414943	0.642976		0	[0-Inf]	1	1
CREB3L4	cAMP responsive element binding protein 3 like 4	1q21.3	148327	132	123	47 (36%)	9 (7%)	5 (4%)	0 (0%)	54 (44%)	5 (4%)	11 (9%)	0 (0%)	1.41	[0.83-2.42]	0.200702	0.775293		2.49	[0.77-9.42]	0.121018	1		0.58	[0.15-1.99]	0.414943	0.642976		0	[0-Inf]	1	1
JTB	jumping translocation breakpoint	1q21.3	10899	132	123	47 (36%)	9 (7%)	5 (4%)	0 (0%)	54 (44%)	5 (4%)	11 (9%)	0 (0%)	1.41	[0.83-2.42]	0.200702	0.775293		2.49	[0.77-9.42]	0.121018	1		0.58	[0.15-1.99]	0.414943	0.642976		0	[0-Inf]	1	1
RAB13	RAB13, member RAS oncogene family	1q21.3	5872	132	123	47 (36%)	9 (7%)	5 (4%)	0 (0%)	54 (44%)	5 (4%)	11 (9%)	0 (0%)	1.41	[0.83-2.42]	0.200702	0.775293		2.49	[0.77-9.42]	0.121018	1		0.58	[0.15-1.99]	0.414943	0.642976		0	[0-Inf]	1	1
NUP210L	nucleoporin 210 like	1q21.3	91181	132	123	48 (36%)	9 (7%)	6 (5%)	0 (0%)	54 (44%)	5 (4%)	11 (9%)	0 (0%)	1.37	[0.8-2.34]	0.250218	0.82351		2.06	[0.67-7]	0.210236	1		0.58	[0.15-1.99]	0.414943	0.642976		0	[0-Inf]	1	1
RPS27	ribosomal protein S27	1q21.3	6232	132	123	47 (36%)	9 (7%)	5 (4%)	0 (0%)	54 (44%)	5 (4%)	11 (9%)	0 (0%)	1.41	[0.83-2.42]	0.200702	0.775293		2.49	[0.77-9.42]	0.121018	1		0.58	[0.15-1.99]	0.414943	0.642976		0	[0-Inf]	1	1
U3|ENSG00000252669.1	NA	1q21.3	NA	132	123	47 (36%)	9 (7%)	5 (4%)	0 (0%)	54 (44%)	5 (4%)	11 (9%)	0 (0%)	1.41	[0.83-2.42]	0.200702	0.775293		2.49	[0.77-9.42]	0.121018	1		0.58	[0.15-1.99]	0.414943	0.642976		0	[0-Inf]	1	1
MIR5698	microRNA 5698	1q21.3	100847024	132	123	46 (35%)	8 (6%)	4 (3%)	0 (0%)	54 (44%)	5 (4%)	10 (8%)	0 (0%)	1.46	[0.86-2.5]	0.158607	0.745864		2.82	[0.79-12.67]	0.0990427	1		0.66	[0.16-2.36]	0.574184	0.777797		0	[0-Inf]	1	1
TPM3	tropomyosin 3	1q21.3	7170	132	123	49 (37%)	8 (6%)	6 (5%)	0 (0%)	54 (44%)	5 (4%)	10 (8%)	0 (0%)	1.32	[0.78-2.26]	0.307468	0.864588		1.85	[0.59-6.41]	0.304114	1		0.66	[0.16-2.36]	0.574184	0.777797		0	[0-Inf]	1	1
RN7SL431P	RNA, 7SL, cytoplasmic 431, pseudogene	1q21.3	106866913	132	123	48 (36%)	8 (6%)	6 (5%)	0 (0%)	53 (43%)	5 (4%)	10 (8%)	0 (0%)	1.32	[0.78-2.26]	0.306109	0.864588		1.85	[0.59-6.41]	0.304114	1		0.66	[0.16-2.36]	0.574184	0.777797		0	[0-Inf]	1	1
MIR190B	microRNA 190b	1q21.3	100126346	132	123	49 (37%)	8 (6%)	6 (5%)	0 (0%)	53 (43%)	5 (4%)	10 (8%)	0 (0%)	1.28	[0.75-2.19]	0.37125	0.884871		1.85	[0.59-6.41]	0.304114	1		0.66	[0.16-2.36]	0.574184	0.777797		0	[0-Inf]	1	1
C1orf189	cilia and flagella associated protein 141	1q21.3	388701	132	123	49 (37%)	8 (6%)	7 (5%)	0 (0%)	53 (43%)	5 (4%)	10 (8%)	0 (0%)	1.28	[0.75-2.19]	0.37125	0.884871		1.58	[0.52-5.06]	0.454041	1		0.66	[0.16-2.36]	0.574184	0.777797		0	[0-Inf]	1	1
C1orf43	chromosome 1 open reading frame 43	1q21.3	25912	132	123	48 (36%)	8 (6%)	6 (5%)	0 (0%)	53 (43%)	5 (4%)	10 (8%)	0 (0%)	1.32	[0.78-2.26]	0.306109	0.864588		1.85	[0.59-6.41]	0.304114	1		0.66	[0.16-2.36]	0.574184	0.777797		0	[0-Inf]	1	1
UBAP2L	ubiquitin associated protein 2 like	1q21.3	9898	132	123	48 (36%)	8 (6%)	6 (5%)	0 (0%)	53 (43%)	5 (4%)	10 (8%)	0 (0%)	1.32	[0.78-2.26]	0.306109	0.864588		1.85	[0.59-6.41]	0.304114	1		0.66	[0.16-2.36]	0.574184	0.777797		0	[0-Inf]	1	1
SNORA58|ENSG00000201129.1	NA	1q21.3	NA	132	123	47 (36%)	8 (6%)	5 (4%)	0 (0%)	53 (43%)	5 (4%)	10 (8%)	0 (0%)	1.37	[0.8-2.34]	0.248841	0.82351		2.24	[0.67-8.61]	0.184733	1		0.66	[0.16-2.36]	0.574184	0.777797		0	[0-Inf]	1	1
HAX1	HCLS1 associated protein X-1	1q21.3	10456	132	123	47 (36%)	8 (6%)	5 (4%)	0 (0%)	53 (43%)	5 (4%)	10 (8%)	0 (0%)	1.37	[0.8-2.34]	0.248841	0.82351		2.24	[0.67-8.61]	0.184733	1		0.66	[0.16-2.36]	0.574184	0.777797		0	[0-Inf]	1	1
SNORD59|ENSG00000252682.1	NA	1q21.3	NA	132	123	47 (36%)	8 (6%)	5 (4%)	0 (0%)	53 (43%)	5 (4%)	10 (8%)	0 (0%)	1.37	[0.8-2.34]	0.248841	0.82351		2.24	[0.67-8.61]	0.184733	1		0.66	[0.16-2.36]	0.574184	0.777797		0	[0-Inf]	1	1
AQP10	aquaporin 10	1q21.3	89872	132	123	47 (36%)	8 (6%)	5 (4%)	0 (0%)	53 (43%)	5 (4%)	10 (8%)	0 (0%)	1.37	[0.8-2.34]	0.248841	0.82351		2.24	[0.67-8.61]	0.184733	1		0.66	[0.16-2.36]	0.574184	0.777797		0	[0-Inf]	1	1
ATP8B2	ATPase phospholipid transporting 8B2	1q21.3	57198	132	123	48 (36%)	8 (6%)	6 (5%)	0 (0%)	53 (43%)	5 (4%)	10 (8%)	0 (0%)	1.32	[0.78-2.26]	0.306109	0.864588		1.85	[0.59-6.41]	0.304114	1		0.66	[0.16-2.36]	0.574184	0.777797		0	[0-Inf]	1	1
IL6R	interleukin 6 receptor	1q21.3	3570	132	123	46 (35%)	9 (7%)	6 (5%)	0 (0%)	53 (43%)	5 (4%)	10 (8%)	0 (0%)	1.41	[0.83-2.42]	0.19935	0.775293		1.85	[0.59-6.41]	0.304114	1		0.58	[0.15-1.99]	0.414943	0.642976		0	[0-Inf]	1	1
SHE	Src homology 2 domain containing E	1q21.3	126669	132	123	45 (34%)	9 (7%)	5 (4%)	0 (0%)	52 (42%)	5 (4%)	9 (7%)	0 (0%)	1.41	[0.83-2.43]	0.197913	0.775293		2	[0.58-7.83]	0.275123	1		0.58	[0.15-1.99]	0.414943	0.642976		0	[0-Inf]	1	1
TDRD10	tudor domain containing 10	1q21.3	126668	132	123	46 (35%)	9 (7%)	6 (5%)	0 (0%)	52 (42%)	5 (4%)	9 (7%)	0 (0%)	1.37	[0.8-2.34]	0.247375	0.821356		1.65	[0.51-5.84]	0.428549	1		0.58	[0.15-1.99]	0.414943	0.642976		0	[0-Inf]	1	1
UBE2Q1	ubiquitin conjugating enzyme E2 Q1	1q21.3	55585	132	123	46 (35%)	10 (8%)	6 (5%)	0 (0%)	52 (42%)	5 (4%)	9 (7%)	0 (0%)	1.37	[0.8-2.34]	0.247375	0.821356		1.65	[0.51-5.84]	0.428549	1		0.52	[0.13-1.72]	0.291773	0.531354		0	[0-Inf]	1	1
CHRNB2	cholinergic receptor nicotinic beta 2 subunit	1q21.3	1141	132	123	46 (35%)	10 (8%)	6 (5%)	0 (0%)	52 (42%)	5 (4%)	9 (7%)	0 (0%)	1.37	[0.8-2.34]	0.247375	0.821356		1.65	[0.51-5.84]	0.428549	1		0.52	[0.13-1.72]	0.291773	0.531354		0	[0-Inf]	1	1
ADAR	adenosine deaminase RNA specific	1q21.3	103	132	123	46 (35%)	10 (8%)	6 (5%)	0 (0%)	52 (42%)	5 (4%)	9 (7%)	0 (0%)	1.37	[0.8-2.34]	0.247375	0.821356		1.65	[0.51-5.84]	0.428549	1		0.52	[0.13-1.72]	0.291773	0.531354		0	[0-Inf]	1	1
KCNN3	potassium calcium-activated channel subfamily N member 3	1q21.3	3782	132	123	46 (35%)	10 (8%)	7 (5%)	0 (0%)	53 (43%)	5 (4%)	9 (7%)	0 (0%)	1.41	[0.83-2.42]	0.19935	0.775293		1.41	[0.45-4.6]	0.608587	1		0.52	[0.13-1.72]	0.291773	0.531354		0	[0-Inf]	1	1
PMVK	phosphomevalonate kinase	1q21.3	10654	132	123	44 (33%)	10 (8%)	4 (3%)	0 (0%)	52 (42%)	6 (5%)	9 (7%)	0 (0%)	1.46	[0.85-2.52]	0.155946	0.745864		2.52	[0.68-11.5]	0.156767	1		0.63	[0.18-1.97]	0.444455	0.669339		0	[0-Inf]	1	1
PBXIP1	PBX homeobox interacting protein 1	1q21.3	57326	132	123	44 (33%)	10 (8%)	4 (3%)	0 (0%)	52 (42%)	6 (5%)	9 (7%)	0 (0%)	1.46	[0.85-2.52]	0.155946	0.745864		2.52	[0.68-11.5]	0.156767	1		0.63	[0.18-1.97]	0.444455	0.669339		0	[0-Inf]	1	1
PYGO2	pygopus family PHD finger 2	1q21.3	90780	132	123	44 (33%)	10 (8%)	4 (3%)	0 (0%)	52 (42%)	6 (5%)	9 (7%)	0 (0%)	1.46	[0.85-2.52]	0.155946	0.745864		2.52	[0.68-11.5]	0.156767	1		0.63	[0.18-1.97]	0.444455	0.669339		0	[0-Inf]	1	1
SHC1	SHC adaptor protein 1	1q21.3	6464	132	123	44 (33%)	10 (8%)	4 (3%)	0 (0%)	52 (42%)	6 (5%)	9 (7%)	0 (0%)	1.46	[0.85-2.52]	0.155946	0.745864		2.52	[0.68-11.5]	0.156767	1		0.63	[0.18-1.97]	0.444455	0.669339		0	[0-Inf]	1	1
CKS1B|ENSG00000173207.8	NA	1q21.3	1163	132	123	44 (33%)	10 (8%)	4 (3%)	0 (0%)	52 (42%)	6 (5%)	9 (7%)	0 (0%)	1.46	[0.85-2.52]	0.155946	0.745864		2.52	[0.68-11.5]	0.156767	1		0.63	[0.18-1.97]	0.444455	0.669339		0	[0-Inf]	1	1
MIR4258	microRNA 4258	1q21.3	100423020	132	123	44 (33%)	10 (8%)	4 (3%)	0 (0%)	52 (42%)	6 (5%)	9 (7%)	0 (0%)	1.46	[0.85-2.52]	0.155946	0.745864		2.52	[0.68-11.5]	0.156767	1		0.63	[0.18-1.97]	0.444455	0.669339		0	[0-Inf]	1	1
FLAD1	flavin adenine dinucleotide synthetase 1	1q21.3	80308	132	123	44 (33%)	10 (8%)	4 (3%)	0 (0%)	52 (42%)	6 (5%)	9 (7%)	0 (0%)	1.46	[0.85-2.52]	0.155946	0.745864		2.52	[0.68-11.5]	0.156767	1		0.63	[0.18-1.97]	0.444455	0.669339		0	[0-Inf]	1	1
LENEP	lens epithelial protein	1q21.3	55891	132	123	43 (33%)	10 (8%)	4 (3%)	0 (0%)	51 (41%)	6 (5%)	8 (7%)	0 (0%)	1.46	[0.85-2.53]	0.154498	0.745864		2.22	[0.58-10.34]	0.242032	1		0.63	[0.18-1.97]	0.444455	0.669339		0	[0-Inf]	1	1
ZBTB7B	zinc finger and BTB domain containing 7B	1q21.3	51043	132	123	43 (33%)	10 (8%)	4 (3%)	0 (0%)	51 (41%)	6 (5%)	8 (7%)	0 (0%)	1.46	[0.85-2.53]	0.154498	0.745864		2.22	[0.58-10.34]	0.242032	1		0.63	[0.18-1.97]	0.444455	0.669339		0	[0-Inf]	1	1
DCST2	DC-STAMP domain containing 2	1q21.3	127579	132	123	43 (33%)	10 (8%)	4 (3%)	0 (0%)	51 (41%)	6 (5%)	8 (7%)	0 (0%)	1.46	[0.85-2.53]	0.154498	0.745864		2.22	[0.58-10.34]	0.242032	1		0.63	[0.18-1.97]	0.444455	0.669339		0	[0-Inf]	1	1
DCST1	DC-STAMP domain containing 1	1q21.3	149095	132	123	43 (33%)	11 (8%)	4 (3%)	0 (0%)	51 (41%)	6 (5%)	8 (7%)	0 (0%)	1.46	[0.85-2.53]	0.154498	0.745864		2.22	[0.58-10.34]	0.242032	1		0.57	[0.17-1.73]	0.32095	0.558221		0	[0-Inf]	1	1
ADAM15	ADAM metallopeptidase domain 15	1q21.3	8751	132	123	43 (33%)	11 (8%)	4 (3%)	0 (0%)	51 (41%)	6 (5%)	8 (7%)	0 (0%)	1.46	[0.85-2.53]	0.154498	0.745864		2.22	[0.58-10.34]	0.242032	1		0.57	[0.17-1.73]	0.32095	0.558221		0	[0-Inf]	1	1
EFNA3	ephrin A3	1q21.3	1944	132	123	43 (33%)	11 (8%)	4 (3%)	0 (0%)	51 (41%)	6 (5%)	8 (7%)	0 (0%)	1.46	[0.85-2.53]	0.154498	0.745864		2.22	[0.58-10.34]	0.242032	1		0.57	[0.17-1.73]	0.32095	0.558221		0	[0-Inf]	1	1
EFNA4	ephrin A4	1q21.3	1945	132	123	43 (33%)	11 (8%)	4 (3%)	0 (0%)	51 (41%)	6 (5%)	8 (7%)	0 (0%)	1.46	[0.85-2.53]	0.154498	0.745864		2.22	[0.58-10.34]	0.242032	1		0.57	[0.17-1.73]	0.32095	0.558221		0	[0-Inf]	1	1
EFNA1	ephrin A1	1q22	1942	132	123	43 (33%)	11 (8%)	4 (3%)	0 (0%)	51 (41%)	6 (5%)	8 (7%)	0 (0%)	1.46	[0.85-2.53]	0.154498	0.745864		2.22	[0.58-10.34]	0.242032	1		0.57	[0.17-1.73]	0.32095	0.558221		0	[0-Inf]	1	1
DPM3	dolichyl-phosphate mannosyltransferase subunit 3, regulatory	1q22	54344	132	123	43 (33%)	11 (8%)	4 (3%)	0 (0%)	51 (41%)	6 (5%)	8 (7%)	0 (0%)	1.46	[0.85-2.53]	0.154498	0.745864		2.22	[0.58-10.34]	0.242032	1		0.57	[0.17-1.73]	0.32095	0.558221		0	[0-Inf]	1	1
SLC50A1	solute carrier family 50 member 1	1q22	55974	132	123	43 (33%)	11 (8%)	4 (3%)	0 (0%)	51 (41%)	6 (5%)	8 (7%)	0 (0%)	1.46	[0.85-2.53]	0.154498	0.745864		2.22	[0.58-10.34]	0.242032	1		0.57	[0.17-1.73]	0.32095	0.558221		0	[0-Inf]	1	1
KRTCAP2	keratinocyte associated protein 2	1q22	200185	132	123	43 (33%)	11 (8%)	4 (3%)	0 (0%)	51 (41%)	6 (5%)	8 (7%)	0 (0%)	1.46	[0.85-2.53]	0.154498	0.745864		2.22	[0.58-10.34]	0.242032	1		0.57	[0.17-1.73]	0.32095	0.558221		0	[0-Inf]	1	1
TRIM46	tripartite motif containing 46	1q22	80128	132	123	43 (33%)	11 (8%)	4 (3%)	0 (0%)	51 (41%)	6 (5%)	8 (7%)	0 (0%)	1.46	[0.85-2.53]	0.154498	0.745864		2.22	[0.58-10.34]	0.242032	1		0.57	[0.17-1.73]	0.32095	0.558221		0	[0-Inf]	1	1
MIR92B	microRNA 92b	1q22	693235	132	123	43 (33%)	11 (8%)	4 (3%)	0 (0%)	51 (41%)	6 (5%)	8 (7%)	0 (0%)	1.46	[0.85-2.53]	0.154498	0.745864		2.22	[0.58-10.34]	0.242032	1		0.57	[0.17-1.73]	0.32095	0.558221		0	[0-Inf]	1	1
MUC1	mucin 1, cell surface associated	1q22	4582	132	123	43 (33%)	11 (8%)	4 (3%)	0 (0%)	51 (41%)	6 (5%)	8 (7%)	0 (0%)	1.46	[0.85-2.53]	0.154498	0.745864		2.22	[0.58-10.34]	0.242032	1		0.57	[0.17-1.73]	0.32095	0.558221		0	[0-Inf]	1	1
THBS3	thrombospondin 3	1q22	7059	132	123	43 (33%)	11 (8%)	4 (3%)	0 (0%)	51 (41%)	6 (5%)	8 (7%)	0 (0%)	1.46	[0.85-2.53]	0.154498	0.745864		2.22	[0.58-10.34]	0.242032	1		0.57	[0.17-1.73]	0.32095	0.558221		0	[0-Inf]	1	1
MTX1	metaxin 1	1q22	4580	132	123	44 (33%)	11 (8%)	5 (4%)	0 (0%)	51 (41%)	6 (5%)	8 (7%)	0 (0%)	1.41	[0.82-2.44]	0.196389	0.775293		1.76	[0.49-7.05]	0.398765	1		0.57	[0.17-1.73]	0.32095	0.558221		0	[0-Inf]	1	1
GBAP1	glucosylceramidase beta pseudogene 1	1q22	2630	132	123	44 (33%)	11 (8%)	5 (4%)	0 (0%)	51 (41%)	6 (5%)	8 (7%)	0 (0%)	1.41	[0.82-2.44]	0.196389	0.775293		1.76	[0.49-7.05]	0.398765	1		0.57	[0.17-1.73]	0.32095	0.558221		0	[0-Inf]	1	1
GBA	glucosylceramidase beta 1	1q22	2629	132	123	44 (33%)	11 (8%)	5 (4%)	0 (0%)	51 (41%)	6 (5%)	8 (7%)	0 (0%)	1.41	[0.82-2.44]	0.196389	0.775293		1.76	[0.49-7.05]	0.398765	1		0.57	[0.17-1.73]	0.32095	0.558221		0	[0-Inf]	1	1
FAM189B	endosomal transmembrane epsin interactor 3	1q22	10712	132	123	44 (33%)	11 (8%)	5 (4%)	0 (0%)	51 (41%)	6 (5%)	8 (7%)	0 (0%)	1.41	[0.82-2.44]	0.196389	0.775293		1.76	[0.49-7.05]	0.398765	1		0.57	[0.17-1.73]	0.32095	0.558221		0	[0-Inf]	1	1
SCAMP3	secretory carrier membrane protein 3	1q22	10067	132	123	44 (33%)	11 (8%)	5 (4%)	0 (0%)	52 (42%)	5 (4%)	8 (7%)	0 (0%)	1.46	[0.85-2.52]	0.155946	0.745864		1.76	[0.49-7.05]	0.398765	1		0.47	[0.12-1.51]	0.200163	0.440979		0	[0-Inf]	1	1
CLK2	CDC like kinase 2	1q22	1196	132	123	44 (33%)	11 (8%)	5 (4%)	0 (0%)	52 (42%)	5 (4%)	8 (7%)	0 (0%)	1.46	[0.85-2.52]	0.155946	0.745864		1.76	[0.49-7.05]	0.398765	1		0.47	[0.12-1.51]	0.200163	0.440979		0	[0-Inf]	1	1
HCN3	hyperpolarization activated cyclic nucleotide gated potassium channel 3	1q22	57657	132	123	44 (33%)	11 (8%)	5 (4%)	0 (0%)	52 (42%)	5 (4%)	8 (7%)	0 (0%)	1.46	[0.85-2.52]	0.155946	0.745864		1.76	[0.49-7.05]	0.398765	1		0.47	[0.12-1.51]	0.200163	0.440979		0	[0-Inf]	1	1
PKLR	pyruvate kinase L/R	1q22	5313	132	123	43 (33%)	11 (8%)	4 (3%)	0 (0%)	52 (42%)	5 (4%)	8 (7%)	0 (0%)	1.51	[0.88-2.61]	0.120966	0.74222		2.22	[0.58-10.34]	0.242032	1		0.47	[0.12-1.51]	0.200163	0.440979		0	[0-Inf]	1	1
FDPS	farnesyl diphosphate synthase	1q22	2224	132	123	43 (33%)	11 (8%)	4 (3%)	0 (0%)	52 (42%)	5 (4%)	8 (7%)	0 (0%)	1.51	[0.88-2.61]	0.120966	0.74222		2.22	[0.58-10.34]	0.242032	1		0.47	[0.12-1.51]	0.200163	0.440979		0	[0-Inf]	1	1
RUSC1	RUN and SH3 domain containing 1	1q22	23623	132	123	43 (33%)	11 (8%)	4 (3%)	0 (0%)	51 (41%)	6 (5%)	8 (7%)	0 (0%)	1.46	[0.85-2.53]	0.154498	0.745864		2.22	[0.58-10.34]	0.242032	1		0.57	[0.17-1.73]	0.32095	0.558221		0	[0-Inf]	1	1
ASH1L	ASH1 like histone lysine methyltransferase	1q22	55870	132	123	44 (33%)	11 (8%)	5 (4%)	0 (0%)	54 (44%)	6 (5%)	10 (8%)	0 (0%)	1.56	[0.91-2.69]	0.0945676	0.703585		2.24	[0.67-8.61]	0.184733	1		0.57	[0.17-1.73]	0.32095	0.558221		0	[0-Inf]	1	1
MIR555	microRNA 555	1q22	693140	132	123	43 (33%)	11 (8%)	4 (3%)	0 (0%)	51 (41%)	6 (5%)	8 (7%)	0 (0%)	1.46	[0.85-2.53]	0.154498	0.745864		2.22	[0.58-10.34]	0.242032	1		0.57	[0.17-1.73]	0.32095	0.558221		0	[0-Inf]	1	1
snoU13|ENSG00000238805.1	NA	1q22	NA	132	123	43 (33%)	10 (8%)	4 (3%)	0 (0%)	52 (42%)	6 (5%)	8 (7%)	0 (0%)	1.51	[0.88-2.61]	0.120966	0.74222		2.22	[0.58-10.34]	0.242032	1		0.63	[0.18-1.97]	0.444455	0.669339		0	[0-Inf]	1	1
MSTO1	misato mitochondrial distribution and morphology regulator 1	1q22	55154	132	123	44 (33%)	10 (8%)	6 (5%)	0 (0%)	53 (43%)	6 (5%)	10 (8%)	0 (0%)	1.51	[0.88-2.6]	0.122236	0.74222		1.85	[0.59-6.41]	0.304114	1		0.63	[0.18-1.97]	0.444455	0.669339		0	[0-Inf]	1	1
YY1AP1	YY1 associated protein 1	1q22	55249	132	123	44 (33%)	10 (8%)	6 (5%)	0 (0%)	53 (43%)	6 (5%)	10 (8%)	0 (0%)	1.51	[0.88-2.6]	0.122236	0.74222		1.85	[0.59-6.41]	0.304114	1		0.63	[0.18-1.97]	0.444455	0.669339		0	[0-Inf]	1	1
DAP3	death associated protein 3	1q22	7818	132	123	44 (33%)	10 (8%)	6 (5%)	0 (0%)	53 (43%)	6 (5%)	10 (8%)	0 (0%)	1.51	[0.88-2.6]	0.122236	0.74222		1.85	[0.59-6.41]	0.304114	1		0.63	[0.18-1.97]	0.444455	0.669339		0	[0-Inf]	1	1
GON4L	gon-4 like	1q22	54856	132	123	43 (33%)	10 (8%)	5 (4%)	0 (0%)	53 (43%)	6 (5%)	10 (8%)	0 (0%)	1.56	[0.91-2.7]	0.093479	0.703585		2.24	[0.67-8.61]	0.184733	1		0.63	[0.18-1.97]	0.444455	0.669339		0	[0-Inf]	1	1
SYT11	synaptotagmin 11	1q22	23208	132	123	42 (32%)	11 (8%)	4 (3%)	0 (0%)	53 (43%)	6 (5%)	10 (8%)	0 (0%)	1.62	[0.94-2.8]	0.0703273	0.65481		2.82	[0.79-12.67]	0.0990427	1		0.57	[0.17-1.73]	0.32095	0.558221		0	[0-Inf]	1	1
RIT1	Ras like without CAAX 1	1q22	6016	132	123	42 (32%)	11 (8%)	4 (3%)	0 (0%)	53 (43%)	6 (5%)	9 (7%)	0 (0%)	1.62	[0.94-2.8]	0.0703273	0.65481		2.52	[0.68-11.5]	0.156767	1		0.57	[0.17-1.73]	0.32095	0.558221		0	[0-Inf]	1	1
KIAA0907	KH domain containing 4, pre-mRNA splicing factor	1q22	22889	132	123	41 (31%)	11 (8%)	4 (3%)	0 (0%)	53 (43%)	6 (5%)	9 (7%)	0 (0%)	1.68	[0.97-2.9]	0.052028	0.636087		2.52	[0.68-11.5]	0.156767	1		0.57	[0.17-1.73]	0.32095	0.558221		0	[0-Inf]	1	1
SNORA42|ENSG00000207475.1	NA	1q22	NA	132	123	41 (31%)	11 (8%)	4 (3%)	0 (0%)	53 (43%)	6 (5%)	9 (7%)	0 (0%)	1.68	[0.97-2.9]	0.052028	0.636087		2.52	[0.68-11.5]	0.156767	1		0.57	[0.17-1.73]	0.32095	0.558221		0	[0-Inf]	1	1
SCARNA4|ENSG00000252808.1	NA	1q22	NA	132	123	41 (31%)	11 (8%)	4 (3%)	0 (0%)	53 (43%)	6 (5%)	9 (7%)	0 (0%)	1.68	[0.97-2.9]	0.052028	0.636087		2.52	[0.68-11.5]	0.156767	1		0.57	[0.17-1.73]	0.32095	0.558221		0	[0-Inf]	1	1
RXFP4	relaxin family peptide/INSL5 receptor 4	1q22	339403	132	123	41 (31%)	11 (8%)	4 (3%)	0 (0%)	53 (43%)	6 (5%)	9 (7%)	0 (0%)	1.68	[0.97-2.9]	0.052028	0.636087		2.52	[0.68-11.5]	0.156767	1		0.57	[0.17-1.73]	0.32095	0.558221		0	[0-Inf]	1	1
ARHGEF2	Rho/Rac guanine nucleotide exchange factor 2	1q22	9181	132	123	41 (31%)	11 (8%)	4 (3%)	0 (0%)	53 (43%)	6 (5%)	9 (7%)	0 (0%)	1.68	[0.97-2.9]	0.052028	0.636087		2.52	[0.68-11.5]	0.156767	1		0.57	[0.17-1.73]	0.32095	0.558221		0	[0-Inf]	1	1
SSR2	signal sequence receptor subunit 2	1q22	6746	132	123	41 (31%)	11 (8%)	4 (3%)	0 (0%)	53 (43%)	7 (6%)	8 (7%)	0 (0%)	1.68	[0.97-2.9]	0.052028	0.636087		2.22	[0.58-10.34]	0.242032	1		0.66	[0.21-1.95]	0.469668	0.691332		0	[0-Inf]	1	1
UBQLN4	ubiquilin 4	1q22	56893	132	123	41 (31%)	12 (9%)	4 (3%)	0 (0%)	53 (43%)	7 (6%)	8 (7%)	0 (0%)	1.68	[0.97-2.9]	0.052028	0.636087		2.22	[0.58-10.34]	0.242032	1		0.6	[0.19-1.73]	0.34663	0.583555		0	[0-Inf]	1	1
LAMTOR2	late endosomal/lysosomal adaptor, MAPK and MTOR activator 2	1q22	28956	132	123	41 (31%)	12 (9%)	4 (3%)	0 (0%)	53 (43%)	7 (6%)	8 (7%)	0 (0%)	1.68	[0.97-2.9]	0.052028	0.636087		2.22	[0.58-10.34]	0.242032	1		0.6	[0.19-1.73]	0.34663	0.583555		0	[0-Inf]	1	1
RAB25	RAB25, member RAS oncogene family	1q22	57111	132	123	41 (31%)	12 (9%)	4 (3%)	0 (0%)	53 (43%)	7 (6%)	8 (7%)	0 (0%)	1.68	[0.97-2.9]	0.052028	0.636087		2.22	[0.58-10.34]	0.242032	1		0.6	[0.19-1.73]	0.34663	0.583555		0	[0-Inf]	1	1
MEX3A	mex-3 RNA binding family member A	1q22	92312	132	123	41 (31%)	12 (9%)	4 (3%)	0 (0%)	53 (43%)	7 (6%)	8 (7%)	0 (0%)	1.68	[0.97-2.9]	0.052028	0.636087		2.22	[0.58-10.34]	0.242032	1		0.6	[0.19-1.73]	0.34663	0.583555		0	[0-Inf]	1	1
LMNA	lamin A/C	1q22	4000	132	123	41 (31%)	12 (9%)	4 (3%)	0 (0%)	53 (43%)	7 (6%)	8 (7%)	0 (0%)	1.68	[0.97-2.9]	0.052028	0.636087		2.22	[0.58-10.34]	0.242032	1		0.6	[0.19-1.73]	0.34663	0.583555		0	[0-Inf]	1	1
SEMA4A	semaphorin 4A	1q22	64218	132	123	41 (31%)	11 (8%)	4 (3%)	0 (0%)	53 (43%)	7 (6%)	8 (7%)	0 (0%)	1.68	[0.97-2.9]	0.052028	0.636087		2.22	[0.58-10.34]	0.242032	1		0.66	[0.21-1.95]	0.469668	0.691332		0	[0-Inf]	1	1
SNORA26|ENSG00000252236.1	NA	1q22	NA	132	123	41 (31%)	11 (8%)	4 (3%)	0 (0%)	53 (43%)	7 (6%)	8 (7%)	0 (0%)	1.68	[0.97-2.9]	0.052028	0.636087		2.22	[0.58-10.34]	0.242032	1		0.66	[0.21-1.95]	0.469668	0.691332		0	[0-Inf]	1	1
SLC25A44	solute carrier family 25 member 44	1q22	9673	132	123	41 (31%)	11 (8%)	4 (3%)	0 (0%)	53 (43%)	7 (6%)	8 (7%)	0 (0%)	1.68	[0.97-2.9]	0.052028	0.636087		2.22	[0.58-10.34]	0.242032	1		0.66	[0.21-1.95]	0.469668	0.691332		0	[0-Inf]	1	1
PMF1	polyamine modulated factor 1	1q22	11243	132	123	41 (31%)	11 (8%)	4 (3%)	0 (0%)	53 (43%)	7 (6%)	8 (7%)	0 (0%)	1.68	[0.97-2.9]	0.052028	0.636087		2.22	[0.58-10.34]	0.242032	1		0.66	[0.21-1.95]	0.469668	0.691332		0	[0-Inf]	1	1
BGLAP	bone gamma-carboxyglutamate protein	1q22	632	132	123	40 (30%)	12 (9%)	4 (3%)	0 (0%)	53 (43%)	7 (6%)	8 (7%)	0 (0%)	1.74	[1.01-3.01]	0.0378317	0.636087		2.22	[0.58-10.34]	0.242032	1		0.6	[0.19-1.73]	0.34663	0.583555		0	[0-Inf]	1	1
PAQR6	progestin and adipoQ receptor family member 6	1q22	79957	132	123	40 (30%)	12 (9%)	4 (3%)	0 (0%)	53 (43%)	7 (6%)	8 (7%)	0 (0%)	1.74	[1.01-3.01]	0.0378317	0.636087		2.22	[0.58-10.34]	0.242032	1		0.6	[0.19-1.73]	0.34663	0.583555		0	[0-Inf]	1	1
SMG5	SMG5 nonsense mediated mRNA decay factor	1q22	23381	132	123	40 (30%)	12 (9%)	4 (3%)	0 (0%)	53 (43%)	7 (6%)	8 (7%)	0 (0%)	1.74	[1.01-3.01]	0.0378317	0.636087		2.22	[0.58-10.34]	0.242032	1		0.6	[0.19-1.73]	0.34663	0.583555		0	[0-Inf]	1	1
C1orf85	glycosylated lysosomal membrane protein	1q22	112770	132	123	40 (30%)	12 (9%)	4 (3%)	0 (0%)	53 (43%)	7 (6%)	8 (7%)	0 (0%)	1.74	[1.01-3.01]	0.0378317	0.636087		2.22	[0.58-10.34]	0.242032	1		0.6	[0.19-1.73]	0.34663	0.583555		0	[0-Inf]	1	1
TMEM79	transmembrane protein 79	1q22	84283	132	123	40 (30%)	12 (9%)	4 (3%)	0 (0%)	53 (43%)	7 (6%)	8 (7%)	0 (0%)	1.74	[1.01-3.01]	0.0378317	0.636087		2.22	[0.58-10.34]	0.242032	1		0.6	[0.19-1.73]	0.34663	0.583555		0	[0-Inf]	1	1
VHLL	VHL like	1q22	391104	132	123	39 (30%)	12 (9%)	4 (3%)	0 (0%)	53 (43%)	7 (6%)	8 (7%)	0 (0%)	1.8	[1.04-3.13]	0.0270258	0.636087		2.22	[0.58-10.34]	0.242032	1		0.6	[0.19-1.73]	0.34663	0.583555		0	[0-Inf]	1	1
CCT3	chaperonin containing TCP1 subunit 3	1q22	7203	132	123	39 (30%)	12 (9%)	4 (3%)	0 (0%)	54 (44%)	6 (5%)	9 (7%)	0 (0%)	1.86	[1.08-3.24]	0.0194224	0.581565		2.52	[0.68-11.5]	0.156767	1		0.51	[0.15-1.54]	0.226311	0.467608		0	[0-Inf]	1	1
TSACC	TSSK6 activating cochaperone	1q22	128229	132	123	39 (30%)	12 (9%)	4 (3%)	0 (0%)	54 (44%)	6 (5%)	9 (7%)	0 (0%)	1.86	[1.08-3.24]	0.0194224	0.581565		2.52	[0.68-11.5]	0.156767	1		0.51	[0.15-1.54]	0.226311	0.467608		0	[0-Inf]	1	1
RHBG	Rh family B glycoprotein	1q22	57127	132	123	39 (30%)	12 (9%)	4 (3%)	0 (0%)	53 (43%)	7 (6%)	9 (7%)	0 (0%)	1.8	[1.04-3.13]	0.0270258	0.636087		2.52	[0.68-11.5]	0.156767	1		0.6	[0.19-1.73]	0.34663	0.583555		0	[0-Inf]	1	1
C1orf61	MIR9-1 host gene	1q22	10485	132	123	39 (30%)	12 (9%)	4 (3%)	0 (0%)	53 (43%)	7 (6%)	9 (7%)	0 (0%)	1.8	[1.04-3.13]	0.0270258	0.636087		2.52	[0.68-11.5]	0.156767	1		0.6	[0.19-1.73]	0.34663	0.583555		0	[0-Inf]	1	1
MEF2D	myocyte enhancer factor 2D	1q22	4209	132	123	39 (30%)	12 (9%)	4 (3%)	0 (0%)	53 (43%)	7 (6%)	9 (7%)	0 (0%)	1.8	[1.04-3.13]	0.0270258	0.636087		2.52	[0.68-11.5]	0.156767	1		0.6	[0.19-1.73]	0.34663	0.583555		0	[0-Inf]	1	1
IQGAP3	IQ motif containing GTPase activating protein 3	1q22	128239	132	123	39 (30%)	13 (10%)	5 (4%)	0 (0%)	53 (43%)	7 (6%)	9 (7%)	0 (0%)	1.8	[1.04-3.13]	0.0270258	0.636087		2	[0.58-7.83]	0.275123	1		0.55	[0.18-1.56]	0.250042	0.491188		0	[0-Inf]	1	1
snoU13|ENSG00000238843.1	NA	1q22	NA	132	123	39 (30%)	12 (9%)	4 (3%)	0 (0%)	53 (43%)	7 (6%)	9 (7%)	0 (0%)	1.8	[1.04-3.13]	0.0270258	0.636087		2.52	[0.68-11.5]	0.156767	1		0.6	[0.19-1.73]	0.34663	0.583555		0	[0-Inf]	1	1
TTC24	tetratricopeptide repeat domain 24	1q22	164118	132	123	40 (30%)	12 (9%)	5 (4%)	0 (0%)	53 (43%)	7 (6%)	9 (7%)	0 (0%)	1.74	[1.01-3.01]	0.0378317	0.636087		2	[0.58-7.83]	0.275123	1		0.6	[0.19-1.73]	0.34663	0.583555		0	[0-Inf]	1	1
APOA1BP	NAD(P)HX epimerase	1q22	128240	132	123	40 (30%)	12 (9%)	5 (4%)	0 (0%)	53 (43%)	7 (6%)	9 (7%)	0 (0%)	1.74	[1.01-3.01]	0.0378317	0.636087		2	[0.58-7.83]	0.275123	1		0.6	[0.19-1.73]	0.34663	0.583555		0	[0-Inf]	1	1
GPATCH4	G-patch domain containing 4 (gene/pseudogene)	1q22-q23.1	54865	132	123	40 (30%)	12 (9%)	5 (4%)	0 (0%)	53 (43%)	7 (6%)	9 (7%)	0 (0%)	1.74	[1.01-3.01]	0.0378317	0.636087		2	[0.58-7.83]	0.275123	1		0.6	[0.19-1.73]	0.34663	0.583555		0	[0-Inf]	1	1
HAPLN2	hyaluronan and proteoglycan link protein 2	1q23.1	60484	132	123	39 (30%)	12 (9%)	4 (3%)	0 (0%)	53 (43%)	7 (6%)	9 (7%)	0 (0%)	1.8	[1.04-3.13]	0.0270258	0.636087		2.52	[0.68-11.5]	0.156767	1		0.6	[0.19-1.73]	0.34663	0.583555		0	[0-Inf]	1	1
BCAN	brevican	1q23.1	63827	132	123	39 (30%)	12 (9%)	4 (3%)	0 (0%)	53 (43%)	7 (6%)	9 (7%)	0 (0%)	1.8	[1.04-3.13]	0.0270258	0.636087		2.52	[0.68-11.5]	0.156767	1		0.6	[0.19-1.73]	0.34663	0.583555		0	[0-Inf]	1	1
NES	nestin	1q23.1	10763	132	123	39 (30%)	13 (10%)	4 (3%)	0 (0%)	53 (43%)	7 (6%)	9 (7%)	0 (0%)	1.8	[1.04-3.13]	0.0270258	0.636087		2.52	[0.68-11.5]	0.156767	1		0.55	[0.18-1.56]	0.250042	0.491188		0	[0-Inf]	1	1
CRABP2	cellular retinoic acid binding protein 2	1q23.1	1382	132	123	39 (30%)	12 (9%)	4 (3%)	0 (0%)	53 (43%)	7 (6%)	9 (7%)	0 (0%)	1.8	[1.04-3.13]	0.0270258	0.636087		2.52	[0.68-11.5]	0.156767	1		0.6	[0.19-1.73]	0.34663	0.583555		0	[0-Inf]	1	1
ISG20L2	interferon stimulated exonuclease gene 20 like 2	1q23.1	81875	132	123	39 (30%)	12 (9%)	4 (3%)	0 (0%)	53 (43%)	7 (6%)	9 (7%)	0 (0%)	1.8	[1.04-3.13]	0.0270258	0.636087		2.52	[0.68-11.5]	0.156767	1		0.6	[0.19-1.73]	0.34663	0.583555		0	[0-Inf]	1	1
RRNAD1	methyltransferase like 25B	1q23.1	51093	132	123	39 (30%)	12 (9%)	4 (3%)	0 (0%)	53 (43%)	7 (6%)	9 (7%)	0 (0%)	1.8	[1.04-3.13]	0.0270258	0.636087		2.52	[0.68-11.5]	0.156767	1		0.6	[0.19-1.73]	0.34663	0.583555		0	[0-Inf]	1	1
MRPL24	mitochondrial ribosomal protein L24	1q23.1	79590	132	123	39 (30%)	12 (9%)	4 (3%)	0 (0%)	53 (43%)	7 (6%)	9 (7%)	0 (0%)	1.8	[1.04-3.13]	0.0270258	0.636087		2.52	[0.68-11.5]	0.156767	1		0.6	[0.19-1.73]	0.34663	0.583555		0	[0-Inf]	1	1
HDGF	heparin binding growth factor	1q23.1	3068	132	123	39 (30%)	12 (9%)	4 (3%)	0 (0%)	53 (43%)	7 (6%)	9 (7%)	0 (0%)	1.8	[1.04-3.13]	0.0270258	0.636087		2.52	[0.68-11.5]	0.156767	1		0.6	[0.19-1.73]	0.34663	0.583555		0	[0-Inf]	1	1
PRCC	proline rich mitotic checkpoint control factor	1q23.1	5546	132	123	39 (30%)	12 (9%)	4 (3%)	0 (0%)	53 (43%)	7 (6%)	9 (7%)	0 (0%)	1.8	[1.04-3.13]	0.0270258	0.636087		2.52	[0.68-11.5]	0.156767	1		0.6	[0.19-1.73]	0.34663	0.583555		0	[0-Inf]	1	1
SH2D2A	SH2 domain containing 2A	1q23.1	9047	132	123	39 (30%)	12 (9%)	4 (3%)	0 (0%)	53 (43%)	7 (6%)	9 (7%)	0 (0%)	1.8	[1.04-3.13]	0.0270258	0.636087		2.52	[0.68-11.5]	0.156767	1		0.6	[0.19-1.73]	0.34663	0.583555		0	[0-Inf]	1	1
NTRK1	neurotrophic receptor tyrosine kinase 1	1q23.1	4914	132	123	41 (31%)	13 (10%)	6 (5%)	0 (0%)	53 (43%)	7 (6%)	9 (7%)	0 (0%)	1.68	[0.97-2.9]	0.052028	0.636087		1.65	[0.51-5.84]	0.428549	1		0.55	[0.18-1.56]	0.250042	0.491188		0	[0-Inf]	1	1
INSRR	insulin receptor related receptor	1q23.1	3645	132	123	40 (30%)	13 (10%)	5 (4%)	0 (0%)	53 (43%)	7 (6%)	9 (7%)	0 (0%)	1.74	[1.01-3.01]	0.0378317	0.636087		2	[0.58-7.83]	0.275123	1		0.55	[0.18-1.56]	0.250042	0.491188		0	[0-Inf]	1	1
PEAR1	platelet endothelial aggregation receptor 1	1q23.1	375033	132	123	41 (31%)	13 (10%)	6 (5%)	0 (0%)	53 (43%)	7 (6%)	9 (7%)	0 (0%)	1.68	[0.97-2.9]	0.052028	0.636087		1.65	[0.51-5.84]	0.428549	1		0.55	[0.18-1.56]	0.250042	0.491188		0	[0-Inf]	1	1
LRRC71	leucine rich repeat containing 71	1q23.1	149499	132	123	41 (31%)	13 (10%)	6 (5%)	0 (0%)	53 (43%)	7 (6%)	9 (7%)	0 (0%)	1.68	[0.97-2.9]	0.052028	0.636087		1.65	[0.51-5.84]	0.428549	1		0.55	[0.18-1.56]	0.250042	0.491188		0	[0-Inf]	1	1
ARHGEF11	Rho guanine nucleotide exchange factor 11	1q23.1	9826	132	123	43 (33%)	12 (9%)	7 (5%)	0 (0%)	53 (43%)	7 (6%)	9 (7%)	0 (0%)	1.56	[0.91-2.7]	0.093479	0.703585		1.41	[0.45-4.6]	0.608587	1		0.6	[0.19-1.73]	0.34663	0.583555		0	[0-Inf]	1	1
MIR765	microRNA 765	1q23.1	768220	132	123	41 (31%)	13 (10%)	6 (5%)	0 (0%)	53 (43%)	7 (6%)	9 (7%)	0 (0%)	1.68	[0.97-2.9]	0.052028	0.636087		1.65	[0.51-5.84]	0.428549	1		0.55	[0.18-1.56]	0.250042	0.491188		0	[0-Inf]	1	1
RN7SL612P	RNA, 7SL, cytoplasmic 612, pseudogene	1q23.1	106479445	132	123	41 (31%)	13 (10%)	6 (5%)	0 (0%)	53 (43%)	7 (6%)	9 (7%)	0 (0%)	1.68	[0.97-2.9]	0.052028	0.636087		1.65	[0.51-5.84]	0.428549	1		0.55	[0.18-1.56]	0.250042	0.491188		0	[0-Inf]	1	1
ETV3L	ETS variant transcription factor 3 like	1q23.1	440695	132	123	42 (32%)	13 (10%)	7 (5%)	0 (0%)	53 (43%)	7 (6%)	9 (7%)	0 (0%)	1.62	[0.94-2.8]	0.0703273	0.65481		1.41	[0.45-4.6]	0.608587	1		0.55	[0.18-1.56]	0.250042	0.491188		0	[0-Inf]	1	1
ETV3	ETS variant transcription factor 3	1q23.1	2117	132	123	43 (33%)	13 (10%)	8 (6%)	0 (0%)	52 (42%)	8 (7%)	9 (7%)	0 (0%)	1.51	[0.88-2.61]	0.120966	0.74222		1.22	[0.4-3.78]	0.803307	1		0.64	[0.22-1.73]	0.369423	0.610147		0	[0-Inf]	1	1
FCRL5	Fc receptor like 5	1q23.1	83416	132	123	42 (32%)	15 (11%)	8 (6%)	0 (0%)	53 (43%)	7 (6%)	10 (8%)	0 (0%)	1.62	[0.94-2.8]	0.0703273	0.65481		1.37	[0.47-4.15]	0.626945	1		0.47	[0.16-1.28]	0.122254	0.319949		0	[0-Inf]	1	1
FCRL4	Fc receptor like 4	1q23.1	83417	132	123	42 (32%)	14 (11%)	9 (7%)	0 (0%)	52 (42%)	8 (7%)	9 (7%)	0 (0%)	1.57	[0.91-2.71]	0.0923308	0.700014		1.08	[0.37-3.19]	1	1		0.59	[0.21-1.57]	0.271641	0.514265		0	[0-Inf]	1	1
FCRL3	Fc receptor like 3	1q23.1	115352	132	123	40 (30%)	15 (11%)	5 (4%)	0 (0%)	52 (42%)	8 (7%)	9 (7%)	0 (0%)	1.68	[0.97-2.92]	0.0511566	0.636087		2	[0.58-7.83]	0.275123	1		0.54	[0.19-1.43]	0.195679	0.435005		0	[0-Inf]	1	1
FCRL2	Fc receptor like 2	1q23.1	79368	132	123	41 (31%)	13 (10%)	5 (4%)	0 (0%)	52 (42%)	8 (7%)	9 (7%)	0 (0%)	1.62	[0.94-2.81]	0.0693149	0.65481		2	[0.58-7.83]	0.275123	1		0.64	[0.22-1.73]	0.369423	0.610147		0	[0-Inf]	1	1
FCRL1	Fc receptor like 1	1q23.1	115350	132	123	41 (31%)	13 (10%)	5 (4%)	0 (0%)	52 (42%)	8 (7%)	9 (7%)	0 (0%)	1.62	[0.94-2.81]	0.0693149	0.65481		2	[0.58-7.83]	0.275123	1		0.64	[0.22-1.73]	0.369423	0.610147		0	[0-Inf]	1	1
CD5L	CD5 molecule like	1q23.1	922	132	123	43 (33%)	12 (9%)	5 (4%)	0 (0%)	52 (42%)	8 (7%)	9 (7%)	0 (0%)	1.51	[0.88-2.61]	0.120966	0.74222		2	[0.58-7.83]	0.275123	1		0.7	[0.24-1.93]	0.491513	0.713768		0	[0-Inf]	1	1
KIRREL	kirre like nephrin family adhesion molecule 1	1q23.1	55243	132	123	41 (31%)	13 (10%)	5 (4%)	1 (1%)	52 (42%)	8 (7%)	9 (7%)	0 (0%)	1.62	[0.94-2.81]	0.0693149	0.65481		2	[0.58-7.83]	0.275123	1		0.64	[0.22-1.73]	0.369423	0.610147		0	[0-41.85]	1	1
CD1D	CD1d molecule	1q23.1	912	132	123	40 (30%)	14 (11%)	5 (4%)	1 (1%)	51 (41%)	9 (7%)	9 (7%)	0 (0%)	1.63	[0.94-2.82]	0.0682529	0.65481		2	[0.58-7.83]	0.275123	1		0.67	[0.24-1.73]	0.389805	0.623318		0	[0-41.85]	1	1
CD1A	CD1a molecule	1q23.1	909	132	123	40 (30%)	15 (11%)	5 (4%)	1 (1%)	51 (41%)	9 (7%)	9 (7%)	0 (0%)	1.63	[0.94-2.82]	0.0682529	0.65481		2	[0.58-7.83]	0.275123	1		0.62	[0.23-1.58]	0.291369	0.531354		0	[0-41.85]	1	1
CD1C	CD1c molecule	1q23.1	911	132	123	40 (30%)	15 (11%)	5 (4%)	0 (0%)	51 (41%)	9 (7%)	9 (7%)	0 (0%)	1.63	[0.94-2.82]	0.0682529	0.65481		2	[0.58-7.83]	0.275123	1		0.62	[0.23-1.58]	0.291369	0.531354		0	[0-Inf]	1	1
CD1B	CD1b molecule	1q23.1	910	132	123	41 (31%)	15 (11%)	5 (4%)	0 (0%)	51 (41%)	9 (7%)	9 (7%)	0 (0%)	1.57	[0.91-2.72]	0.0911231	0.700014		2	[0.58-7.83]	0.275123	1		0.62	[0.23-1.58]	0.291369	0.531354		0	[0-Inf]	1	1
CD1E	CD1e molecule	1q23.1	913	132	123	41 (31%)	15 (11%)	5 (4%)	0 (0%)	51 (41%)	9 (7%)	9 (7%)	0 (0%)	1.57	[0.91-2.72]	0.0911231	0.700014		2	[0.58-7.83]	0.275123	1		0.62	[0.23-1.58]	0.291369	0.531354		0	[0-Inf]	1	1
OR10T2	olfactory receptor family 10 subfamily T member 2	1q23.1	128360	132	123	41 (31%)	15 (11%)	5 (4%)	0 (0%)	51 (41%)	9 (7%)	9 (7%)	0 (0%)	1.57	[0.91-2.72]	0.0911231	0.700014		2	[0.58-7.83]	0.275123	1		0.62	[0.23-1.58]	0.291369	0.531354		0	[0-Inf]	1	1
OR10K2	olfactory receptor family 10 subfamily K member 2	1q23.1	391107	132	123	41 (31%)	15 (11%)	6 (5%)	0 (0%)	51 (41%)	9 (7%)	9 (7%)	0 (0%)	1.57	[0.91-2.72]	0.0911231	0.700014		1.65	[0.51-5.84]	0.428549	1		0.62	[0.23-1.58]	0.291369	0.531354		0	[0-Inf]	1	1
OR10K1	olfactory receptor family 10 subfamily K member 1	1q23.1	391109	132	123	40 (30%)	16 (12%)	6 (5%)	0 (0%)	51 (41%)	9 (7%)	9 (7%)	0 (0%)	1.63	[0.94-2.82]	0.0682529	0.65481		1.65	[0.51-5.84]	0.428549	1		0.57	[0.21-1.44]	0.213511	0.455291		0	[0-Inf]	1	1
OR10R2	olfactory receptor family 10 subfamily R member 2	1q23.1	343406	132	123	40 (30%)	15 (11%)	6 (5%)	0 (0%)	51 (41%)	9 (7%)	9 (7%)	0 (0%)	1.63	[0.94-2.82]	0.0682529	0.65481		1.65	[0.51-5.84]	0.428549	1		0.62	[0.23-1.58]	0.291369	0.531354		0	[0-Inf]	1	1
OR10X1	olfactory receptor family 10 subfamily X member 1	1q23.1	128367	132	123	42 (32%)	15 (11%)	6 (5%)	0 (0%)	50 (41%)	10 (8%)	9 (7%)	0 (0%)	1.47	[0.85-2.53]	0.152971	0.745864		1.65	[0.51-5.84]	0.428549	1		0.69	[0.27-1.72]	0.408156	0.636992		0	[0-Inf]	1	1
OR6P1	olfactory receptor family 6 subfamily P member 1	1q23.1	128366	132	123	42 (32%)	15 (11%)	6 (5%)	0 (0%)	50 (41%)	10 (8%)	9 (7%)	0 (0%)	1.47	[0.85-2.53]	0.152971	0.745864		1.65	[0.51-5.84]	0.428549	1		0.69	[0.27-1.72]	0.408156	0.636992		0	[0-Inf]	1	1
OR6Y1	olfactory receptor family 6 subfamily Y member 1	1q23.1	391112	132	123	42 (32%)	15 (11%)	6 (5%)	0 (0%)	50 (41%)	10 (8%)	9 (7%)	0 (0%)	1.47	[0.85-2.53]	0.152971	0.745864		1.65	[0.51-5.84]	0.428549	1		0.69	[0.27-1.72]	0.408156	0.636992		0	[0-Inf]	1	1
OR10Z1	olfactory receptor family 10 subfamily Z member 1	1q23.1	128368	132	123	41 (31%)	15 (11%)	6 (5%)	0 (0%)	51 (41%)	9 (7%)	9 (7%)	0 (0%)	1.57	[0.91-2.72]	0.0911231	0.700014		1.65	[0.51-5.84]	0.428549	1		0.62	[0.23-1.58]	0.291369	0.531354		0	[0-Inf]	1	1
SPTA1	spectrin alpha, erythrocytic 1	1q23.1	6708	132	123	41 (31%)	15 (11%)	6 (5%)	0 (0%)	51 (41%)	9 (7%)	9 (7%)	0 (0%)	1.57	[0.91-2.72]	0.0911231	0.700014		1.65	[0.51-5.84]	0.428549	1		0.62	[0.23-1.58]	0.291369	0.531354		0	[0-Inf]	1	1
OR6K2	olfactory receptor family 6 subfamily K member 2	1q23.1	81448	132	123	41 (31%)	15 (11%)	6 (5%)	0 (0%)	51 (41%)	9 (7%)	9 (7%)	0 (0%)	1.57	[0.91-2.72]	0.0911231	0.700014		1.65	[0.51-5.84]	0.428549	1		0.62	[0.23-1.58]	0.291369	0.531354		0	[0-Inf]	1	1
OR6K3	olfactory receptor family 6 subfamily K member 3	1q23.1	391114	132	123	41 (31%)	15 (11%)	6 (5%)	0 (0%)	51 (41%)	9 (7%)	9 (7%)	0 (0%)	1.57	[0.91-2.72]	0.0911231	0.700014		1.65	[0.51-5.84]	0.428549	1		0.62	[0.23-1.58]	0.291369	0.531354		0	[0-Inf]	1	1
[truncated: 23,117 more rows]
