# Supplementary material for: CSPG4 expression in soft tissue sarcomas is associated with poor prognosis and low cytotoxic immune response
Source: J Transl Med. 2022 Oct 11;20:464. doi: 10.1186/s12967-022-03679-y (PMC9552405; doi:10.1186/s12967-022-03679-y)
Supplement: Supplementary file 11 — Additional file 11: Table S6. (File format .xls). Supervised analysis of mutation rates between the “CSPG4-high” (N=119) and “CSPG4-low” (N=126) tumors. [file 12967_2022_3679_MOESM11_ESM.xlsx]

## Sheet: Table S6
Table S6: Supervised analysis of mutation rates between the “CSPG4-high” (N=119) and “CSPG4-low” (N=126) tumors.
				Global	CSPG4-low		CSPG4-high		CSPG4-high vs. -low
PID	Description	Cytoband	Entrez Gene ID	Mutation rate (%)	N total	mutation rate (%)	N total	mutation rate (%)	OR [95%CI]	p-value	q-value
TP53	tumor protein p53	17p13.1	7157	0.34413	126	0.293651	119	0.373016	1.57 [0.89-2.77]	0.107002	1
ATRX	ATRX chromatin remodeler	Xq21.1	546	0.145749	126	0.15873	119	0.126984	0.82 [0.38-1.78]	0.718492	1
TTN	titin	2q31.2	7273	0.11336	126	0.134921	119	0.0873016	0.65 [0.26-1.56]	0.321646	1
RB1	RB transcriptional corepressor 1	13q14.2	5925	0.097166	126	0.0555556	119	0.134921	2.82 [1.06-8.38]	0.0301844	1
MUC16	mucin 16, cell surface associated	19p13.2	94025	0.0931174	126	0.0952381	119	0.0873016	0.97 [0.37-2.51]	1	1
PCLO	piccolo presynaptic cytomatrix protein	7q21.11	27445	0.0688259	126	0.0714286	119	0.0555556	0.81 [0.25-2.55]	0.798292	1
USH2A	usherin	1q41	7399	0.0526316	126	0.0634921	119	0.0396825	0.65 [0.16-2.32]	0.572614	1
MUC17	mucin 17, cell surface associated	7q22.1	140453	0.048583	126	0.0634921	119	0.031746	0.51 [0.11-1.98]	0.378018	1
DH5	NA	NA	NA	0.048583	126	0.047619	119	0.047619	1.06 [0.28-4.1]	1	1
SCN2A	sodium voltage-gated channel alpha subunit 2	2q24.3	6326	0.0445344	126	0.031746	119	0.0555556	1.9 [0.47-9.1]	0.365249	1
GPR98	adhesion G protein-coupled receptor V1	5q14.3	84059	0.0445344	126	0.0396825	119	0.047619	1.28 [0.32-5.47]	0.763813	1
CSMD1	CUB and Sushi multiple domains 1	8p23.2	64478	0.0445344	126	0.031746	119	0.0555556	1.9 [0.47-9.1]	0.365249	1
LRP2	LDL receptor related protein 2	2q31.1	4036	0.0445344	126	0.0238095	119	0.0634921	2.94 [0.68-17.64]	0.127733	1
RYR1	ryanodine receptor 1	19q13.2	6261	0.0445344	126	0.047619	119	0.0396825	0.88 [0.21-3.56]	1	1
MT.CO1	NA	NA	NA	0.0445344	126	0.0396825	119	0.047619	1.28 [0.32-5.47]	0.763813	1
FAT3	FAT atypical cadherin 3	11q14.3	120114	0.0404858	126	0.047619	119	0.031746	0.7 [0.14-3.02]	0.749794	1
OBSCN	obscurin, cytoskeletal calmodulin and titin-interacting RhoGEF	1q42.13	84033	0.0404858	126	0.031746	119	0.047619	1.62 [0.37-8]	0.530411	1
RYR2	ryanodine receptor 2	1q43	6262	0.0404858	126	0.047619	119	0.031746	0.7 [0.14-3.02]	0.749794	1
AHK	NA	NA	NA	0.0404858	126	0.047619	119	0.031746	0.7 [0.14-3.02]	0.749794	1
PKHD1L1	PKHD1 like 1	8q23.1-q23.2	93035	0.0404858	126	0.0396825	119	0.031746	0.84 [0.16-4.02]	1	1
NF1	neurofibromin 1	17q11.2	4763	0.0364372	126	0.0396825	119	0.031746	0.84 [0.16-4.02]	1	1
LRP1B	LDL receptor related protein 1B	2q22.1-q22.2	53353	0.0364372	126	0.031746	119	0.0396825	1.34 [0.28-6.91]	0.743267	1
DCC	DCC netrin 1 receptor	18q21.2	1630	0.0364372	126	0.0396825	119	0.031746	0.84 [0.16-4.02]	1	1
DCHS2	dachsous cadherin-related 2	4q31.3	54798	0.0364372	126	0.0238095	119	0.047619	2.17 [0.45-13.72]	0.322732	1
MT.CO2	NA	NA	NA	0.0364372	126	0.0238095	119	0.047619	2.17 [0.45-13.72]	0.322732	1
APOB	apolipoprotein B	2p24.1	338	0.0364372	126	0.031746	119	0.0396825	1.34 [0.28-6.91]	0.743267	1
SPHKAP	SPHK1 interactor, AKAP domain containing	2q36.3	80309	0.0364372	126	0.0555556	119	0.00793651	0.14 [0-1.16]	0.0667438	1
MACF1	microtubule actin crosslinking factor 1	1p34.3	23499	0.0364372	126	0.031746	119	0.0396825	1.34 [0.28-6.91]	0.743267	1
DH9	NA	NA	NA	0.0364372	126	0.0396825	119	0.031746	0.84 [0.16-4.02]	1	1
HYDIN	HYDIN axonemal central pair apparatus protein	16q22.2	54768	0.0364372	126	0.0396825	119	0.031746	0.84 [0.16-4.02]	1	1
PEG3	paternally expressed 3	19q13.43	5178	0.0364372	126	0.0634921	119	0.00793651	0.13 [0-0.96]	0.036327	1
DH8	NA	NA	NA	0.0364372	126	0.0555556	119	0.015873	0.29 [0.03-1.58]	0.173202	1
TNRC18	trinucleotide repeat containing 18	7p22.1	84629	0.0323887	126	0.031746	119	0.031746	1.06 [0.19-5.83]	1	1
SYNE1	spectrin repeat containing nuclear envelope protein 1	6q25.2	23345	0.0323887	126	0.031746	119	0.031746	1.06 [0.19-5.83]	1	1
DH7	NA	NA	NA	0.0323887	126	0.0238095	119	0.0396825	1.79 [0.34-11.81]	0.4898	1
FAT1	FAT atypical cadherin 1	4q35.2	2195	0.0323887	126	0.0396825	119	0.0238095	0.63 [0.1-3.31]	0.722925	1
TMEM132C	transmembrane protein 132C	12q24.32-q24.33	92293	0.0323887	126	0.0396825	119	0.0238095	0.63 [0.1-3.31]	0.722925	1
FLG	filaggrin	1q21.3	2312	0.0323887	126	0.047619	119	0.015873	0.34 [0.03-1.97]	0.282556	1
ZNF831	zinc finger protein 831	20q13.32	128611	0.0323887	126	0.031746	119	0.031746	1.06 [0.19-5.83]	1	1
MUC4	mucin 4, cell surface associated	3q29	4585	0.0323887	126	0.0238095	119	0.0396825	1.79 [0.34-11.81]	0.4898	1
SCN9A	sodium voltage-gated channel alpha subunit 9	2q24.3	6335	0.0323887	126	0.0396825	119	0.0238095	0.63 [0.1-3.31]	0.722925	1
FREM2	FRAS1 related extracellular matrix 2	13q13.3	341640	0.0323887	126	0.015873	119	0.047619	3.28 [0.57-33.84]	0.162009	1
NUMBL	NUMB like endocytic adaptor protein	19q13.2	9253	0.0323887	126	0.0396825	119	0.0238095	0.63 [0.1-3.31]	0.722925	1
AHK2	NA	NA	NA	0.0323887	126	0.0634921	119	0	0 [0-0.6]	0.0071122	1
MUC5B	mucin 5B, oligomeric mucus/gel-forming	11p15.5	727897	0.0323887	126	0.031746	119	0.031746	1.06 [0.19-5.83]	1	1
KRTAP5.5	keratin associated protein 5-5	11p15.5	439915	0.0283401	126	0.0396825	119	0.015873	0.42 [0.04-2.6]	0.447695	1
DOCK2	dedicator of cytokinesis 2	5q35.1	1794	0.0283401	126	0.00793651	119	0.047619	6.59 [0.78-307.23]	0.0599123	1
MSH3	mutS homolog 3	5q14.1	4437	0.0283401	126	0.0396825	119	0.015873	0.42 [0.04-2.6]	0.447695	1
ACAN	aggrecan	15q26.1	176	0.0283401	126	0.0396825	119	0.015873	0.42 [0.04-2.6]	0.447695	1
PIK3C2G	phosphatidylinositol-4-phosphate 3-kinase catalytic subunit type 2 gamma	12p12.3	5288	0.0283401	126	0.031746	119	0.0238095	0.79 [0.11-4.78]	1	1
KIAA1549	KIAA1549	7q34	57670	0.0283401	126	0.031746	119	0.015873	0.52 [0.05-3.73]	0.684397	1
DH17	NA	NA	NA	0.0283401	126	0.00793651	119	0.047619	6.59 [0.78-307.23]	0.0599123	1
MAGEC1	MAGE family member C1	Xq27.2	9947	0.0283401	126	0.015873	119	0.0396825	2.71 [0.43-28.98]	0.269862	1
KALRN	kalirin RhoGEF kinase	3q21.1-q21.2	8997	0.0283401	126	0.0396825	119	0.015873	0.42 [0.04-2.6]	0.447695	1
RIMS2	regulating synaptic membrane exocytosis 2	8q22.3	9699	0.0283401	126	0.015873	119	0.0396825	2.71 [0.43-28.98]	0.269862	1
DST	dystonin	6p12.1	667	0.0283401	126	0.031746	119	0.0238095	0.79 [0.11-4.78]	1	1
MYH7	myosin heavy chain 7	14q11.2	4625	0.0283401	126	0.031746	119	0.0238095	0.79 [0.11-4.78]	1	1
UNC13C	unc-13 homolog C	15q21.3	440279	0.0283401	126	0.031746	119	0.0238095	0.79 [0.11-4.78]	1	1
DMD	dystrophin	Xp21.2-p21.1	1756	0.0283401	126	0.0396825	119	0.015873	0.42 [0.04-2.6]	0.447695	1
CSMD3	CUB and Sushi multiple domains 3	8q23.3	114788	0.0283401	126	0.031746	119	0.0238095	0.79 [0.11-4.78]	1	1
PKHD1	PKHD1 ciliary IPT domain containing fibrocystin/polyductin	6p12.3-p12.2	5314	0.0283401	126	0.0396825	119	0.015873	0.42 [0.04-2.6]	0.447695	1
SCAND3	zinc finger BED-type containing 9	6p22.1	114821	0.0283401	126	0.015873	119	0.031746	2.15 [0.3-24.19]	0.435556	1
C1orf173	glutamate rich 3	1p31.1	127254	0.0283401	126	0.015873	119	0.0396825	2.71 [0.43-28.98]	0.269862	1
PTEN	phosphatase and tensin homolog	10q23.31	5728	0.0283401	126	0	119	0.0555556	Inf [1.57-Inf]	0.00580965	1
KIAA1109	bridge-like lipid transfer protein family member 1	4q27	84162	0.0283401	126	0.031746	119	0.0238095	0.79 [0.11-4.78]	1	1
DH14	NA	NA	NA	0.0283401	126	0.0238095	119	0.031746	1.42 [0.24-9.93]	0.715759	1
SCN1A	sodium voltage-gated channel alpha subunit 1	2q24.3	6323	0.0283401	126	0.00793651	119	0.047619	6.59 [0.78-307.23]	0.0599123	1
DH2	NA	NA	NA	0.0283401	126	0.0238095	119	0.031746	1.42 [0.24-9.93]	0.715759	1
PTPRU	protein tyrosine phosphatase receptor type U	1p35.3	10076	0.0283401	126	0.0396825	119	0.015873	0.42 [0.04-2.6]	0.447695	1
C12orf55	cilia and flagella associated protein 54	12q23.1	144535	0.0283401	126	0.0238095	119	0.031746	1.42 [0.24-9.93]	0.715759	1
CSMD2	CUB and Sushi multiple domains 2	1p35.1	114784	0.0283401	126	0.0238095	119	0.031746	1.42 [0.24-9.93]	0.715759	1
ABCA13	ATP binding cassette subfamily A member 13	7p12.3	154664	0.0283401	126	0.031746	119	0.0238095	0.79 [0.11-4.78]	1	1
XIRP2	xin actin binding repeat containing 2	2q24.3	129446	0.0283401	126	0.0396825	119	0.015873	0.42 [0.04-2.6]	0.447695	1
COL5A3	collagen type V alpha 3 chain	19p13.2	50509	0.0283401	126	0.0396825	119	0.015873	0.42 [0.04-2.6]	0.447695	1
CAC1A	NA	NA	NA	0.0283401	126	0.047619	119	0.00793651	0.17 [0-1.44]	0.120697	1
MUC12	mucin 12, cell surface associated	7q22.1	10071	0.0283401	126	0.0238095	119	0.031746	1.42 [0.24-9.93]	0.715759	1
COL18A1	collagen type XVIII alpha 1 chain	21q22.3	80781	0.0283401	126	0.015873	119	0.031746	2.15 [0.3-24.19]	0.435556	1
MYO15A	myosin XVA	17p11.2	51168	0.0242915	126	0.0238095	119	0.0238095	1.06 [0.14-8.08]	1	1
FCGBP	Fc gamma binding protein	19q13.2	8857	0.0242915	126	0.00793651	119	0.0396825	5.45 [0.6-261.01]	0.111214	1
MGAM	maltase-glucoamylase	7q34	8972	0.0242915	126	0.0396825	119	0.00793651	0.21 [0-1.88]	0.214125	1
AFF2	ALF transcription elongation factor 2	Xq28	2334	0.0242915	126	0.031746	119	0.015873	0.52 [0.05-3.73]	0.684397	1
DCAF8L2	DDB1 and CUL4 associated factor 8 like 2	Xp21.3	347442	0.0242915	126	0.015873	119	0.031746	2.15 [0.3-24.19]	0.435556	1
SGK223	PEAK1 related, kinase-activating pseudokinase 1	8p23.1	157285	0.0242915	126	0.0238095	119	0.0238095	1.06 [0.14-8.08]	1	1
DH6	NA	NA	NA	0.0242915	126	0.015873	119	0.031746	2.15 [0.3-24.19]	0.435556	1
PHLDB2	pleckstrin homology like domain family B member 2	3q13.2	90102	0.0242915	126	0.015873	119	0.031746	2.15 [0.3-24.19]	0.435556	1
PIK3CA	phosphatidylinositol-4,5-bisphosphate 3-kinase catalytic subunit alpha	3q26.32	5290	0.0242915	126	0.0238095	119	0.0238095	1.06 [0.14-8.08]	1	1
CHL1	cell adhesion molecule L1 like	3p26.3	10752	0.0242915	126	0.00793651	119	0.0396825	5.45 [0.6-261.01]	0.111214	1
TCHHL1	trichohyalin like 1	1q21.3	126637	0.0242915	126	0.0238095	119	0.0238095	1.06 [0.14-8.08]	1	1
DSCAM	DS cell adhesion molecule	21q22.2	1826	0.0242915	126	0.0396825	119	0.00793651	0.21 [0-1.88]	0.214125	1
RNF212	ring finger protein 212	4p16.3	285498	0.0242915	126	0.015873	119	0.031746	2.15 [0.3-24.19]	0.435556	1
RNF213	ring finger protein 213	17q25.3	57674	0.0242915	126	0.015873	119	0.031746	2.15 [0.3-24.19]	0.435556	1
CTN2	NA	NA	NA	0.0242915	126	0.0238095	119	0.0238095	1.06 [0.14-8.08]	1	1
CELSR1	cadherin EGF LAG seven-pass G-type receptor 1	22q13.31	9620	0.0242915	126	0.0238095	119	0.0238095	1.06 [0.14-8.08]	1	1
SPATA31D1	SPATA31 subfamily D member 1	9q21.32	389763	0.0242915	126	0.0238095	119	0.0238095	1.06 [0.14-8.08]	1	1
MYH4	myosin heavy chain 4	17p13.1	4622	0.0242915	126	0.0396825	119	0.00793651	0.21 [0-1.88]	0.214125	1
TECTA	tectorin alpha	11q23.3	7007	0.0242915	126	0.0396825	119	0.00793651	0.21 [0-1.88]	0.214125	1
CUBN	cubilin	10p13	8029	0.0242915	126	0.00793651	119	0.0396825	5.45 [0.6-261.01]	0.111214	1
ARAP2	ArfGAP with RhoGAP domain, ankyrin repeat and PH domain 2	4p14	116984	0.0242915	126	0.015873	119	0.031746	2.15 [0.3-24.19]	0.435556	1
FBN2	fibrillin 2	5q23.3	2201	0.0242915	126	0.031746	119	0.015873	0.52 [0.05-3.73]	0.684397	1
NOS1	nitric oxide synthase 1	12q24.22	4842	0.0242915	126	0.00793651	119	0.0396825	5.45 [0.6-261.01]	0.111214	1
HRNR	hornerin	1q21.3	388697	0.0242915	126	0.0396825	119	0.00793651	0.21 [0-1.88]	0.214125	1
FAM47C	family with sequence similarity 47 member C	Xp21.1	442444	0.0242915	126	0.0238095	119	0.015873	0.7 [0.06-6.24]	1	1
GAPVD1	GTPase activating protein and VPS9 domains 1	9q33.3	26130	0.0242915	126	0.031746	119	0.015873	0.52 [0.05-3.73]	0.684397	1
DOCK3	dedicator of cytokinesis 3	3p21.2	1795	0.0242915	126	0.0238095	119	0.0238095	1.06 [0.14-8.08]	1	1
PCDHA3	protocadherin alpha 3	5q31.3	56145	0.0242915	126	0.0396825	119	0.00793651	0.21 [0-1.88]	0.214125	1
WDR87	WD repeat domain 87	19q13.13	83889	0.0242915	126	0.0238095	119	0.0238095	1.06 [0.14-8.08]	1	1
UNC80	unc-80 homolog, NALCN channel complex subunit	2q34	285175	0.0242915	126	0.0396825	119	0.00793651	0.21 [0-1.88]	0.214125	1
PAPPA	pappalysin 1	9q33.1	5069	0.0242915	126	0.0396825	119	0.00793651	0.21 [0-1.88]	0.214125	1
HERC2	HECT and RLD domain containing E3 ubiquitin protein ligase 2	15q13.1	8924	0.0242915	126	0.0238095	119	0.015873	0.7 [0.06-6.24]	1	1
CECR2	CECR2 histone acetyl-lysine reader	22q11.1-q11.21	27443	0.0242915	126	0.015873	119	0.031746	2.15 [0.3-24.19]	0.435556	1
ITPR2	inositol 1,4,5-trisphosphate receptor type 2	12p11.23	3709	0.0242915	126	0.031746	119	0.015873	0.52 [0.05-3.73]	0.684397	1
LOR	loricrin cornified envelope precursor protein	1q21.3	4014	0.0242915	126	0.0238095	119	0.0238095	1.06 [0.14-8.08]	1	1
MROH2B	maestro heat like repeat family member 2B	5p13.1	133558	0.0242915	126	0.031746	119	0.015873	0.52 [0.05-3.73]	0.684397	1
DOCK8	dedicator of cytokinesis 8	9p24.3	81704	0.0242915	126	0.015873	119	0.0238095	1.6 [0.18-19.47]	0.676305	1
MYOCD	myocardin	17p12	93649	0.0242915	126	0.031746	119	0.015873	0.52 [0.05-3.73]	0.684397	1
MDN1	midasin AAA ATPase 1	6q15	23195	0.0242915	126	0.00793651	119	0.0396825	5.45 [0.6-261.01]	0.111214	1
KIAA1217	KIAA1217	10p12.2-p12.1	56243	0.0242915	126	0.031746	119	0.015873	0.52 [0.05-3.73]	0.684397	1
DH11	NA	NA	NA	0.0242915	126	0.0396825	119	0.00793651	0.21 [0-1.88]	0.214125	1
MT.ND5	NA	NA	NA	0.0242915	126	0.0238095	119	0.0238095	1.06 [0.14-8.08]	1	1
CDH12	cadherin 12	5p14.3	1010	0.0242915	126	0.031746	119	0.015873	0.52 [0.05-3.73]	0.684397	1
ARID1A	AT-rich interaction domain 1A	1p36.11	8289	0.0202429	126	0.0238095	119	0.015873	0.7 [0.06-6.24]	1	1
DH10	NA	NA	NA	0.0202429	126	0.015873	119	0.0238095	1.6 [0.18-19.47]	0.676305	1
CAC1S	NA	NA	NA	0.0202429	126	0.00793651	119	0.0238095	3.22 [0.25-170.89]	0.358087	1
CDH9	cadherin 9	5p14.1	1007	0.0202429	126	0.015873	119	0.0238095	1.6 [0.18-19.47]	0.676305	1
ABCC3	ATP binding cassette subfamily C member 3	17q21.33	8714	0.0202429	126	0.00793651	119	0.031746	4.32 [0.42-215.57]	0.202177	1
ABCB5	ATP binding cassette subfamily B member 5	7p21.1	340273	0.0202429	126	0.015873	119	0.0238095	1.6 [0.18-19.47]	0.676305	1
BRINP3	BMP/retinoic acid inducible neural specific 3	1q31.1	339479	0.0202429	126	0.0238095	119	0.015873	0.7 [0.06-6.24]	1	1
SDK1	sidekick cell adhesion molecule 1	7p22.2	221935	0.0202429	126	0.015873	119	0.0238095	1.6 [0.18-19.47]	0.676305	1
MYH7B	myosin heavy chain 7B	20q11.22	57644	0.0202429	126	0.015873	119	0.0238095	1.6 [0.18-19.47]	0.676305	1
COL6A5	collagen type VI alpha 5 chain	3q22.1	256076	0.0202429	126	0.0238095	119	0.015873	0.7 [0.06-6.24]	1	1
COL22A1	collagen type XXII alpha 1 chain	8q24.23-q24.3	169044	0.0202429	126	0.0238095	119	0.015873	0.7 [0.06-6.24]	1	1
LAMA2	laminin subunit alpha 2	6q22.33	3908	0.0202429	126	0.031746	119	0.00793651	0.26 [0.01-2.67]	0.370882	1
TRPM6	transient receptor potential cation channel subfamily M member 6	9q21.13	140803	0.0202429	126	0.015873	119	0.0238095	1.6 [0.18-19.47]	0.676305	1
SHROOM2	shroom family member 2	Xp22.2	357	0.0202429	126	0.015873	119	0.0238095	1.6 [0.18-19.47]	0.676305	1
PTPRZ1	protein tyrosine phosphatase receptor type Z1	7q31.32	5803	0.0202429	126	0.00793651	119	0.031746	4.32 [0.42-215.57]	0.202177	1
ANKRD18B	ankyrin repeat domain 18B	9p13.3	441459	0.0202429	126	0.00793651	119	0.031746	4.32 [0.42-215.57]	0.202177	1
MKI67	marker of proliferation Ki-67	10q26.2	4288	0.0202429	126	0.0396825	119	0	0 [0-1.14]	0.0604605	1
KMT2D	lysine methyltransferase 2D	12q13.12	8085	0.0202429	126	0.031746	119	0.00793651	0.26 [0.01-2.67]	0.370882	1
KDM5C	lysine demethylase 5C	Xp11.22	8242	0.0202429	126	0.0238095	119	0.015873	0.7 [0.06-6.24]	1	1
ARHGAP27	Rho GTPase activating protein 27	17q21.31	201176	0.0202429	126	0.015873	119	0.015873	1.06 [0.08-14.83]	1	1
PTCHD2	dispatched RND transporter family member 3	1p36.22	57540	0.0202429	126	0.00793651	119	0.0238095	3.22 [0.25-170.89]	0.358087	1
ZFHX2	zinc finger homeobox 2	14q11.2	85446	0.0202429	126	0.015873	119	0.0238095	1.6 [0.18-19.47]	0.676305	1
WDFY4	WDFY family member 4	10q11.23	57705	0.0202429	126	0.00793651	119	0.031746	4.32 [0.42-215.57]	0.202177	1
PCDH15	protocadherin related 15	10q21.1	65217	0.0202429	126	0.015873	119	0.0238095	1.6 [0.18-19.47]	0.676305	1
VPS13A	vacuolar protein sorting 13 homolog A	9q21.2	23230	0.0202429	126	0.0396825	119	0	0 [0-1.14]	0.0604605	1
TRDN	triadin	6q22.31	10345	0.0202429	126	0.031746	119	0.00793651	0.26 [0.01-2.67]	0.370882	1
PRKDC	protein kinase, DNA-activated, catalytic subunit	8q11.21	5591	0.0202429	126	0	119	0.0396825	Inf [0.99-Inf]	0.0258688	1
STARD9	StAR related lipid transfer domain containing 9	15q15.2	57519	0.0202429	126	0.0238095	119	0.015873	0.7 [0.06-6.24]	1	1
LHCGR	luteinizing hormone/choriogonadotropin receptor	2p16.3	3973	0.0202429	126	0.031746	119	0.00793651	0.26 [0.01-2.67]	0.370882	1
BOD1L1	biorientation of chromosomes in cell division 1 like 1	4p15.33	259282	0.0202429	126	0.0238095	119	0.015873	0.7 [0.06-6.24]	1	1
LOC285556	NA	NA	NA	0.0202429	126	0.0238095	119	0.015873	0.7 [0.06-6.24]	1	1
HMCN1	hemicentin 1	1q25.3-q31.1	83872	0.0202429	126	0.031746	119	0.00793651	0.26 [0.01-2.67]	0.370882	1
AR	androgen receptor	Xq12	367	0.0202429	126	0.00793651	119	0.031746	4.32 [0.42-215.57]	0.202177	1
ANK3	ankyrin 3	10q21.2	288	0.0202429	126	0.0238095	119	0.015873	0.7 [0.06-6.24]	1	1
ZNF234	zinc finger protein 234	19q13.31	10780	0.0202429	126	0.00793651	119	0.031746	4.32 [0.42-215.57]	0.202177	1
PRRC2B	proline rich coiled-coil 2B	9q34.13	84726	0.0202429	126	0.0238095	119	0.015873	0.7 [0.06-6.24]	1	1
DROSHA	drosha ribonuclease III	5p13.3	29102	0.0202429	126	0.0396825	119	0	0 [0-1.14]	0.0604605	1
CAC1F	NA	NA	NA	0.0202429	126	0.031746	119	0.00793651	0.26 [0.01-2.67]	0.370882	1
LAMA5	laminin subunit alpha 5	20q13.33	3911	0.0202429	126	0.0238095	119	0.015873	0.7 [0.06-6.24]	1	1
COL11A2	collagen type XI alpha 2 chain	6p21.32	1302	0.0202429	126	0.0238095	119	0.015873	0.7 [0.06-6.24]	1	1
TLN2	talin 2	15q22.2	83660	0.0202429	126	0.015873	119	0.0238095	1.6 [0.18-19.47]	0.676305	1
SMARCAL1	SWI/SNF related, matrix associated, actin dependent regulator of chromatin, subfamily a like 1	2q35	50485	0.0202429	126	0.015873	119	0.0238095	1.6 [0.18-19.47]	0.676305	1
ZFHX4	zinc finger homeobox 4	8q21.13	79776	0.0202429	126	0.015873	119	0.0238095	1.6 [0.18-19.47]	0.676305	1
ADAMTS20	ADAM metallopeptidase with thrombospondin type 1 motif 20	12q12	80070	0.0202429	126	0.031746	119	0.00793651	0.26 [0.01-2.67]	0.370882	1
CFTR	CF transmembrane conductance regulator	7q31.2	1080	0.0202429	126	0.031746	119	0.00793651	0.26 [0.01-2.67]	0.370882	1
MAP1B	microtubule associated protein 1B	5q13.2	4131	0.0202429	126	0.015873	119	0.0238095	1.6 [0.18-19.47]	0.676305	1
TPRXL	tetrapeptide repeat homeobox like (pseudogene)	3p25.1	348825	0.0202429	126	0.015873	119	0.0238095	1.6 [0.18-19.47]	0.676305	1
RP1	RP1 axonemal microtubule associated	8q11.23-q12.1	6101	0.0202429	126	0.015873	119	0.0238095	1.6 [0.18-19.47]	0.676305	1
LTBP3	latent transforming growth factor beta binding protein 3	11q13.1	4054	0.0202429	126	0.015873	119	0.0238095	1.6 [0.18-19.47]	0.676305	1
PSG1	pregnancy specific beta-1-glycoprotein 1	19q13.2	5669	0.0202429	126	0.015873	119	0.0238095	1.6 [0.18-19.47]	0.676305	1
KCNH8	potassium voltage-gated channel subfamily H member 8	3p24.3	131096	0.0202429	126	0.031746	119	0.00793651	0.26 [0.01-2.67]	0.370882	1
ANO7	anoctamin 7	2q37.3	50636	0.0202429	126	0.031746	119	0.00793651	0.26 [0.01-2.67]	0.370882	1
SLC8A3	solute carrier family 8 member A3	14q24.2	6547	0.0202429	126	0.015873	119	0.0238095	1.6 [0.18-19.47]	0.676305	1
COL4A1	collagen type IV alpha 1 chain	13q34	1282	0.0202429	126	0.015873	119	0.0238095	1.6 [0.18-19.47]	0.676305	1
BSN	bassoon presynaptic cytomatrix protein	3p21.31	8927	0.0202429	126	0.0238095	119	0.015873	0.7 [0.06-6.24]	1	1
ADAMTS18	ADAM metallopeptidase with thrombospondin type 1 motif 18	16q23.1	170692	0.0202429	126	0.015873	119	0.0238095	1.6 [0.18-19.47]	0.676305	1
USP6	ubiquitin specific peptidase 6	17p13.2	9098	0.0202429	126	0.031746	119	0.00793651	0.26 [0.01-2.67]	0.370882	1
DPYD	dihydropyrimidine dehydrogenase	1p21.3	1806	0.0202429	126	0.0238095	119	0.015873	0.7 [0.06-6.24]	1	1
NPAS3	neuronal PAS domain protein 3	14q13.1	64067	0.0202429	126	0.031746	119	0.00793651	0.26 [0.01-2.67]	0.370882	1
EYS	eyes shut homolog	6q12	346007	0.0202429	126	0.0238095	119	0.015873	0.7 [0.06-6.24]	1	1
TENM1	teneurin transmembrane protein 1	Xq25	10178	0.0202429	126	0.0238095	119	0.015873	0.7 [0.06-6.24]	1	1
ASTN2	astrotactin 2	9q33.1	23245	0.0202429	126	0.031746	119	0.00793651	0.26 [0.01-2.67]	0.370882	1
F5	coagulation factor V	1q24.2	2153	0.0202429	126	0.0238095	119	0.015873	0.7 [0.06-6.24]	1	1
CHD5	chromodomain helicase DNA binding protein 5	1p36.31	26038	0.0202429	126	0.031746	119	0.00793651	0.26 [0.01-2.67]	0.370882	1
EPHA8	EPH receptor A8	1p36.12	2046	0.0202429	126	0.015873	119	0.0238095	1.6 [0.18-19.47]	0.676305	1
POLE	DNA polymerase epsilon, catalytic subunit	12q24.33	5426	0.0202429	126	0.0238095	119	0.015873	0.7 [0.06-6.24]	1	1
ZAP70	zeta chain of T cell receptor associated protein kinase 70	2q11.2	7535	0.0202429	126	0.031746	119	0.00793651	0.26 [0.01-2.67]	0.370882	1
SEZ6L	seizure related 6 homolog like	22q12.1	23544	0.0202429	126	0.0238095	119	0.015873	0.7 [0.06-6.24]	1	1
TAF1L	TATA-box binding protein associated factor 1 like	9p21.1	138474	0.0202429	126	0.015873	119	0.0238095	1.6 [0.18-19.47]	0.676305	1
EOMES	eomesodermin	3p24.1	8320	0.0202429	126	0.0238095	119	0.015873	0.7 [0.06-6.24]	1	1
DOCK6	dedicator of cytokinesis 6	19p13.2	57572	0.0202429	126	0.031746	119	0.00793651	0.26 [0.01-2.67]	0.370882	1
DJC13	NA	NA	NA	0.0202429	126	0.031746	119	0.00793651	0.26 [0.01-2.67]	0.370882	1
FSIP2	fibrous sheath interacting protein 2	2q32.1	401024	0.0202429	126	0.015873	119	0.0238095	1.6 [0.18-19.47]	0.676305	1
KIF1A	kinesin family member 1A	2q37.3	547	0.0202429	126	0.015873	119	0.0238095	1.6 [0.18-19.47]	0.676305	1
SFMBT2	Scm like with four mbt domains 2	10p14	57713	0.0202429	126	0.031746	119	0.00793651	0.26 [0.01-2.67]	0.370882	1
MYT1L	myelin transcription factor 1 like	2p25.3	23040	0.0202429	126	0.0238095	119	0.015873	0.7 [0.06-6.24]	1	1
MAML3	mastermind like transcriptional coactivator 3	4q31.1	55534	0.0202429	126	0.00793651	119	0.031746	4.32 [0.42-215.57]	0.202177	1
RYR3	ryanodine receptor 3	15q13.3-q14	6263	0.0202429	126	0.015873	119	0.0238095	1.6 [0.18-19.47]	0.676305	1
NLRP4	NLR family pyrin domain containing 4	19q13.43	147945	0.0202429	126	0.0238095	119	0.015873	0.7 [0.06-6.24]	1	1
PTPRC	protein tyrosine phosphatase receptor type C	1q31.3-q32.1	5788	0.0202429	126	0.031746	119	0.00793651	0.26 [0.01-2.67]	0.370882	1
RELN	reelin	7q22.1	5649	0.0202429	126	0.031746	119	0.00793651	0.26 [0.01-2.67]	0.370882	1
DCDC1	doublecortin domain containing 1	11p14.1-p13	341019	0.0202429	126	0.0238095	119	0.015873	0.7 [0.06-6.24]	1	1
GABRR1	gamma-aminobutyric acid type A receptor subunit rho1	6q15	2569	0.0202429	126	0.0238095	119	0.015873	0.7 [0.06-6.24]	1	1
OR8D1	olfactory receptor family 8 subfamily D member 1	11q24.2	283159	0.0202429	126	0.015873	119	0.0238095	1.6 [0.18-19.47]	0.676305	1
SPTBN4	spectrin beta, non-erythrocytic 4	19q13.2	57731	0.0202429	126	0.0238095	119	0.015873	0.7 [0.06-6.24]	1	1
WNK2	WNK lysine deficient protein kinase 2	9q22.31	65268	0.0202429	126	0.031746	119	0.00793651	0.26 [0.01-2.67]	0.370882	1
C14orf39	chromosome 14 open reading frame 39	14q23.1	317761	0.0202429	126	0.015873	119	0.0238095	1.6 [0.18-19.47]	0.676305	1
HUWE1	HECT, UBA and WWE domain containing E3 ubiquitin protein ligase 1	Xp11.22	10075	0.0202429	126	0.00793651	119	0.031746	4.32 [0.42-215.57]	0.202177	1
RP1L1	RP1 like 1	8p23.1	94137	0.0202429	126	0.015873	119	0.015873	1.06 [0.08-14.83]	1	1
MS4A14	membrane spanning 4-domains A14	11q12.2	84689	0.0202429	126	0.031746	119	0.00793651	0.26 [0.01-2.67]	0.370882	1
LOXHD1	lipoxygenase homology PLAT domains 1	18q21.1	125336	0.0202429	126	0.031746	119	0.00793651	0.26 [0.01-2.67]	0.370882	1
NOTCH4	notch receptor 4	6p21.32	4855	0.0202429	126	0.0238095	119	0.015873	0.7 [0.06-6.24]	1	1
GRIA1	glutamate ionotropic receptor AMPA type subunit 1	5q33.2	2890	0.0202429	126	0.0238095	119	0.015873	0.7 [0.06-6.24]	1	1
NRXN1	neurexin 1	2p16.3	9378	0.0202429	126	0.0238095	119	0.015873	0.7 [0.06-6.24]	1	1
PREX2	phosphatidylinositol-3,4,5-trisphosphate dependent Rac exchange factor 2	8q13.2	80243	0.0202429	126	0.031746	119	0.00793651	0.26 [0.01-2.67]	0.370882	1
CHD7	chromodomain helicase DNA binding protein 7	8q12.2	55636	0.0202429	126	0.031746	119	0.00793651	0.26 [0.01-2.67]	0.370882	1
APC	APC regulator of WNT signaling pathway	5q22.2	324	0.0202429	126	0.0238095	119	0.015873	0.7 [0.06-6.24]	1	1
CAMTA1	calmodulin binding transcription activator 1	1p36.31-p36.23	23261	0.0202429	126	0.0238095	119	0.015873	0.7 [0.06-6.24]	1	1
ARFGEF1	ADP ribosylation factor guanine nucleotide exchange factor 1	8q13.2	10565	0.0202429	126	0.0238095	119	0.015873	0.7 [0.06-6.24]	1	1
TRPC7	transient receptor potential cation channel subfamily C member 7	5q31.1	57113	0.0161943	126	0.0238095	119	0.00793651	0.35 [0.01-4.41]	0.622529	1
ZNF610	zinc finger protein 610	19q13.41	162963	0.0161943	126	0.0238095	119	0.00793651	0.35 [0.01-4.41]	0.622529	1
CAC1H	NA	NA	NA	0.0161943	126	0	119	0.031746	Inf [0.71-Inf]	0.054212	1
SPEF2	sperm flagellar 2	5p13.2	79925	0.0161943	126	0.015873	119	0.015873	1.06 [0.08-14.83]	1	1
CNTP3	NA	NA	NA	0.0161943	126	0.015873	119	0.015873	1.06 [0.08-14.83]	1	1
VPS13B	vacuolar protein sorting 13 homolog B	8q22.2	157680	0.0161943	126	0.0238095	119	0.00793651	0.35 [0.01-4.41]	0.622529	1
ERBB4	erb-b2 receptor tyrosine kinase 4	2q34	2066	0.0161943	126	0.00793651	119	0.0238095	3.22 [0.25-170.89]	0.358087	1
PTPRS	protein tyrosine phosphatase receptor type S	19p13.3	5802	0.0161943	126	0.00793651	119	0.0238095	3.22 [0.25-170.89]	0.358087	1
TACC2	transforming acidic coiled-coil containing protein 2	10q26.13	10579	0.0161943	126	0.00793651	119	0.0238095	3.22 [0.25-170.89]	0.358087	1
LPHN2	adhesion G protein-coupled receptor L2	1p31.1	23266	0.0161943	126	0.015873	119	0.015873	1.06 [0.08-14.83]	1	1
SPATA31A6	SPATA31 subfamily A member 6	9p11.2	389730	0.0161943	126	0.015873	119	0.015873	1.06 [0.08-14.83]	1	1
CAPN13	calpain 13	2p23.1	92291	0.0161943	126	0.015873	119	0.015873	1.06 [0.08-14.83]	1	1
TNPO1	transportin 1	5q13.2	3842	0.0161943	126	0.0238095	119	0.00793651	0.35 [0.01-4.41]	0.622529	1
RBFOX1	RNA binding fox-1 homolog 1	16p13.3	54715	0.0161943	126	0.015873	119	0.015873	1.06 [0.08-14.83]	1	1
MYO7B	myosin VIIB	2q14.3	4648	0.0161943	126	0.015873	119	0.015873	1.06 [0.08-14.83]	1	1
CAND1	cullin associated and neddylation dissociated 1	12q14.3-q15	55832	0.0161943	126	0.0238095	119	0.00793651	0.35 [0.01-4.41]	0.622529	1
ZNF729	zinc finger protein 729	19p12	100287226	0.0161943	126	0.015873	119	0.015873	1.06 [0.08-14.83]	1	1
SLC17A6	solute carrier family 17 member 6	11p14.3	57084	0.0161943	126	0.015873	119	0.015873	1.06 [0.08-14.83]	1	1
IL2RB	interleukin 2 receptor subunit beta	22q12.3	3560	0.0161943	126	0.015873	119	0.015873	1.06 [0.08-14.83]	1	1
DMBT1	deleted in malignant brain tumors 1	10q26.13	1755	0.0161943	126	0.015873	119	0.015873	1.06 [0.08-14.83]	1	1
COL4A6	collagen type IV alpha 6 chain	Xq22.3	1288	0.0161943	126	0.00793651	119	0.0238095	3.22 [0.25-170.89]	0.358087	1
ABCC12	ATP binding cassette subfamily C member 12	16q12.1	94160	0.0161943	126	0.00793651	119	0.0238095	3.22 [0.25-170.89]	0.358087	1
PTPRB	protein tyrosine phosphatase receptor type B	12q15	5787	0.0161943	126	0.015873	119	0.015873	1.06 [0.08-14.83]	1	1
COL19A1	collagen type XIX alpha 1 chain	6q13	1310	0.0161943	126	0.015873	119	0.015873	1.06 [0.08-14.83]	1	1
NFAT5	nuclear factor of activated T cells 5	16q22.1	10725	0.0161943	126	0.00793651	119	0.0238095	3.22 [0.25-170.89]	0.358087	1
AK9	adenylate kinase 9	6q21	221264	0.0161943	126	0	119	0.031746	Inf [0.71-Inf]	0.054212	1
SHANK1	SH3 and multiple ankyrin repeat domains 1	19q13.33	50944	0.0161943	126	0.0238095	119	0.00793651	0.35 [0.01-4.41]	0.622529	1
SIGLEC7	sialic acid binding Ig like lectin 7	19q13.41	27036	0.0161943	126	0.015873	119	0.015873	1.06 [0.08-14.83]	1	1
MYH1	myosin heavy chain 1	17p13.1	4619	0.0161943	126	0.00793651	119	0.0238095	3.22 [0.25-170.89]	0.358087	1
ZNF536	zinc finger protein 536	19q12	9745	0.0161943	126	0.00793651	119	0.0238095	3.22 [0.25-170.89]	0.358087	1
FAM230A	family with sequence similarity 230 member A	22q11.21	653203	0.0161943	126	0.00793651	119	0.0238095	3.22 [0.25-170.89]	0.358087	1
CNGA3	cyclic nucleotide gated channel subunit alpha 3	2q11.2	1261	0.0161943	126	0.015873	119	0.015873	1.06 [0.08-14.83]	1	1
NEB	nebulin	2q23.3	4703	0.0161943	126	0.0238095	119	0.00793651	0.35 [0.01-4.41]	0.622529	1
KIT	KIT proto-oncogene, receptor tyrosine kinase	4q12	3815	0.0161943	126	0.015873	119	0.015873	1.06 [0.08-14.83]	1	1
TUBGCP5	tubulin gamma complex associated protein 5	15q11.2	114791	0.0161943	126	0.015873	119	0.015873	1.06 [0.08-14.83]	1	1
C3	complement C3	19p13.3	718	0.0161943	126	0.00793651	119	0.0238095	3.22 [0.25-170.89]	0.358087	1
FMN2	formin 2	1q43	56776	0.0161943	126	0	119	0.031746	Inf [0.71-Inf]	0.054212	1
PRRC2A	proline rich coiled-coil 2A	6p21.33	7916	0.0161943	126	0.00793651	119	0.0238095	3.22 [0.25-170.89]	0.358087	1
ZNF284	zinc finger protein 284	19q13.31	342909	0.0161943	126	0	119	0.031746	Inf [0.71-Inf]	0.054212	1
ZNF469	zinc finger protein 469	16q24.2	84627	0.0161943	126	0.015873	119	0.015873	1.06 [0.08-14.83]	1	1
SULF1	sulfatase 1	8q13.2-q13.3	23213	0.0161943	126	0.015873	119	0.015873	1.06 [0.08-14.83]	1	1
COBL	cordon-bleu WH2 repeat protein	7p12.1	23242	0.0161943	126	0.0238095	119	0.00793651	0.35 [0.01-4.41]	0.622529	1
UGT3A2	UDP glycosyltransferase family 3 member A2	5p13.2	167127	0.0161943	126	0.015873	119	0.015873	1.06 [0.08-14.83]	1	1
PHLDB1	pleckstrin homology like domain family B member 1	11q23.3	23187	0.0161943	126	0.0238095	119	0.00793651	0.35 [0.01-4.41]	0.622529	1
MAGED1	MAGE family member D1	Xp11.22	9500	0.0161943	126	0.015873	119	0.015873	1.06 [0.08-14.83]	1	1
GPR123	adhesion G protein-coupled receptor A1	10q26.3	84435	0.0161943	126	0.031746	119	0	0 [0-1.59]	0.122545	1
ANKLE1	ankyrin repeat and LEM domain containing 1	19p13.11	126549	0.0161943	126	0.015873	119	0.015873	1.06 [0.08-14.83]	1	1
TPTE	transmembrane phosphatase with tensin homology	21p11.2	7179	0.0161943	126	0.015873	119	0.00793651	0.53 [0.01-10.24]	1	1
COL12A1	collagen type XII alpha 1 chain	6q13-q14.1	1303	0.0161943	126	0.0238095	119	0	0 [0-2.55]	0.247541	1
KDM4B	lysine demethylase 4B	19p13.3	23030	0.0161943	126	0.015873	119	0.015873	1.06 [0.08-14.83]	1	1
PPP1R16A	protein phosphatase 1 regulatory subunit 16A	8q24.3	84988	0.0161943	126	0.00793651	119	0.0238095	3.22 [0.25-170.89]	0.358087	1
NBPF10	NBPF member 10	1q21.1	100132406	0.0161943	126	0.015873	119	0.015873	1.06 [0.08-14.83]	1	1
RGPD3	RANBP2 like and GRIP domain containing 3	2q12.2	653489	0.0161943	126	0.00793651	119	0.0238095	3.22 [0.25-170.89]	0.358087	1
SHROOM3	shroom family member 3	4q21.1	57619	0.0161943	126	0.0238095	119	0.00793651	0.35 [0.01-4.41]	0.622529	1
PCDHA7	protocadherin alpha 7	5q31.3	56141	0.0161943	126	0.015873	119	0.015873	1.06 [0.08-14.83]	1	1
KIF1B	kinesin family member 1B	1p36.22	23095	0.0161943	126	0.00793651	119	0.0238095	3.22 [0.25-170.89]	0.358087	1
UNKL	unk like zinc finger	16p13.3	64718	0.0161943	126	0.00793651	119	0.0238095	3.22 [0.25-170.89]	0.358087	1
TMTC3	transmembrane O-mannosyltransferase targeting cadherins 3	12q21.32	160418	0.0161943	126	0.0238095	119	0.00793651	0.35 [0.01-4.41]	0.622529	1
ZAN	zonadhesin	7q22.1	7455	0.0161943	126	0.015873	119	0.015873	1.06 [0.08-14.83]	1	1
KLK13	kallikrein related peptidase 13	19q13.41	26085	0.0161943	126	0.0238095	119	0.00793651	0.35 [0.01-4.41]	0.622529	1
CALN1	calneuron 1	7q11.22	83698	0.0161943	126	0.00793651	119	0.0238095	3.22 [0.25-170.89]	0.358087	1
FRMPD4	FERM and PDZ domain containing 4	Xp22.2	9758	0.0161943	126	0.0238095	119	0.00793651	0.35 [0.01-4.41]	0.622529	1
SLIT2	slit guidance ligand 2	4p15.31	9353	0.0161943	126	0.00793651	119	0.0238095	3.22 [0.25-170.89]	0.358087	1
LRRK2	leucine rich repeat kinase 2	12q12	120892	0.0161943	126	0.015873	119	0.015873	1.06 [0.08-14.83]	1	1
SYNE2	spectrin repeat containing nuclear envelope protein 2	14q23.2	23224	0.0161943	126	0.015873	119	0.015873	1.06 [0.08-14.83]	1	1
C6	complement C6	5p13.1	729	0.0161943	126	0.0238095	119	0.00793651	0.35 [0.01-4.41]	0.622529	1
V3	NA	NA	NA	0.0161943	126	0.0238095	119	0.00793651	0.35 [0.01-4.41]	0.622529	1
VPS13D	vacuolar protein sorting 13 homolog D	1p36.22-p36.21	55187	0.0161943	126	0.0238095	119	0.00793651	0.35 [0.01-4.41]	0.622529	1
FAM182B	family with sequence similarity 182 member B	20p11.1	728882	0.0161943	126	0.0238095	119	0.00793651	0.35 [0.01-4.41]	0.622529	1
ATP8A1	ATPase phospholipid transporting 8A1	4p13	10396	0.0161943	126	0.015873	119	0.015873	1.06 [0.08-14.83]	1	1
KCNK10	potassium two pore domain channel subfamily K member 10	14q31.3	54207	0.0161943	126	0	119	0.031746	Inf [0.71-Inf]	0.054212	1
FRAS1	Fraser extracellular matrix complex subunit 1	4q21.21	80144	0.0161943	126	0.00793651	119	0.0238095	3.22 [0.25-170.89]	0.358087	1
ARPP21	cAMP regulated phosphoprotein 21	3p22.3	10777	0.0161943	126	0.00793651	119	0.0238095	3.22 [0.25-170.89]	0.358087	1
HERC1	HECT and RLD domain containing E3 ubiquitin protein ligase family member 1	15q22.31	8925	0.0161943	126	0.0238095	119	0.00793651	0.35 [0.01-4.41]	0.622529	1
PRB3	proline rich protein BstNI subfamily 3	12p13.2	5544	0.0161943	126	0	119	0.031746	Inf [0.71-Inf]	0.054212	1
PCDHGA4	protocadherin gamma subfamily A, 4	5q31.3	56111	0.0161943	126	0.015873	119	0.015873	1.06 [0.08-14.83]	1	1
LILRB5	leukocyte immunoglobulin like receptor B5	19q13.42	10990	0.0161943	126	0.00793651	119	0.0238095	3.22 [0.25-170.89]	0.358087	1
AP3B2	adaptor related protein complex 3 subunit beta 2	15q25.2	8120	0.0161943	126	0.00793651	119	0.0238095	3.22 [0.25-170.89]	0.358087	1
NEFM	neurofilament medium chain	8p21.2	4741	0.0161943	126	0.00793651	119	0.0238095	3.22 [0.25-170.89]	0.358087	1
FRMPD3	FERM and PDZ domain containing 3	Xq22.3	84443	0.0161943	126	0.0238095	119	0.00793651	0.35 [0.01-4.41]	0.622529	1
STAB2	stabilin 2	12q23.3	55576	0.0161943	126	0.0238095	119	0.00793651	0.35 [0.01-4.41]	0.622529	1
DNHD1	dynein heavy chain domain 1	11p15.4	144132	0.0161943	126	0.0238095	119	0.00793651	0.35 [0.01-4.41]	0.622529	1
CD163	CD163 molecule	12p13.31	9332	0.0161943	126	0.00793651	119	0.0238095	3.22 [0.25-170.89]	0.358087	1
PCNT	pericentrin	21q22.3	5116	0.0161943	126	0.00793651	119	0.0238095	3.22 [0.25-170.89]	0.358087	1
MYO5B	myosin VB	18q21.1	4645	0.0161943	126	0.0238095	119	0.00793651	0.35 [0.01-4.41]	0.622529	1
KEL	Kell metallo-endopeptidase (Kell blood group)	7q34	3792	0.0161943	126	0.015873	119	0.015873	1.06 [0.08-14.83]	1	1
DAPK1	death associated protein kinase 1	9q21.33	1612	0.0161943	126	0.031746	119	0	0 [0-1.59]	0.122545	1
ZFPM2	zinc finger protein, FOG family member 2	8q23.1	23414	0.0161943	126	0.00793651	119	0.0238095	3.22 [0.25-170.89]	0.358087	1
SHANK2	SH3 and multiple ankyrin repeat domains 2	11q13.3-q13.4	22941	0.0161943	126	0.015873	119	0.015873	1.06 [0.08-14.83]	1	1
TENM2	teneurin transmembrane protein 2	5q34	57451	0.0161943	126	0.0238095	119	0.00793651	0.35 [0.01-4.41]	0.622529	1
PDZD2	PDZ domain containing 2	5p13.3	23037	0.0161943	126	0.031746	119	0	0 [0-1.59]	0.122545	1
R3HDM1	R3H domain containing 1	2q21.3	23518	0.0161943	126	0.031746	119	0	0 [0-1.59]	0.122545	1
PTPRK	protein tyrosine phosphatase receptor type K	6q22.33	5796	0.0161943	126	0.015873	119	0.015873	1.06 [0.08-14.83]	1	1
ARHGAP31	Rho GTPase activating protein 31	3q13.32-q13.33	57514	0.0161943	126	0.0238095	119	0.00793651	0.35 [0.01-4.41]	0.622529	1
WNK3	WNK lysine deficient protein kinase 3	Xp11.22	65267	0.0161943	126	0.0238095	119	0.00793651	0.35 [0.01-4.41]	0.622529	1
KIAA0556	katanin interacting protein	16p12.1	23247	0.0161943	126	0.0238095	119	0.00793651	0.35 [0.01-4.41]	0.622529	1
PLEKHG5	pleckstrin homology and RhoGEF domain containing G5	1p36.31	57449	0.0161943	126	0.00793651	119	0.0238095	3.22 [0.25-170.89]	0.358087	1
WWC1	WW and C2 domain containing 1	5q34	23286	0.0161943	126	0.015873	119	0.015873	1.06 [0.08-14.83]	1	1
FLG2	filaggrin 2	1q21.3	388698	0.0161943	126	0.015873	119	0.015873	1.06 [0.08-14.83]	1	1
SCN4A	sodium voltage-gated channel alpha subunit 4	17q23.3	6329	0.0161943	126	0.0238095	119	0.00793651	0.35 [0.01-4.41]	0.622529	1
SLC22A8	solute carrier family 22 member 8	11q12.3	9376	0.0161943	126	0.00793651	119	0.0238095	3.22 [0.25-170.89]	0.358087	1
GRIN3A	glutamate ionotropic receptor NMDA type subunit 3A	9q31.1	116443	0.0161943	126	0.0238095	119	0.00793651	0.35 [0.01-4.41]	0.622529	1
ADARB2	adenosine deaminase RNA specific B2 (inactive)	10p15.3	105	0.0161943	126	0.00793651	119	0.0238095	3.22 [0.25-170.89]	0.358087	1
LAMA1	laminin subunit alpha 1	18p11.31	284217	0.0161943	126	0.00793651	119	0.0238095	3.22 [0.25-170.89]	0.358087	1
MYH2	myosin heavy chain 2	17p13.1	4620	0.0161943	126	0.015873	119	0.015873	1.06 [0.08-14.83]	1	1
THSD7B	thrombospondin type 1 domain containing 7B	2q22.1	80731	0.0161943	126	0.015873	119	0.015873	1.06 [0.08-14.83]	1	1
FAT2	FAT atypical cadherin 2	5q33.1	2196	0.0161943	126	0.0238095	119	0.00793651	0.35 [0.01-4.41]	0.622529	1
SRRM2	serine/arginine repetitive matrix 2	16p13.3	23524	0.0161943	126	0.015873	119	0.015873	1.06 [0.08-14.83]	1	1
SAMD9	sterile alpha motif domain containing 9	7q21.2	54809	0.0161943	126	0.015873	119	0.015873	1.06 [0.08-14.83]	1	1
DUOX1	dual oxidase 1	15q21.1	53905	0.0161943	126	0.0238095	119	0.00793651	0.35 [0.01-4.41]	0.622529	1
CNTP5	NA	NA	NA	0.0161943	126	0.00793651	119	0.0238095	3.22 [0.25-170.89]	0.358087	1
LRRIQ3	leucine rich repeats and IQ motif containing 3	1p31.1	127255	0.0161943	126	0	119	0.031746	Inf [0.71-Inf]	0.054212	1
MYH14	myosin heavy chain 14	19q13.33	79784	0.0161943	126	0.0238095	119	0.00793651	0.35 [0.01-4.41]	0.622529	1
LRBA	LPS responsive beige-like anchor protein	4q31.3	987	0.0161943	126	0.015873	119	0.015873	1.06 [0.08-14.83]	1	1
NPAP1	nuclear pore associated protein 1	15q11.2	23742	0.0161943	126	0.015873	119	0.015873	1.06 [0.08-14.83]	1	1
KCNQ5	potassium voltage-gated channel subfamily Q member 5	6q13	56479	0.0161943	126	0.00793651	119	0.0238095	3.22 [0.25-170.89]	0.358087	1
TFAP2D	transcription factor AP-2 delta	6p12.3	83741	0.0161943	126	0.0238095	119	0.00793651	0.35 [0.01-4.41]	0.622529	1
ITPR1	inositol 1,4,5-trisphosphate receptor type 1	3p26.1	3708	0.0161943	126	0.015873	119	0.015873	1.06 [0.08-14.83]	1	1
VWF	von Willebrand factor	12p13.31	7450	0.0161943	126	0.015873	119	0.015873	1.06 [0.08-14.83]	1	1
GRIK3	glutamate ionotropic receptor kainate type subunit 3	1p34.3	2899	0.0161943	126	0.015873	119	0.015873	1.06 [0.08-14.83]	1	1
C6orf165	cilia and flagella associated protein 206	6q15	154313	0.0161943	126	0.0238095	119	0.00793651	0.35 [0.01-4.41]	0.622529	1
CEP290	centrosomal protein 290	12q21.32	80184	0.0161943	126	0.00793651	119	0.0238095	3.22 [0.25-170.89]	0.358087	1
MAP3K5	mitogen-activated protein kinase kinase kinase 5	6q23.3	4217	0.0161943	126	0.015873	119	0.015873	1.06 [0.08-14.83]	1	1
SCN5A	sodium voltage-gated channel alpha subunit 5	3p22.2	6331	0.0161943	126	0.00793651	119	0.0238095	3.22 [0.25-170.89]	0.358087	1
PLCE1	phospholipase C epsilon 1	10q23.33	51196	0.0161943	126	0.015873	119	0.015873	1.06 [0.08-14.83]	1	1
PAXIP1	PAX interacting protein 1	7q36.2	22976	0.0161943	126	0.015873	119	0.015873	1.06 [0.08-14.83]	1	1
GPRIN3	GPRIN family member 3	4q22.1	285513	0.0161943	126	0.015873	119	0.015873	1.06 [0.08-14.83]	1	1
CREBBP	CREB binding protein	16p13.3	1387	0.0161943	126	0.031746	119	0	0 [0-1.59]	0.122545	1
MAP7D1	MAP7 domain containing 1	1p34.3	55700	0.0161943	126	0.0238095	119	0.00793651	0.35 [0.01-4.41]	0.622529	1
COL4A3	collagen type IV alpha 3 chain	2q36.3	1285	0.0161943	126	0.0238095	119	0.00793651	0.35 [0.01-4.41]	0.622529	1
PDE1C	phosphodiesterase 1C	7p14.3	5137	0.0161943	126	0.0238095	119	0.00793651	0.35 [0.01-4.41]	0.622529	1
KMT2C	lysine methyltransferase 2C	7q36.1	58508	0.0161943	126	0.015873	119	0.015873	1.06 [0.08-14.83]	1	1
CENPE	centromere protein E	4q24	1062	0.0161943	126	0.015873	119	0.015873	1.06 [0.08-14.83]	1	1
COL4A4	collagen type IV alpha 4 chain	2q36.3	1286	0.0161943	126	0.0238095	119	0.00793651	0.35 [0.01-4.41]	0.622529	1
ATP13A4	ATPase 13A4	3q29	84239	0.0161943	126	0.015873	119	0.015873	1.06 [0.08-14.83]	1	1
ENSG00000237452	NA	NA	NA	0.0161943	126	0	119	0.031746	Inf [0.71-Inf]	0.054212	1
KIAA1731	centrosomal protein 295	11q21	85459	0.0161943	126	0.015873	119	0.015873	1.06 [0.08-14.83]	1	1
TNC	tenascin C	9q33.1	3371	0.0161943	126	0.015873	119	0.015873	1.06 [0.08-14.83]	1	1
NLRP9	NLR family pyrin domain containing 9	19q13.42	338321	0.0161943	126	0.015873	119	0.015873	1.06 [0.08-14.83]	1	1
SCN8A	sodium voltage-gated channel alpha subunit 8	12q13.13	6334	0.0161943	126	0.0238095	119	0.00793651	0.35 [0.01-4.41]	0.622529	1
CAC1B	NA	NA	NA	0.0161943	126	0.015873	119	0.015873	1.06 [0.08-14.83]	1	1
FAM135B	family with sequence similarity 135 member B	8q24.23	51059	0.0161943	126	0.0238095	119	0.00793651	0.35 [0.01-4.41]	0.622529	1
SACS	sacsin molecular chaperone	13q12.12	26278	0.0161943	126	0.00793651	119	0.0238095	3.22 [0.25-170.89]	0.358087	1
LRP1	LDL receptor related protein 1	12q13.3	4035	0.0161943	126	0.0238095	119	0.00793651	0.35 [0.01-4.41]	0.622529	1
KIR3DX1	killer cell immunoglobulin like receptor, three Ig domains X1 (pseudogene)	19q13.42	90011	0.0161943	126	0.031746	119	0	0 [0-1.59]	0.122545	1
PHRF1	PHD and ring finger domains 1	11p15.5	57661	0.0161943	126	0.0238095	119	0.00793651	0.35 [0.01-4.41]	0.622529	1
KRTAP2.2	NA	NA	NA	0.0161943	126	0.015873	119	0.015873	1.06 [0.08-14.83]	1	1
NLRP12	NLR family pyrin domain containing 12	19q13.42	91662	0.0161943	126	0.0238095	119	0.00793651	0.35 [0.01-4.41]	0.622529	1
POLQ	DNA polymerase theta	3q13.33	10721	0.0161943	126	0.031746	119	0	0 [0-1.59]	0.122545	1
GBE1	1,4-alpha-glucan branching enzyme 1	3p12.2	2632	0.0161943	126	0.0238095	119	0.00793651	0.35 [0.01-4.41]	0.622529	1
SIPA1L1	signal induced proliferation associated 1 like 1	14q24.2	26037	0.0161943	126	0.031746	119	0	0 [0-1.59]	0.122545	1
LAMA3	laminin subunit alpha 3	18q11.2	3909	0.0161943	126	0.031746	119	0	0 [0-1.59]	0.122545	1
TMEM132B	transmembrane protein 132B	12q24.31-q24.32	114795	0.0161943	126	0.031746	119	0	0 [0-1.59]	0.122545	1
GPR112	adhesion G protein-coupled receptor G4	Xq26.3	139378	0.0161943	126	0.0238095	119	0.00793651	0.35 [0.01-4.41]	0.622529	1
JAG1	jagged canonical Notch ligand 1	20p12.2	182	0.0161943	126	0.0238095	119	0.00793651	0.35 [0.01-4.41]	0.622529	1
NBEA	neurobeachin	13q13.3	26960	0.0161943	126	0.031746	119	0	0 [0-1.59]	0.122545	1
MPO	myeloperoxidase	17q22	4353	0.0161943	126	0.0238095	119	0.00793651	0.35 [0.01-4.41]	0.622529	1
CENPF	centromere protein F	1q41	1063	0.0161943	126	0.015873	119	0.015873	1.06 [0.08-14.83]	1	1
DPP10	dipeptidyl peptidase like 10	2q14.1	57628	0.0161943	126	0.015873	119	0.015873	1.06 [0.08-14.83]	1	1
DH3	NA	NA	NA	0.0161943	126	0.00793651	119	0.0238095	3.22 [0.25-170.89]	0.358087	1
ST18	ST18 C2H2C-type zinc finger transcription factor	8q11.23	9705	0.0161943	126	0.0238095	119	0.00793651	0.35 [0.01-4.41]	0.622529	1
SLC7A9	solute carrier family 7 member 9	19q13.11	11136	0.0161943	126	0.031746	119	0	0 [0-1.59]	0.122545	1
AZI1	centrosomal protein 131	17q25.3	22994	0.0161943	126	0.0238095	119	0.00793651	0.35 [0.01-4.41]	0.622529	1
SMTN	smoothelin	22q12.2	6525	0.0161943	126	0.00793651	119	0.0238095	3.22 [0.25-170.89]	0.358087	1
LCT	lactase	2q21.3	3938	0.0161943	126	0.031746	119	0	0 [0-1.59]	0.122545	1
PAPPA2	pappalysin 2	1q25.2	60676	0.0161943	126	0.015873	119	0.015873	1.06 [0.08-14.83]	1	1
BAI3	adhesion G protein-coupled receptor B3	6q12-q13	577	0.0161943	126	0.0238095	119	0.00793651	0.35 [0.01-4.41]	0.622529	1
BTBD11	ankyrin repeat and BTB domain containing 3	12q23.3	121551	0.0161943	126	0.015873	119	0.015873	1.06 [0.08-14.83]	1	1
AGAP2	ArfGAP with GTPase domain, ankyrin repeat and PH domain 2	12q14.1	116986	0.0161943	126	0.0238095	119	0.00793651	0.35 [0.01-4.41]	0.622529	1
FBLN2	fibulin 2	3p25.1	2199	0.0161943	126	0.015873	119	0.015873	1.06 [0.08-14.83]	1	1
PCDHAC2	protocadherin alpha subfamily C, 2	5q31.3	56134	0.0161943	126	0.0238095	119	0.00793651	0.35 [0.01-4.41]	0.622529	1
CXorf30	cilia and flagella associated protein 47	Xp21.1	286464	0.0161943	126	0.0238095	119	0.00793651	0.35 [0.01-4.41]	0.622529	1
ARHGAP21	Rho GTPase activating protein 21	10p12.1|10p12.3	57584	0.0161943	126	0.0238095	119	0.00793651	0.35 [0.01-4.41]	0.622529	1
GPR158	G protein-coupled receptor 158	10p12.1	57512	0.0161943	126	0.00793651	119	0.0238095	3.22 [0.25-170.89]	0.358087	1
TXNRD1	thioredoxin reductase 1	12q23.3	7296	0.0161943	126	0.031746	119	0	0 [0-1.59]	0.122545	1
ZNF99	zinc finger protein 99	19p12	7652	0.0161943	126	0.0238095	119	0.00793651	0.35 [0.01-4.41]	0.622529	1
ECE2	endothelin converting enzyme 2	3q27.1	9718	0.0161943	126	0.0238095	119	0.00793651	0.35 [0.01-4.41]	0.622529	1
CHD2	chromodomain helicase DNA binding protein 2	15q26.1	1106	0.0161943	126	0.0238095	119	0.00793651	0.35 [0.01-4.41]	0.622529	1
TRIOBP	TRIO and F-actin binding protein	22q13.1	11078	0.0161943	126	0.0238095	119	0.00793651	0.35 [0.01-4.41]	0.622529	1
AMY2B	amylase alpha 2B	1p21.1	280	0.0161943	126	0.0238095	119	0.00793651	0.35 [0.01-4.41]	0.622529	1
CEP350	centrosomal protein 350	1q25.2	9857	0.0161943	126	0.0238095	119	0.00793651	0.35 [0.01-4.41]	0.622529	1
METTL13	methyltransferase 13, eEF1A lysine and N-terminal methyltransferase	1q24.3	51603	0.0161943	126	0.0238095	119	0.00793651	0.35 [0.01-4.41]	0.622529	1
DYNC2H1	dynein cytoplasmic 2 heavy chain 1	11q22.3	79659	0.0161943	126	0.00793651	119	0.0238095	3.22 [0.25-170.89]	0.358087	1
GIMAP8	GTPase, IMAP family member 8	7q36.1	155038	0.0161943	126	0.0238095	119	0.00793651	0.35 [0.01-4.41]	0.622529	1
ATM	ATM serine/threonine kinase	11q22.3	472	0.0161943	126	0.015873	119	0.015873	1.06 [0.08-14.83]	1	1
MYH11	myosin heavy chain 11	16p13.11	4629	0.0161943	126	0.0238095	119	0.00793651	0.35 [0.01-4.41]	0.622529	1
PRLHR	prolactin releasing hormone receptor	10q26.11	2834	0.0161943	126	0.031746	119	0	0 [0-1.59]	0.122545	1
PPP1R3A	protein phosphatase 1 regulatory subunit 3A	7q31.1	5506	0.0161943	126	0.0238095	119	0.00793651	0.35 [0.01-4.41]	0.622529	1
CCDC60	coiled-coil domain containing 60	12q24.23	160777	0.0161943	126	0.015873	119	0.015873	1.06 [0.08-14.83]	1	1
TNR	tenascin R	1q25.1	7143	0.0161943	126	0.015873	119	0.015873	1.06 [0.08-14.83]	1	1
FGD5	FYVE, RhoGEF and PH domain containing 5	3p25.1	152273	0.0161943	126	0.015873	119	0.015873	1.06 [0.08-14.83]	1	1
CHD6	chromodomain helicase DNA binding protein 6	20q12	84181	0.0161943	126	0.015873	119	0.015873	1.06 [0.08-14.83]	1	1
MYO18B	myosin XVIIIB	22q12.1	84700	0.0161943	126	0.015873	119	0.015873	1.06 [0.08-14.83]	1	1
RTL1	retrotransposon Gag like 1	14q32.2-q32.31	388015	0.0161943	126	0.015873	119	0.015873	1.06 [0.08-14.83]	1	1
RGPD4	RANBP2 like and GRIP domain containing 4	2q12.3	285190	0.0161943	126	0.00793651	119	0.0238095	3.22 [0.25-170.89]	0.358087	1
PRLR	prolactin receptor	5p13.2	5618	0.0161943	126	0.00793651	119	0.0238095	3.22 [0.25-170.89]	0.358087	1
RASGRF1	Ras protein specific guanine nucleotide releasing factor 1	15q25.1	5923	0.0161943	126	0.015873	119	0.015873	1.06 [0.08-14.83]	1	1
URB2	URB2 ribosome biogenesis homolog	1q42.13	9816	0.0161943	126	0.00793651	119	0.0238095	3.22 [0.25-170.89]	0.358087	1
ALDH1L1	aldehyde dehydrogenase 1 family member L1	3q21.3	10840	0.0161943	126	0.015873	119	0.015873	1.06 [0.08-14.83]	1	1
TTC40	cilia and flagella associated protein 46	10q26.3	54777	0.0161943	126	0.0238095	119	0.00793651	0.35 [0.01-4.41]	0.622529	1
CTNND2	catenin delta 2	5p15.2	1501	0.0161943	126	0.031746	119	0	0 [0-1.59]	0.122545	1
TMEM132D	transmembrane protein 132D	12q24.33	121256	0.0161943	126	0.00793651	119	0.0238095	3.22 [0.25-170.89]	0.358087	1
KDR	kinase insert domain receptor	4q12	3791	0.0161943	126	0.015873	119	0.015873	1.06 [0.08-14.83]	1	1
DLGAP2	DLG associated protein 2	8p23.3	9228	0.0161943	126	0.0238095	119	0.00793651	0.35 [0.01-4.41]	0.622529	1
MMP3	matrix metallopeptidase 3	11q22.2	4314	0.0161943	126	0.031746	119	0	0 [0-1.59]	0.122545	1
FBN1	fibrillin 1	15q21.1	2200	0.0161943	126	0.015873	119	0.015873	1.06 [0.08-14.83]	1	1
TRAF7	TNF receptor associated factor 7	16p13.3	84231	0.0161943	126	0.015873	119	0.015873	1.06 [0.08-14.83]	1	1
MTUS2	microtubule associated scaffold protein 2	13q12.3	23281	0.0161943	126	0.0238095	119	0.00793651	0.35 [0.01-4.41]	0.622529	1
TSC2	TSC complex subunit 2	16p13.3	7249	0.0161943	126	0.031746	119	0	0 [0-1.59]	0.122545	1
EPHA5	EPH receptor A5	4q13.1-q13.2	2044	0.0161943	126	0.0238095	119	0.00793651	0.35 [0.01-4.41]	0.622529	1
MBD6	methyl-CpG binding domain protein 6	12q13.3	114785	0.0161943	126	0.0238095	119	0.00793651	0.35 [0.01-4.41]	0.622529	1
CDH26	cadherin 26	20q13.33	60437	0.0161943	126	0.0238095	119	0.00793651	0.35 [0.01-4.41]	0.622529	1
CHAF1A	chromatin assembly factor 1 subunit A	19p13.3	10036	0.0161943	126	0.00793651	119	0.0238095	3.22 [0.25-170.89]	0.358087	1
WRAP53	WD repeat containing antisense to TP53	17p13.1	55135	0.0161943	126	0.00793651	119	0.0238095	3.22 [0.25-170.89]	0.358087	1
UPF2	UPF2 regulator of nonsense mediated mRNA decay	10p14	26019	0.0161943	126	0.031746	119	0	0 [0-1.59]	0.122545	1
CTTN	cortactin	11q13.3	2017	0.0161943	126	0.00793651	119	0.0238095	3.22 [0.25-170.89]	0.358087	1
TBX5	T-box transcription factor 5	12q24.21	6910	0.0161943	126	0.015873	119	0.015873	1.06 [0.08-14.83]	1	1
VPS13C	vacuolar protein sorting 13 homolog C	15q22.2	54832	0.0161943	126	0.015873	119	0.015873	1.06 [0.08-14.83]	1	1
CAC1C	NA	NA	NA	0.0161943	126	0.031746	119	0	0 [0-1.59]	0.122545	1
TCHH	trichohyalin	1q21.3	7062	0.0161943	126	0.0238095	119	0.00793651	0.35 [0.01-4.41]	0.622529	1
OR2V2	olfactory receptor family 2 subfamily V member 2	5q35.3	285659	0.0161943	126	0.015873	119	0.015873	1.06 [0.08-14.83]	1	1
TJP2	tight junction protein 2	9q21.11	9414	0.0161943	126	0.031746	119	0	0 [0-1.59]	0.122545	1
ATR	ATR serine/threonine kinase	3q23	545	0.0161943	126	0	119	0.031746	Inf [0.71-Inf]	0.054212	1
ZNF534	zinc finger protein 534	19q13.41	147658	0.0161943	126	0.0238095	119	0.00793651	0.35 [0.01-4.41]	0.622529	1
FL	fms related receptor tyrosine kinase 3 ligand	19q13.33	2323	0.0161943	126	0.0238095	119	0.00793651	0.35 [0.01-4.41]	0.622529	1
MAP3K19	mitogen-activated protein kinase kinase kinase 19	2q21.3	80122	0.0161943	126	0.031746	119	0	0 [0-1.59]	0.122545	1
STAB1	stabilin 1	3p21.1	23166	0.0161943	126	0.031746	119	0	0 [0-1.59]	0.122545	1
SEC16A	SEC16 homolog A, endoplasmic reticulum export factor	9q34.3	9919	0.0161943	126	0.00793651	119	0.0238095	3.22 [0.25-170.89]	0.358087	1
JAKMIP3	Janus kinase and microtubule interacting protein 3	10q26.3	282973	0.0161943	126	0.031746	119	0	0 [0-1.59]	0.122545	1
SLC4A7	solute carrier family 4 member 7	3p24.1	9497	0.0161943	126	0.0238095	119	0.00793651	0.35 [0.01-4.41]	0.622529	1
PRDM9	PR/SET domain 9	5p14.2	56979	0.0161943	126	0.015873	119	0.015873	1.06 [0.08-14.83]	1	1
DLGAP1	DLG associated protein 1	18p11.31	9229	0.0161943	126	0.00793651	119	0.0238095	3.22 [0.25-170.89]	0.358087	1
PDE4DIP	phosphodiesterase 4D interacting protein	1q21.2	9659	0.0161943	126	0.0238095	119	0.00793651	0.35 [0.01-4.41]	0.622529	1
PCDH11Y	protocadherin 11 Y-linked	Yp11.2	83259	0.0161943	126	0.0238095	119	0.00793651	0.35 [0.01-4.41]	0.622529	1
RIMBP2	RIMS binding protein 2	12q24.33	23504	0.0161943	126	0.015873	119	0.015873	1.06 [0.08-14.83]	1	1
THSD7A	thrombospondin type 1 domain containing 7A	7p21.3	221981	0.0161943	126	0.0238095	119	0.00793651	0.35 [0.01-4.41]	0.622529	1
ZNF225	zinc finger protein 225	19q13.31	7768	0.0161943	126	0.031746	119	0	0 [0-1.59]	0.122545	1
MET	MET proto-oncogene, receptor tyrosine kinase	7q31.2	4233	0.0161943	126	0.015873	119	0.015873	1.06 [0.08-14.83]	1	1
PRTG	protogenin	15q21.3	283659	0.0161943	126	0.0238095	119	0.00793651	0.35 [0.01-4.41]	0.622529	1
CFH	complement factor H	1q31.3	3075	0.0161943	126	0.015873	119	0.015873	1.06 [0.08-14.83]	1	1
TNXB	tenascin XB	6p21.33-p21.32	7148	0.0161943	126	0.0238095	119	0.00793651	0.35 [0.01-4.41]	0.622529	1
DYRK4	dual specificity tyrosine phosphorylation regulated kinase 4	12p13.32	8798	0.0161943	126	0.015873	119	0.015873	1.06 [0.08-14.83]	1	1
FCRL5	Fc receptor like 5	1q23.1	83416	0.0121457	126	0.00793651	119	0.015873	2.13 [0.11-126.96]	0.612933	1
IGSF3	immunoglobulin superfamily member 3	1p13.1	3321	0.0121457	126	0.00793651	119	0.015873	2.13 [0.11-126.96]	0.612933	1
GALNT14	polypeptide N-acetylgalactosaminyltransferase 14	2p23.1	79623	0.0121457	126	0.0238095	119	0	0 [0-2.55]	0.247541	1
FGFR1	fibroblast growth factor receptor 1	8p11.23	2260	0.0121457	126	0.015873	119	0.00793651	0.53 [0.01-10.24]	1	1
MGA	MAX dimerization protein MGA	15q15.1	23269	0.0121457	126	0.015873	119	0.00793651	0.53 [0.01-10.24]	1	1
DLGAP3	DLG associated protein 3	1p34.3	58512	0.0121457	126	0.015873	119	0.00793651	0.53 [0.01-10.24]	1	1
C16orf96	chromosome 16 open reading frame 96	16p13.3	342346	0.0121457	126	0.015873	119	0.00793651	0.53 [0.01-10.24]	1	1
SLC7A14	solute carrier family 7 member 14	3q26.2	57709	0.0121457	126	0.00793651	119	0.015873	2.13 [0.11-126.96]	0.612933	1
ANKRD62	ankyrin repeat domain 62	18p11.21	342850	0.0121457	126	0.00793651	119	0.015873	2.13 [0.11-126.96]	0.612933	1
NPIPB11	nuclear pore complex interacting protein family member B11	16p11.2	728888	0.0121457	126	0.015873	119	0.00793651	0.53 [0.01-10.24]	1	1
SPEN	spen family transcriptional repressor	1p36.21-p36.13	23013	0.0121457	126	0.00793651	119	0.015873	2.13 [0.11-126.96]	0.612933	1
SPATA17	spermatogenesis associated 17	1q41	128153	0.0121457	126	0.015873	119	0.00793651	0.53 [0.01-10.24]	1	1
KMT2A	lysine methyltransferase 2A	11q23.3	4297	0.0121457	126	0.00793651	119	0.015873	2.13 [0.11-126.96]	0.612933	1
CHRDL2	chordin like 2	11q13.4	25884	0.0121457	126	0.00793651	119	0.015873	2.13 [0.11-126.96]	0.612933	1
ZNF804A	zinc finger protein 804A	2q32.1	91752	0.0121457	126	0.00793651	119	0.015873	2.13 [0.11-126.96]	0.612933	1
SCN3A	sodium voltage-gated channel alpha subunit 3	2q24.3	6328	0.0121457	126	0.00793651	119	0.015873	2.13 [0.11-126.96]	0.612933	1
CRNN	cornulin	1q21.3	49860	0.0121457	126	0	119	0.0238095	Inf [0.44-Inf]	0.113097	1
PCDHA4	protocadherin alpha 4	5q31.3	56144	0.0121457	126	0.00793651	119	0.015873	2.13 [0.11-126.96]	0.612933	1
WDR36	WD repeat domain 36	5q22.1	134430	0.0121457	126	0	119	0.0238095	Inf [0.44-Inf]	0.113097	1
TLR2	toll like receptor 2	4q31.3	7097	0.0121457	126	0	119	0.0238095	Inf [0.44-Inf]	0.113097	1
COL4A5	collagen type IV alpha 5 chain	Xq22.3	1287	0.0121457	126	0.015873	119	0.00793651	0.53 [0.01-10.24]	1	1
OR14K1	olfactory receptor family 14 subfamily K member 1	1q44	343170	0.0121457	126	0	119	0.0238095	Inf [0.44-Inf]	0.113097	1
IGSF22	immunoglobulin superfamily member 22	11p15.1	283284	0.0121457	126	0.00793651	119	0.015873	2.13 [0.11-126.96]	0.612933	1
NLRC3	NLR family CARD domain containing 3	16p13.3	197358	0.0121457	126	0.00793651	119	0.015873	2.13 [0.11-126.96]	0.612933	1
TMC7	transmembrane channel like 7	16p12.3	79905	0.0121457	126	0.00793651	119	0.015873	2.13 [0.11-126.96]	0.612933	1
GEMIN5	gem nuclear organelle associated protein 5	5q33.2	25929	0.0121457	126	0.00793651	119	0.015873	2.13 [0.11-126.96]	0.612933	1
ZNF335	zinc finger protein 335	20q13.12	63925	0.0121457	126	0.015873	119	0.00793651	0.53 [0.01-10.24]	1	1
MUC2	mucin 2, oligomeric mucus/gel-forming	11p15.5	4583	0.0121457	126	0	119	0.0238095	Inf [0.44-Inf]	0.113097	1
FGFR4	fibroblast growth factor receptor 4	5q35.2	2264	0.0121457	126	0.00793651	119	0.015873	2.13 [0.11-126.96]	0.612933	1
CBX8	chromobox 8	17q25.3	57332	0.0121457	126	0.015873	119	0.00793651	0.53 [0.01-10.24]	1	1
CYP2C18	cytochrome P450 family 2 subfamily C member 18	10q23.33	1562	0.0121457	126	0.015873	119	0.00793651	0.53 [0.01-10.24]	1	1
ADGB	androglobin	6q24.3	79747	0.0121457	126	0	119	0.0238095	Inf [0.44-Inf]	0.113097	1
WDR49	WD repeat domain 49	3q26.1	151790	0.0121457	126	0.015873	119	0.00793651	0.53 [0.01-10.24]	1	1
PCDHA8	protocadherin alpha 8	5q31.3	56140	0.0121457	126	0.015873	119	0.00793651	0.53 [0.01-10.24]	1	1
FCRL1	Fc receptor like 1	1q23.1	115350	0.0121457	126	0	119	0.0238095	Inf [0.44-Inf]	0.113097	1
SP140	SP140 nuclear body protein	2q37.1	11262	0.0121457	126	0.015873	119	0.00793651	0.53 [0.01-10.24]	1	1
C9	complement C9	5p13.1	735	0.0121457	126	0	119	0.0238095	Inf [0.44-Inf]	0.113097	1
SCN10A	sodium voltage-gated channel alpha subunit 10	3p22.2	6336	0.0121457	126	0.00793651	119	0.015873	2.13 [0.11-126.96]	0.612933	1
GRID2	glutamate ionotropic receptor delta type subunit 2	4q22.1-q22.2	2895	0.0121457	126	0.00793651	119	0.015873	2.13 [0.11-126.96]	0.612933	1
HCFC1	host cell factor C1	Xq28	3054	0.0121457	126	0.015873	119	0.00793651	0.53 [0.01-10.24]	1	1
CUL7	cullin 7	6p21.1	9820	0.0121457	126	0.015873	119	0.00793651	0.53 [0.01-10.24]	1	1
OGDHL	oxoglutarate dehydrogenase L	10q11.23	55753	0.0121457	126	0.015873	119	0.00793651	0.53 [0.01-10.24]	1	1
MTTP	microsomal triglyceride transfer protein	4q23	4547	0.0121457	126	0.015873	119	0.00793651	0.53 [0.01-10.24]	1	1
SPTA1	spectrin alpha, erythrocytic 1	1q23.1	6708	0.0121457	126	0.015873	119	0.00793651	0.53 [0.01-10.24]	1	1
GOLGA6L6	golgin A6 family like 6	15q11.2	727832	0.0121457	126	0.00793651	119	0.015873	2.13 [0.11-126.96]	0.612933	1
PRAMEF12	PRAME family member 12	1p36.21	390999	0.0121457	126	0.00793651	119	0.015873	2.13 [0.11-126.96]	0.612933	1
KCNT2	potassium sodium-activated channel subfamily T member 2	1q31.3	343450	0.0121457	126	0.00793651	119	0.015873	2.13 [0.11-126.96]	0.612933	1
IFNL2	interferon lambda 2	19q13.2	282616	0.0121457	126	0.00793651	119	0.015873	2.13 [0.11-126.96]	0.612933	1
BRINP1	BMP/retinoic acid inducible neural specific 1	9q33.1	1620	0.0121457	126	0.015873	119	0.00793651	0.53 [0.01-10.24]	1	1
OTOF	otoferlin	2p23.3	9381	0.0121457	126	0.00793651	119	0.015873	2.13 [0.11-126.96]	0.612933	1
TRANK1	tetratricopeptide repeat and ankyrin repeat containing 1	3p22.2	9881	0.0121457	126	0	119	0.0238095	Inf [0.44-Inf]	0.113097	1
PCDHB13	protocadherin beta 13	5q31.3	56123	0.0121457	126	0.00793651	119	0.015873	2.13 [0.11-126.96]	0.612933	1
RPL5	ribosomal protein L5	1p22.1	6125	0.0121457	126	0.015873	119	0.00793651	0.53 [0.01-10.24]	1	1
ZFX	zinc finger protein X-linked	Xp22.11	7543	0.0121457	126	0.015873	119	0.00793651	0.53 [0.01-10.24]	1	1
CPAMD8	C3 and PZP like alpha-2-macroglobulin domain containing 8	19p13.11	27151	0.0121457	126	0.00793651	119	0.015873	2.13 [0.11-126.96]	0.612933	1
ELTD1	adhesion G protein-coupled receptor L4	1p31.1	64123	0.0121457	126	0.00793651	119	0.015873	2.13 [0.11-126.96]	0.612933	1
EML5	EMAP like 5	14q31.3	161436	0.0121457	126	0.015873	119	0.00793651	0.53 [0.01-10.24]	1	1
RFX6	regulatory factor X6	6q22.1	222546	0.0121457	126	0.00793651	119	0.015873	2.13 [0.11-126.96]	0.612933	1
ANKRD30A	ankyrin repeat domain 30A	10p11.21	91074	0.0121457	126	0.00793651	119	0.015873	2.13 [0.11-126.96]	0.612933	1
ATG2B	autophagy related 2B	14q32.2	55102	0.0121457	126	0.015873	119	0.00793651	0.53 [0.01-10.24]	1	1
MS4A2	membrane spanning 4-domains A2	11q12.1	2206	0.0121457	126	0.015873	119	0.00793651	0.53 [0.01-10.24]	1	1
MPDZ	multiple PDZ domain crumbs cell polarity complex component	9p23	8777	0.0121457	126	0.015873	119	0.00793651	0.53 [0.01-10.24]	1	1
DOCK7	dedicator of cytokinesis 7	1p31.3	85440	0.0121457	126	0.00793651	119	0.015873	2.13 [0.11-126.96]	0.612933	1
ATP11A	ATPase phospholipid transporting 11A	13q34	23250	0.0121457	126	0.015873	119	0.00793651	0.53 [0.01-10.24]	1	1
ZZZ3	zinc finger ZZ-type containing 3	1p31.1	26009	0.0121457	126	0	119	0.0238095	Inf [0.44-Inf]	0.113097	1
HSPG2	heparan sulfate proteoglycan 2	1p36.12	3339	0.0121457	126	0.00793651	119	0.015873	2.13 [0.11-126.96]	0.612933	1
ACHE	acetylcholinesterase (Cartwright blood group)	7q22.1	43	0.0121457	126	0.00793651	119	0.015873	2.13 [0.11-126.96]	0.612933	1
DSPP	dentin sialophosphoprotein	4q22.1	1834	0.0121457	126	0.015873	119	0.00793651	0.53 [0.01-10.24]	1	1
SYT8	synaptotagmin 8	11p15.5	90019	0.0121457	126	0	119	0.0238095	Inf [0.44-Inf]	0.113097	1
CIITA	class II major histocompatibility complex transactivator	16p13.13	4261	0.0121457	126	0.015873	119	0.00793651	0.53 [0.01-10.24]	1	1
ANO4	anoctamin 4	12q23.1	121601	0.0121457	126	0.00793651	119	0.015873	2.13 [0.11-126.96]	0.612933	1
OR52L1	olfactory receptor family 52 subfamily L member 1	11p15.4	338751	0.0121457	126	0.00793651	119	0.015873	2.13 [0.11-126.96]	0.612933	1
TUBA3C	tubulin alpha 3c	13q12.11	7278	0.0121457	126	0.015873	119	0.00793651	0.53 [0.01-10.24]	1	1
RAD18	RAD18 E3 ubiquitin protein ligase	3p25.3	56852	0.0121457	126	0	119	0.0238095	Inf [0.44-Inf]	0.113097	1
F13A1	coagulation factor XIII A chain	6p25.1	2162	0.0121457	126	0	119	0.0238095	Inf [0.44-Inf]	0.113097	1
CCKBR	cholecystokinin B receptor	11p15.4	887	0.0121457	126	0.00793651	119	0.015873	2.13 [0.11-126.96]	0.612933	1
CWH43	cell wall biogenesis 43 C-terminal homolog	4p11	80157	0.0121457	126	0.00793651	119	0.015873	2.13 [0.11-126.96]	0.612933	1
FASN	fatty acid synthase	17q25.3	2194	0.0121457	126	0.00793651	119	0.015873	2.13 [0.11-126.96]	0.612933	1
IKZF2	IKAROS family zinc finger 2	2q34	22807	0.0121457	126	0.015873	119	0.00793651	0.53 [0.01-10.24]	1	1
PTCHD4	patched domain containing 4	6p12.3	442213	0.0121457	126	0.00793651	119	0.015873	2.13 [0.11-126.96]	0.612933	1
C10orf68	coiled-coil domain containing 7	10p11.22	79741	0.0121457	126	0.00793651	119	0.015873	2.13 [0.11-126.96]	0.612933	1
GOLGA6L2	golgin A6 family like 2	15q11.2	283685	0.0121457	126	0.00793651	119	0.015873	2.13 [0.11-126.96]	0.612933	1
KLHL30	kelch like family member 30	2q37.3	377007	0.0121457	126	0.00793651	119	0.015873	2.13 [0.11-126.96]	0.612933	1
HOOK1	hook microtubule tethering protein 1	1p32.1	51361	0.0121457	126	0.015873	119	0.00793651	0.53 [0.01-10.24]	1	1
PRSS16	serine protease 16	6p22.1	10279	0.0121457	126	0.015873	119	0.00793651	0.53 [0.01-10.24]	1	1
ZNF347	zinc finger protein 347	19q13.42	84671	0.0121457	126	0.0238095	119	0	0 [0-2.55]	0.247541	1
SLC4A10	solute carrier family 4 member 10	2q24.2	57282	0.0121457	126	0.0238095	119	0	0 [0-2.55]	0.247541	1
CAC1E	NA	NA	NA	0.0121457	126	0.015873	119	0.00793651	0.53 [0.01-10.24]	1	1
ZNF268	zinc finger protein 268	12q24.33	10795	0.0121457	126	0.0238095	119	0	0 [0-2.55]	0.247541	1
ZBTB1	zinc finger and BTB domain containing 1	14q23.3	22890	0.0121457	126	0.015873	119	0.00793651	0.53 [0.01-10.24]	1	1
DRP2	dystrophin related protein 2	Xq22.1	1821	0.0121457	126	0.00793651	119	0.015873	2.13 [0.11-126.96]	0.612933	1
ENSG00000259455	NA	NA	NA	0.0121457	126	0.015873	119	0.00793651	0.53 [0.01-10.24]	1	1
OR4A47	olfactory receptor family 4 subfamily A member 47	11p11.2	403253	0.0121457	126	0.0238095	119	0	0 [0-2.55]	0.247541	1
FRMD1	FERM domain containing 1	6q27	79981	0.0121457	126	0.015873	119	0.00793651	0.53 [0.01-10.24]	1	1
PTPRM	protein tyrosine phosphatase receptor type M	18p11.23	5797	0.0121457	126	0	119	0.015873	Inf [0.2-Inf]	0.234895	1
MCF2	MCF.2 cell line derived transforming sequence	Xq27.1	4168	0.0121457	126	0.015873	119	0.00793651	0.53 [0.01-10.24]	1	1
TIE1	tyrosine kinase with immunoglobulin like and EGF like domains 1	1p34.2	7075	0.0121457	126	0.00793651	119	0.00793651	1.06 [0.01-83.76]	1	1
CAMKK1	calcium/calmodulin dependent protein kinase kinase 1	17p13.2	84254	0.0121457	126	0.00793651	119	0.00793651	1.06 [0.01-83.76]	1	1
MTPAP	mitochondrial poly(A) polymerase	10p11.23	55149	0.0121457	126	0	119	0.015873	Inf [0.2-Inf]	0.234895	1
A2M	alpha-2-macroglobulin	12p13.31	2	0.0121457	126	0.00793651	119	0.00793651	1.06 [0.01-83.76]	1	1
TUB	TUB bipartite transcription factor	11p15.4	7275	0.0121457	126	0.015873	119	0.00793651	0.53 [0.01-10.24]	1	1
SAMHD1	SAM and HD domain containing deoxynucleoside triphosphate triphosphohydrolase 1	20q11.23	25939	0.0121457	126	0.015873	119	0.00793651	0.53 [0.01-10.24]	1	1
CDHR1	cadherin related family member 1	10q23.1	92211	0.0121457	126	0.015873	119	0.00793651	0.53 [0.01-10.24]	1	1
OR4C46	olfactory receptor family 4 subfamily C member 46	11q11	119749	0.0121457	126	0.00793651	119	0.015873	2.13 [0.11-126.96]	0.612933	1
FAM83G	family with sequence similarity 83 member G	17p11.2	644815	0.0121457	126	0.015873	119	0.00793651	0.53 [0.01-10.24]	1	1
FRK	fyn related Src family tyrosine kinase	6q22.1	2444	0.0121457	126	0.00793651	119	0.015873	2.13 [0.11-126.96]	0.612933	1
BTN1A1	butyrophilin subfamily 1 member A1	6p22.2	696	0.0121457	126	0	119	0.0238095	Inf [0.44-Inf]	0.113097	1
SLC35A5	solute carrier family 35 member A5	3q13.2	55032	0.0121457	126	0.00793651	119	0.015873	2.13 [0.11-126.96]	0.612933	1
CAC1I	NA	NA	NA	0.0121457	126	0.0238095	119	0	0 [0-2.55]	0.247541	1
SATB2	SATB homeobox 2	2q33.1	23314	0.0121457	126	0.015873	119	0.00793651	0.53 [0.01-10.24]	1	1
KBTBD12	kelch repeat and BTB domain containing 12	3q21.3	166348	0.0121457	126	0.00793651	119	0.015873	2.13 [0.11-126.96]	0.612933	1
DOPEY1	DOP1 leucine zipper like protein A	6q14.1	23033	0.0121457	126	0.015873	119	0.00793651	0.53 [0.01-10.24]	1	1
ZNF880	zinc finger protein 880	19q13.41	400713	0.0121457	126	0.0238095	119	0	0 [0-2.55]	0.247541	1
ABCA9	ATP binding cassette subfamily A member 9	17q24.2	10350	0.0121457	126	0.00793651	119	0.015873	2.13 [0.11-126.96]	0.612933	1
NDST3	N-deacetylase and N-sulfotransferase 3	4q26	9348	0.0121457	126	0.0238095	119	0	0 [0-2.55]	0.247541	1
PCDHB3	protocadherin beta 3	5q31.3	56132	0.0121457	126	0.00793651	119	0.015873	2.13 [0.11-126.96]	0.612933	1
IL12RB2	interleukin 12 receptor subunit beta 2	1p31.3	3595	0.0121457	126	0.015873	119	0.00793651	0.53 [0.01-10.24]	1	1
CCDC27	coiled-coil domain containing 27	1p36.32	148870	0.0121457	126	0	119	0.0238095	Inf [0.44-Inf]	0.113097	1
CALCB	calcitonin related polypeptide beta	11p15.2	797	0.0121457	126	0.00793651	119	0.015873	2.13 [0.11-126.96]	0.612933	1
F8	coagulation factor VIII	Xq28	2157	0.0121457	126	0	119	0.0238095	Inf [0.44-Inf]	0.113097	1
DGKG	diacylglycerol kinase gamma	3q27.2-q27.3	1608	0.0121457	126	0.015873	119	0.00793651	0.53 [0.01-10.24]	1	1
MYH10	myosin heavy chain 10	17p13.1	4628	0.0121457	126	0.015873	119	0.00793651	0.53 [0.01-10.24]	1	1
ATP2B1	ATPase plasma membrane Ca2+ transporting 1	12q21.33	490	0.0121457	126	0.00793651	119	0.015873	2.13 [0.11-126.96]	0.612933	1
ADAM28	ADAM metallopeptidase domain 28	8p21.2	10863	0.0121457	126	0.0238095	119	0	0 [0-2.55]	0.247541	1
NLRP11	NLR family pyrin domain containing 11	19q13.42-q13.43	204801	0.0121457	126	0.015873	119	0.00793651	0.53 [0.01-10.24]	1	1
MAGI1	membrane associated guanylate kinase, WW and PDZ domain containing 1	3p14.1	9223	0.0121457	126	0.00793651	119	0.015873	2.13 [0.11-126.96]	0.612933	1
PKD2	polycystin 2, transient receptor potential cation channel	4q22.1	5311	0.0121457	126	0.0238095	119	0	0 [0-2.55]	0.247541	1
FRMPD2	FERM and PDZ domain containing 2	10q11.22	143162	0.0121457	126	0.015873	119	0.00793651	0.53 [0.01-10.24]	1	1
ROBO2	roundabout guidance receptor 2	3p12.3	6092	0.0121457	126	0.015873	119	0.00793651	0.53 [0.01-10.24]	1	1
GRHPR	glyoxylate and hydroxypyruvate reductase	9p13.2	9380	0.0121457	126	0	119	0.0238095	Inf [0.44-Inf]	0.113097	1
FRMD4B	FERM domain containing 4B	3p14.1	23150	0.0121457	126	0.00793651	119	0.015873	2.13 [0.11-126.96]	0.612933	1
EPHA7	EPH receptor A7	6q16.1	2045	0.0121457	126	0.00793651	119	0.015873	2.13 [0.11-126.96]	0.612933	1
GALNTL6	polypeptide N-acetylgalactosaminyltransferase like 6	4q34.1	442117	0.0121457	126	0.015873	119	0.00793651	0.53 [0.01-10.24]	1	1
CHR9	NA	NA	NA	0.0121457	126	0.00793651	119	0.015873	2.13 [0.11-126.96]	0.612933	1
BRINP2	BMP/retinoic acid inducible neural specific 2	1q25.2	57795	0.0121457	126	0.015873	119	0.00793651	0.53 [0.01-10.24]	1	1
TPH2	tryptophan hydroxylase 2	12q21.1	121278	0.0121457	126	0.00793651	119	0.015873	2.13 [0.11-126.96]	0.612933	1
OC90	otoconin 90	8q24.22	729330	0.0121457	126	0.015873	119	0.00793651	0.53 [0.01-10.24]	1	1
RARB	retinoic acid receptor beta	3p24.2	5915	0.0121457	126	0.00793651	119	0.015873	2.13 [0.11-126.96]	0.612933	1
ACSL6	acyl-CoA synthetase long chain family member 6	5q31.1	23305	0.0121457	126	0.015873	119	0.00793651	0.53 [0.01-10.24]	1	1
SARDH	sarcosine dehydrogenase	9q34.2	1757	0.0121457	126	0.015873	119	0.00793651	0.53 [0.01-10.24]	1	1
HSF2BP	heat shock transcription factor 2 binding protein	21q22.3	11077	0.0121457	126	0	119	0.0238095	Inf [0.44-Inf]	0.113097	1
PABPC4L	poly(A) binding protein cytoplasmic 4 like	4q28.3	132430	0.0121457	126	0.015873	119	0.00793651	0.53 [0.01-10.24]	1	1
KC5	NA	NA	NA	0.0121457	126	0.00793651	119	0.015873	2.13 [0.11-126.96]	0.612933	1
MAGEL2	MAGE family member L2	15q11.2	54551	0.0121457	126	0	119	0.0238095	Inf [0.44-Inf]	0.113097	1
TRPA1	transient receptor potential cation channel subfamily A member 1	8q21.11	8989	0.0121457	126	0.015873	119	0.00793651	0.53 [0.01-10.24]	1	1
TSHZ2	teashirt zinc finger homeobox 2	20q13.2	128553	0.0121457	126	0.00793651	119	0.015873	2.13 [0.11-126.96]	0.612933	1
RIMS1	regulating synaptic membrane exocytosis 1	6q13	22999	0.0121457	126	0.00793651	119	0.015873	2.13 [0.11-126.96]	0.612933	1
SRL	sarcalumenin	16p13.3	6345	0.0121457	126	0.015873	119	0.00793651	0.53 [0.01-10.24]	1	1
MAP1A	microtubule associated protein 1A	15q15.3	4130	0.0121457	126	0.00793651	119	0.015873	2.13 [0.11-126.96]	0.612933	1
NUP188	nucleoporin 188	9q34.11	23511	0.0121457	126	0.00793651	119	0.015873	2.13 [0.11-126.96]	0.612933	1
TNS3	tensin 3	7p12.3	64759	0.0121457	126	0.015873	119	0.00793651	0.53 [0.01-10.24]	1	1
AHCTF1	AT-hook containing transcription factor 1	1q44	25909	0.0121457	126	0.015873	119	0.00793651	0.53 [0.01-10.24]	1	1
WDFY3	WD repeat and FYVE domain containing 3	4q21.23	23001	0.0121457	126	0.015873	119	0.00793651	0.53 [0.01-10.24]	1	1
TUBB8	tubulin beta 8 class VIII	10p15.3	347688	0.0121457	126	0.0238095	119	0	0 [0-2.55]	0.247541	1
SF3B1	splicing factor 3b subunit 1	2q33.1	23451	0.0121457	126	0.0238095	119	0	0 [0-2.55]	0.247541	1
SAP130	Sin3A associated protein 130	2q14.3	79595	0.0121457	126	0.00793651	119	0.015873	2.13 [0.11-126.96]	0.612933	1
GARNL3	GTPase activating Rap/RanGAP domain like 3	9q33.3	84253	0.0121457	126	0.015873	119	0.00793651	0.53 [0.01-10.24]	1	1
USP24	ubiquitin specific peptidase 24	1p32.3	23358	0.0121457	126	0.00793651	119	0.015873	2.13 [0.11-126.96]	0.612933	1
CNTRL	centriolin	9q33.2	11064	0.0121457	126	0.00793651	119	0.015873	2.13 [0.11-126.96]	0.612933	1
FSCB	fibrous sheath CABYR binding protein	14q21.2	84075	0.0121457	126	0.00793651	119	0.015873	2.13 [0.11-126.96]	0.612933	1
BCMO1	beta-carotene oxygenase 1	16q23.2	53630	0.0121457	126	0	119	0.0238095	Inf [0.44-Inf]	0.113097	1
SLC9A9	solute carrier family 9 member A9	3q24	285195	0.0121457	126	0.00793651	119	0.015873	2.13 [0.11-126.96]	0.612933	1
MYO16	myosin XVI	13q33.3	23026	0.0121457	126	0.0238095	119	0	0 [0-2.55]	0.247541	1
DNMT3A	DNA methyltransferase 3 alpha	2p23.3	1788	0.0121457	126	0.015873	119	0.00793651	0.53 [0.01-10.24]	1	1
TCOF1	treacle ribosome biogenesis factor 1	5q32-q33.1	6949	0.0121457	126	0.015873	119	0.00793651	0.53 [0.01-10.24]	1	1
OR4S1	olfactory receptor family 4 subfamily S member 1	11p11.2	256148	0.0121457	126	0.015873	119	0.00793651	0.53 [0.01-10.24]	1	1
ARHGEF28	Rho guanine nucleotide exchange factor 28	5q13.2	64283	0.0121457	126	0.00793651	119	0.015873	2.13 [0.11-126.96]	0.612933	1
MTFR1	mitochondrial fission regulator 1	8q13.1	9650	0.0121457	126	0.0238095	119	0	0 [0-2.55]	0.247541	1
RALGAPA2	Ral GTPase activating protein catalytic subunit alpha 2	20p11.23	57186	0.0121457	126	0.00793651	119	0.015873	2.13 [0.11-126.96]	0.612933	1
ARMCX4	armadillo repeat containing X-linked 4	Xq22.1	100131755	0.0121457	126	0.00793651	119	0.015873	2.13 [0.11-126.96]	0.612933	1
EDEM2	ER degradation enhancing alpha-mannosidase like protein 2	20q11.22	55741	0.0121457	126	0.015873	119	0.00793651	0.53 [0.01-10.24]	1	1
DCTN1	dynactin subunit 1	2p13.1	1639	0.0121457	126	0.015873	119	0.00793651	0.53 [0.01-10.24]	1	1
UNC79	unc-79 homolog, NALCN channel complex subunit	14q32.12	57578	0.0121457	126	0.00793651	119	0.015873	2.13 [0.11-126.96]	0.612933	1
EPB41L4A	erythrocyte membrane protein band 4.1 like 4A	5q22.1-q22.2	64097	0.0121457	126	0.00793651	119	0.015873	2.13 [0.11-126.96]	0.612933	1
HNF1A	HNF1 homeobox A	12q24.31	6927	0.0121457	126	0.00793651	119	0.015873	2.13 [0.11-126.96]	0.612933	1
PSD2	pleckstrin and Sec7 domain containing 2	5q31.2	84249	0.0121457	126	0.015873	119	0.00793651	0.53 [0.01-10.24]	1	1
CDH10	cadherin 10	5p14.2-p14.1	1008	0.0121457	126	0.015873	119	0.00793651	0.53 [0.01-10.24]	1	1
PTHLH	parathyroid hormone like hormone	12p11.22	5744	0.0121457	126	0.00793651	119	0.015873	2.13 [0.11-126.96]	0.612933	1
ENSG00000204038	NA	NA	NA	0.0121457	126	0.015873	119	0.00793651	0.53 [0.01-10.24]	1	1
OR5D18	olfactory receptor family 5 subfamily D member 18	11q12.1	219438	0.0121457	126	0.015873	119	0.00793651	0.53 [0.01-10.24]	1	1
EXPH5	exophilin 5	11q22.3	23086	0.0121457	126	0.00793651	119	0.015873	2.13 [0.11-126.96]	0.612933	1
ANXA1	annexin A1	9q21.13	301	0.0121457	126	0.015873	119	0.00793651	0.53 [0.01-10.24]	1	1
CCDC132	VPS50 subunit of EARP/GARPII complex	7q21.2-q21.3	55610	0.0121457	126	0.00793651	119	0.015873	2.13 [0.11-126.96]	0.612933	1
SETD1B	SET domain containing 1B, histone lysine methyltransferase	12q24.31	23067	0.0121457	126	0.015873	119	0.00793651	0.53 [0.01-10.24]	1	1
KNDC1	kinase non-catalytic C-lobe domain containing 1	10q26.3	85442	0.0121457	126	0.0238095	119	0	0 [0-2.55]	0.247541	1
NWD1	NACHT and WD repeat domain containing 1	19p13.11	284434	0.0121457	126	0.015873	119	0.00793651	0.53 [0.01-10.24]	1	1
SOGA2	microtubule crosslinking factor 1	18p11.22	23255	0.0121457	126	0.015873	119	0.00793651	0.53 [0.01-10.24]	1	1
CYP11B1	cytochrome P450 family 11 subfamily B member 1	8q24.3	1584	0.0121457	126	0.015873	119	0.00793651	0.53 [0.01-10.24]	1	1
FAM86B1	family with sequence similarity 86 member B1	8p23.1	85002	0.0121457	126	0.0238095	119	0	0 [0-2.55]	0.247541	1
PLEC	plectin	8q24.3	5339	0.0121457	126	0.015873	119	0.00793651	0.53 [0.01-10.24]	1	1
RSPH4A	radial spoke head component 4A	6q22.1	345895	0.0121457	126	0.0238095	119	0	0 [0-2.55]	0.247541	1
TRHDE	thyrotropin releasing hormone degrading enzyme	12q21.1	29953	0.0121457	126	0.015873	119	0.00793651	0.53 [0.01-10.24]	1	1
VSIG10L	V-set and immunoglobulin domain containing 10 like	19q13.41	147645	0.0121457	126	0.00793651	119	0.015873	2.13 [0.11-126.96]	0.612933	1
OR5M10	olfactory receptor family 5 subfamily M member 10	11q12.1	390167	0.0121457	126	0	119	0.0238095	Inf [0.44-Inf]	0.113097	1
OTOL1	otolin 1	3q26.1	131149	0.0121457	126	0	119	0.0238095	Inf [0.44-Inf]	0.113097	1
NCOR2	nuclear receptor corepressor 2	12q24.31	9612	0.0121457	126	0.015873	119	0.00793651	0.53 [0.01-10.24]	1	1
PCNXL2	pecanex 2	1q42.2	80003	0.0121457	126	0	119	0.0238095	Inf [0.44-Inf]	0.113097	1
CRB1	crumbs cell polarity complex component 1	1q31.3	23418	0.0121457	126	0.00793651	119	0.015873	2.13 [0.11-126.96]	0.612933	1
LMO7	LIM domain 7	13q22.2	4008	0.0121457	126	0.015873	119	0.00793651	0.53 [0.01-10.24]	1	1
SPG11	SPG11 vesicle trafficking associated, spatacsin	15q21.1	80208	0.0121457	126	0.015873	119	0.00793651	0.53 [0.01-10.24]	1	1
IFT172	intraflagellar transport 172	2p23.3	26160	0.0121457	126	0.015873	119	0.00793651	0.53 [0.01-10.24]	1	1
ABCB4	ATP binding cassette subfamily B member 4	7q21.12	5244	0.0121457	126	0.00793651	119	0.015873	2.13 [0.11-126.96]	0.612933	1
LYST	lysosomal trafficking regulator	1q42.3	1130	0.0121457	126	0.015873	119	0.00793651	0.53 [0.01-10.24]	1	1
TDRD6	tudor domain containing 6	6p12.3	221400	0.0121457	126	0.00793651	119	0.015873	2.13 [0.11-126.96]	0.612933	1
LINGO1	leucine rich repeat and Ig domain containing 1	15q24.3	84894	0.0121457	126	0.00793651	119	0.015873	2.13 [0.11-126.96]	0.612933	1
PROSER1	proline and serine rich 1	13q13.3	80209	0.0121457	126	0.00793651	119	0.015873	2.13 [0.11-126.96]	0.612933	1
WNK4	WNK lysine deficient protein kinase 4	17q21.2	65266	0.0121457	126	0.015873	119	0.00793651	0.53 [0.01-10.24]	1	1
PCDHGB3	protocadherin gamma subfamily B, 3	5q31.3	56102	0.0121457	126	0.00793651	119	0.015873	2.13 [0.11-126.96]	0.612933	1
PLCB1	phospholipase C beta 1	20p12.3	23236	0.0121457	126	0	119	0.0238095	Inf [0.44-Inf]	0.113097	1
KIAA1211	capping protein inhibiting regulator of actin dynamics	4q12	57482	0.0121457	126	0.015873	119	0.00793651	0.53 [0.01-10.24]	1	1
PLEKHG4B	pleckstrin homology and RhoGEF domain containing G4B	5p15.33	153478	0.0121457	126	0.015873	119	0.00793651	0.53 [0.01-10.24]	1	1
ZNF324B	zinc finger protein 324B	19q13.43	388569	0.0121457	126	0	119	0.0238095	Inf [0.44-Inf]	0.113097	1
ASTN1	astrotactin 1	1q25.2	460	0.0121457	126	0.00793651	119	0.015873	2.13 [0.11-126.96]	0.612933	1
COL6A3	collagen type VI alpha 3 chain	2q37.3	1293	0.0121457	126	0.00793651	119	0.015873	2.13 [0.11-126.96]	0.612933	1
HDC	histidine decarboxylase	15q21.2	3067	0.0121457	126	0.00793651	119	0.015873	2.13 [0.11-126.96]	0.612933	1
ACSM4	acyl-CoA synthetase medium chain family member 4	12p13.31	341392	0.0121457	126	0.00793651	119	0.015873	2.13 [0.11-126.96]	0.612933	1
RAB11FIP1	RAB11 family interacting protein 1	8p11.23	80223	0.0121457	126	0.015873	119	0.00793651	0.53 [0.01-10.24]	1	1
HMBOX1	homeobox containing 1	8p21.1-p12	79618	0.0121457	126	0.00793651	119	0.015873	2.13 [0.11-126.96]	0.612933	1
PCSK1	proprotein convertase subtilisin/kexin type 1	5q15	5122	0.0121457	126	0.00793651	119	0.015873	2.13 [0.11-126.96]	0.612933	1
RABEP1	rabaptin, RAB GTPase binding effector protein 1	17p13.2	9135	0.0121457	126	0.015873	119	0.00793651	0.53 [0.01-10.24]	1	1
EVPL	envoplakin	17q25.1	2125	0.0121457	126	0.00793651	119	0.015873	2.13 [0.11-126.96]	0.612933	1
MAP2	microtubule associated protein 2	2q34	4133	0.0121457	126	0.015873	119	0.00793651	0.53 [0.01-10.24]	1	1
FAT4	FAT atypical cadherin 4	4q28.1	79633	0.0121457	126	0.00793651	119	0.015873	2.13 [0.11-126.96]	0.612933	1
ZBBX	zinc finger B-box domain containing	3q26.1	79740	0.0121457	126	0.015873	119	0.00793651	0.53 [0.01-10.24]	1	1
MMRN1	multimerin 1	4q22.1	22915	0.0121457	126	0.00793651	119	0.015873	2.13 [0.11-126.96]	0.612933	1
CASC5	kinetochore scaffold 1	15q15.1	57082	0.0121457	126	0	119	0.0238095	Inf [0.44-Inf]	0.113097	1
SMCHD1	structural maintenance of chromosomes flexible hinge domain containing 1	18p11.32	23347	0.0121457	126	0.00793651	119	0.015873	2.13 [0.11-126.96]	0.612933	1
BCL9	BCL9 transcription coactivator	1q21.2	607	0.0121457	126	0.00793651	119	0.015873	2.13 [0.11-126.96]	0.612933	1
SCTR	secretin receptor	2q14.2	6344	0.0121457	126	0.00793651	119	0.015873	2.13 [0.11-126.96]	0.612933	1
MED12L	mediator complex subunit 12L	3q25.1	116931	0.0121457	126	0	119	0.0238095	Inf [0.44-Inf]	0.113097	1
SLC22A14	solute carrier family 22 member 14	3p22.2	9389	0.0121457	126	0	119	0.0238095	Inf [0.44-Inf]	0.113097	1
GDF2	growth differentiation factor 2	10q11.22	2658	0.0121457	126	0.015873	119	0.00793651	0.53 [0.01-10.24]	1	1
SMG5	SMG5 nonsense mediated mRNA decay factor	1q22	23381	0.0121457	126	0.015873	119	0.00793651	0.53 [0.01-10.24]	1	1
VPS16	VPS16 core subunit of CORVET and HOPS complexes	20p13	64601	0.0121457	126	0	119	0.0238095	Inf [0.44-Inf]	0.113097	1
HCK	HCK proto-oncogene, Src family tyrosine kinase	20q11.21	3055	0.0121457	126	0	119	0.0238095	Inf [0.44-Inf]	0.113097	1
ZNF257	zinc finger protein 257	19p12	113835	0.0121457	126	0.015873	119	0.00793651	0.53 [0.01-10.24]	1	1
NKD2	NKD inhibitor of WNT signaling pathway 2	5p15.33	85409	0.0121457	126	0	119	0.0238095	Inf [0.44-Inf]	0.113097	1
ITGA10	integrin subunit alpha 10	1q21.1	8515	0.0121457	126	0.015873	119	0.00793651	0.53 [0.01-10.24]	1	1
SLIT3	slit guidance ligand 3	5q34-q35.1	6586	0.0121457	126	0.00793651	119	0.015873	2.13 [0.11-126.96]	0.612933	1
EIF4G3	eukaryotic translation initiation factor 4 gamma 3	1p36.12	8672	0.0121457	126	0	119	0.0238095	Inf [0.44-Inf]	0.113097	1
YTHDC2	YTH domain containing 2	5q22.2	64848	0.0121457	126	0.00793651	119	0.015873	2.13 [0.11-126.96]	0.612933	1
PTPRG	protein tyrosine phosphatase receptor type G	3p14.2	5793	0.0121457	126	0.00793651	119	0.015873	2.13 [0.11-126.96]	0.612933	1
F11R	F11 receptor	1q23.3	50848	0.0121457	126	0	119	0.0238095	Inf [0.44-Inf]	0.113097	1
SRRM4	serine/arginine repetitive matrix 4	12q24.23	84530	0.0121457	126	0.00793651	119	0.015873	2.13 [0.11-126.96]	0.612933	1
NCAN	neurocan	19p13.11	1463	0.0121457	126	0.00793651	119	0.015873	2.13 [0.11-126.96]	0.612933	1
ROBO3	roundabout guidance receptor 3	11q24.2	64221	0.0121457	126	0.015873	119	0.00793651	0.53 [0.01-10.24]	1	1
ZNF615	zinc finger protein 615	19q13.41	284370	0.0121457	126	0.00793651	119	0.015873	2.13 [0.11-126.96]	0.612933	1
ASB10	ankyrin repeat and SOCS box containing 10	7q36.1	136371	0.0121457	126	0	119	0.0238095	Inf [0.44-Inf]	0.113097	1
SLCO6A1	solute carrier organic anion transporter family member 6A1	5q21.1	133482	0.0121457	126	0.015873	119	0.00793651	0.53 [0.01-10.24]	1	1
TRPM1	transient receptor potential cation channel subfamily M member 1	15q13.3	4308	0.0121457	126	0.015873	119	0.00793651	0.53 [0.01-10.24]	1	1
CHD8	chromodomain helicase DNA binding protein 8	14q11.2	57680	0.0121457	126	0.00793651	119	0.015873	2.13 [0.11-126.96]	0.612933	1
PRMT2	protein arginine methyltransferase 2	21q22.3	3275	0.0121457	126	0	119	0.0238095	Inf [0.44-Inf]	0.113097	1
PCDHB7	protocadherin beta 7	5q31.3	56129	0.0121457	126	0.00793651	119	0.015873	2.13 [0.11-126.96]	0.612933	1
SLCO1C1	solute carrier organic anion transporter family member 1C1	12p12.2	53919	0.0121457	126	0.015873	119	0.00793651	0.53 [0.01-10.24]	1	1
C22orf34	MIR3667 host gene	22q13.33	348645	0.0121457	126	0.00793651	119	0.015873	2.13 [0.11-126.96]	0.612933	1
PRKCB	protein kinase C beta	16p12.2-p12.1	5579	0.0121457	126	0.015873	119	0.00793651	0.53 [0.01-10.24]	1	1
PDE3B	phosphodiesterase 3B	11p15.2	5140	0.0121457	126	0.0238095	119	0	0 [0-2.55]	0.247541	1
DBN1	drebrin 1	5q35.3	1627	0.0121457	126	0.015873	119	0.00793651	0.53 [0.01-10.24]	1	1
CLNK	cytokine dependent hematopoietic cell linker	4p16.1	116449	0.0121457	126	0.015873	119	0.00793651	0.53 [0.01-10.24]	1	1
KIAA1244	ARFGEF family member 3	6q23.3-q24.1	57221	0.0121457	126	0.015873	119	0.00793651	0.53 [0.01-10.24]	1	1
MKRN3	makorin ring finger protein 3	15q11.2	7681	0.0121457	126	0.015873	119	0.00793651	0.53 [0.01-10.24]	1	1
BNC1	basonuclin 1	15q25.2	646	0.0121457	126	0	119	0.0238095	Inf [0.44-Inf]	0.113097	1
PLX2	NA	NA	NA	0.0121457	126	0	119	0.0238095	Inf [0.44-Inf]	0.113097	1
FBXO5	F-box protein 5	6q25.2	26271	0.0121457	126	0.00793651	119	0.015873	2.13 [0.11-126.96]	0.612933	1
ANK1	ankyrin 1	8p11.21	286	0.0121457	126	0.00793651	119	0.015873	2.13 [0.11-126.96]	0.612933	1
PGM5	phosphoglucomutase 5	9q21.11	5239	0.0121457	126	0.0238095	119	0	0 [0-2.55]	0.247541	1
MTMR12	myotubularin related protein 12	5p13.3	54545	0.0121457	126	0.015873	119	0.00793651	0.53 [0.01-10.24]	1	1
PXDNL	peroxidasin like	8q11.22-q11.23	137902	0.0121457	126	0.015873	119	0.00793651	0.53 [0.01-10.24]	1	1
PCSK5	proprotein convertase subtilisin/kexin type 5	9q21.13	5125	0.0121457	126	0.015873	119	0.00793651	0.53 [0.01-10.24]	1	1
BCLAF1	BCL2 associated transcription factor 1	6q23.3	9774	0.0121457	126	0.00793651	119	0.015873	2.13 [0.11-126.96]	0.612933	1
TAF6L	TATA-box binding protein associated factor 6 like	11q12.3	10629	0.0121457	126	0.015873	119	0.00793651	0.53 [0.01-10.24]	1	1
KC1	NA	NA	NA	0.0121457	126	0.00793651	119	0.015873	2.13 [0.11-126.96]	0.612933	1
SLC4A9	solute carrier family 4 member 9	5q31.3	83697	0.0121457	126	0.015873	119	0.00793651	0.53 [0.01-10.24]	1	1
CCDC116	coiled-coil domain containing 116	22q11.21	164592	0.0121457	126	0.015873	119	0.00793651	0.53 [0.01-10.24]	1	1
GPR156	G protein-coupled receptor 156	3q13.33	165829	0.0121457	126	0.015873	119	0.00793651	0.53 [0.01-10.24]	1	1
RALGAPB	Ral GTPase activating protein non-catalytic subunit beta	20q11.23	57148	0.0121457	126	0.00793651	119	0.015873	2.13 [0.11-126.96]	0.612933	1
POTEJ	POTE ankyrin domain family member J	2q21.1	653781	0.0121457	126	0.00793651	119	0.015873	2.13 [0.11-126.96]	0.612933	1
TRPM2	transient receptor potential cation channel subfamily M member 2	21q22.3	7226	0.0121457	126	0.00793651	119	0.015873	2.13 [0.11-126.96]	0.612933	1
SATB1	SATB homeobox 1	3p24.3	6304	0.0121457	126	0.015873	119	0.00793651	0.53 [0.01-10.24]	1	1
TMC6	transmembrane channel like 6	17q25.3	11322	0.0121457	126	0.015873	119	0.00793651	0.53 [0.01-10.24]	1	1
WDR65	cilia and flagella associated protein 57	1p34.2	149465	0.0121457	126	0.00793651	119	0.015873	2.13 [0.11-126.96]	0.612933	1
PTK2	protein tyrosine kinase 2	8q24.3	5747	0.0121457	126	0.0238095	119	0	0 [0-2.55]	0.247541	1
NUP54	nucleoporin 54	4q21.1	53371	0.0121457	126	0.0238095	119	0	0 [0-2.55]	0.247541	1
MYO3B	myosin IIIB	2q31.1	140469	0.0121457	126	0.015873	119	0.00793651	0.53 [0.01-10.24]	1	1
LRRC56	leucine rich repeat containing 56	11p15.5	115399	0.0121457	126	0.015873	119	0.00793651	0.53 [0.01-10.24]	1	1
AMER3	APC membrane recruitment protein 3	2q21.1	205147	0.0121457	126	0.00793651	119	0.015873	2.13 [0.11-126.96]	0.612933	1
CYLC2	cylicin 2	9q31.1	1539	0.0121457	126	0.015873	119	0.00793651	0.53 [0.01-10.24]	1	1
APBA1	amyloid beta precursor protein binding family A member 1	9q21.12	320	0.0121457	126	0.0238095	119	0	0 [0-2.55]	0.247541	1
PRG4	proteoglycan 4	1q31.1	10216	0.0121457	126	0.015873	119	0.00793651	0.53 [0.01-10.24]	1	1
ATP12A	ATPase H+/K+ transporting non-gastric alpha2 subunit	13q12.12|13q12.1-q12.3	479	0.0121457	126	0.015873	119	0.00793651	0.53 [0.01-10.24]	1	1
LINGO2	leucine rich repeat and Ig domain containing 2	9p21.2-p21.1	158038	0.0121457	126	0.015873	119	0.00793651	0.53 [0.01-10.24]	1	1
PSMF1	proteasome inhibitor subunit 1	20p13	9491	0.0121457	126	0.015873	119	0.00793651	0.53 [0.01-10.24]	1	1
ADAMTS17	ADAM metallopeptidase with thrombospondin type 1 motif 17	15q26.3	170691	0.0121457	126	0.00793651	119	0.015873	2.13 [0.11-126.96]	0.612933	1
DICER1	dicer 1, ribonuclease III	14q32.13	23405	0.0121457	126	0.015873	119	0.00793651	0.53 [0.01-10.24]	1	1
MAP4K1	mitogen-activated protein kinase kinase kinase kinase 1	19q13.2	11184	0.0121457	126	0.015873	119	0.00793651	0.53 [0.01-10.24]	1	1
OR51B6	olfactory receptor family 51 subfamily B member 6	11p15.4	390058	0.0121457	126	0.015873	119	0.00793651	0.53 [0.01-10.24]	1	1
MAGI2	membrane associated guanylate kinase, WW and PDZ domain containing 2	7q21.11	9863	0.0121457	126	0.015873	119	0.00793651	0.53 [0.01-10.24]	1	1
C19orf57	break repair meiotic recombinase recruitment factor 1	19p13.12	79173	0.0121457	126	0.015873	119	0.00793651	0.53 [0.01-10.24]	1	1
FN1	fibronectin 1	2q35	2335	0.0121457	126	0.015873	119	0.00793651	0.53 [0.01-10.24]	1	1
ITGAV	integrin subunit alpha V	2q32.1	3685	0.0121457	126	0.00793651	119	0.015873	2.13 [0.11-126.96]	0.612933	1
SORCS1	sortilin related VPS10 domain containing receptor 1	10q25.1	114815	0.0121457	126	0.00793651	119	0.015873	2.13 [0.11-126.96]	0.612933	1
C5orf42	ciliogenesis and planar polarity effector complex subunit 1	5p13.2	65250	0.0121457	126	0.0238095	119	0	0 [0-2.55]	0.247541	1
MYO1F	myosin IF	19p13.2	4542	0.0121457	126	0.015873	119	0.00793651	0.53 [0.01-10.24]	1	1
PEX5L	peroxisomal biogenesis factor 5 like	3q26.33	51555	0.0121457	126	0.0238095	119	0	0 [0-2.55]	0.247541	1
RXFP2	relaxin family peptide receptor 2	13q13.1	122042	0.0121457	126	0.0238095	119	0	0 [0-2.55]	0.247541	1
LRRC37A3	leucine rich repeat containing 37 member A3	17q24.1	374819	0.0121457	126	0.0238095	119	0	0 [0-2.55]	0.247541	1
PER1	period circadian regulator 1	17p13.1	5187	0.0121457	126	0.015873	119	0.00793651	0.53 [0.01-10.24]	1	1
CD300LG	CD300 molecule like family member g	17q21.31	146894	0.0121457	126	0.015873	119	0.00793651	0.53 [0.01-10.24]	1	1
PLCB4	phospholipase C beta 4	20p12.3-p12.2	5332	0.0121457	126	0.00793651	119	0.015873	2.13 [0.11-126.96]	0.612933	1
DENND4B	DENN domain containing 4B	1q21.3	9909	0.0121457	126	0.0238095	119	0	0 [0-2.55]	0.247541	1
ULK4	unc-51 like kinase 4	3p22.1	54986	0.0121457	126	0.00793651	119	0.015873	2.13 [0.11-126.96]	0.612933	1
GPR125	adhesion G protein-coupled receptor A3	4p15.2	166647	0.0121457	126	0.015873	119	0.00793651	0.53 [0.01-10.24]	1	1
INPP5D	inositol polyphosphate-5-phosphatase D	2q37.1	3635	0.0121457	126	0.015873	119	0.00793651	0.53 [0.01-10.24]	1	1
LAMC1	laminin subunit gamma 1	1q25.3	3915	0.0121457	126	0.015873	119	0.00793651	0.53 [0.01-10.24]	1	1
SLC15A5	solute carrier family 15 member 5	12p12.3	729025	0.0121457	126	0.015873	119	0.00793651	0.53 [0.01-10.24]	1	1
UGT2B11	UDP glucuronosyltransferase family 2 member B11	4q13.2	10720	0.0121457	126	0.00793651	119	0.015873	2.13 [0.11-126.96]	0.612933	1
SETX	senataxin	9q34.13	23064	0.0121457	126	0.00793651	119	0.015873	2.13 [0.11-126.96]	0.612933	1
KIF21B	kinesin family member 21B	1q32.1	23046	0.0121457	126	0.0238095	119	0	0 [0-2.55]	0.247541	1
SF1	splicing factor 1	11q13.1	7536	0.0121457	126	0.0238095	119	0	0 [0-2.55]	0.247541	1
TTC3	tetratricopeptide repeat domain 3	21q22.13	7267	0.0121457	126	0.00793651	119	0.015873	2.13 [0.11-126.96]	0.612933	1
SMG7	SMG7 nonsense mediated mRNA decay factor	1q25.3	9887	0.0121457	126	0.015873	119	0.00793651	0.53 [0.01-10.24]	1	1
DYNC1H1	dynein cytoplasmic 1 heavy chain 1	14q32.31	1778	0.0121457	126	0.015873	119	0.00793651	0.53 [0.01-10.24]	1	1
EMR1	adhesion G protein-coupled receptor E1	19p13.3-p13.2	2015	0.0121457	126	0.0238095	119	0	0 [0-2.55]	0.247541	1
CACNG5	calcium voltage-gated channel auxiliary subunit gamma 5	17q24.2	27091	0.0121457	126	0.0238095	119	0	0 [0-2.55]	0.247541	1
MCF2L	MCF.2 cell line derived transforming sequence like	13q34	23263	0.0121457	126	0.015873	119	0.00793651	0.53 [0.01-10.24]	1	1
ZNF827	zinc finger protein 827	4q31.21-q31.22	152485	0.0121457	126	0.0238095	119	0	0 [0-2.55]	0.247541	1
OR11L1	olfactory receptor family 11 subfamily L member 1	1q44	391189	0.0121457	126	0.015873	119	0.00793651	0.53 [0.01-10.24]	1	1
TET3	tet methylcytosine dioxygenase 3	2p13.1	200424	0.0121457	126	0.015873	119	0.00793651	0.53 [0.01-10.24]	1	1
PDE4A	phosphodiesterase 4A	19p13.2	5141	0.0121457	126	0.0238095	119	0	0 [0-2.55]	0.247541	1
TSKS	testis specific serine kinase substrate	19q13.33	60385	0.0121457	126	0.0238095	119	0	0 [0-2.55]	0.247541	1
CXorf22	cilia and flagella associated protein 47	Xp21.1	286464	0.0121457	126	0.0238095	119	0	0 [0-2.55]	0.247541	1
FMNL2	formin like 2	2q23.3	114793	0.0121457	126	0.00793651	119	0.015873	2.13 [0.11-126.96]	0.612933	1
KCNV1	potassium voltage-gated channel modifier subfamily V member 1	8q23.2	27012	0.0121457	126	0.00793651	119	0.015873	2.13 [0.11-126.96]	0.612933	1
TOR1A	torsin family 1 member A	9q34.11	1861	0.0121457	126	0.015873	119	0.00793651	0.53 [0.01-10.24]	1	1
CCDC178	coiled-coil domain containing 178	18q12.1	374864	0.0121457	126	0.015873	119	0.00793651	0.53 [0.01-10.24]	1	1
PRUNE2	prune homolog 2 with BCH domain	9q21.2	158471	0.0121457	126	0.0238095	119	0	0 [0-2.55]	0.247541	1
MAGEB18	MAGE family member B18	Xp21.3	286514	0.0121457	126	0.0238095	119	0	0 [0-2.55]	0.247541	1
CNTP4	NA	NA	NA	0.0121457	126	0.0238095	119	0	0 [0-2.55]	0.247541	1
PLXNB1	plexin B1	3p21.31	5364	0.0121457	126	0.0238095	119	0	0 [0-2.55]	0.247541	1
GRID2IP	Grid2 interacting protein	7p22.1	392862	0.0121457	126	0.00793651	119	0.015873	2.13 [0.11-126.96]	0.612933	1
PCDHB6	protocadherin beta 6	5q31.3	56130	0.0121457	126	0.0238095	119	0	0 [0-2.55]	0.247541	1
UNC93B1	unc-93 homolog B1, TLR signaling regulator	11q13.2	81622	0.0121457	126	0.015873	119	0.00793651	0.53 [0.01-10.24]	1	1
TET2	tet methylcytosine dioxygenase 2	4q24	54790	0.0121457	126	0.015873	119	0.00793651	0.53 [0.01-10.24]	1	1
AKAP6	A-kinase anchoring protein 6	14q12	9472	0.0121457	126	0.015873	119	0.00793651	0.53 [0.01-10.24]	1	1
SLC4A4	solute carrier family 4 member 4	4q13.3	8671	0.0121457	126	0.015873	119	0.00793651	0.53 [0.01-10.24]	1	1
MYH9	myosin heavy chain 9	22q12.3	4627	0.0121457	126	0.00793651	119	0.015873	2.13 [0.11-126.96]	0.612933	1
TAF1	TATA-box binding protein associated factor 1	Xq13.1	6872	0.0121457	126	0.015873	119	0.00793651	0.53 [0.01-10.24]	1	1
STXBP5L	syntaxin binding protein 5L	3q13.33	9515	0.0121457	126	0.0238095	119	0	0 [0-2.55]	0.247541	1
KCNG4	potassium voltage-gated channel modifier subfamily G member 4	16q24.1	93107	0.0121457	126	0.015873	119	0.00793651	0.53 [0.01-10.24]	1	1
FHOD3	formin homology 2 domain containing 3	18q12.2	80206	0.0121457	126	0.0238095	119	0	0 [0-2.55]	0.247541	1
PRAMEF2	PRAME family member 2	1p36.21	65122	0.0121457	126	0.015873	119	0.00793651	0.53 [0.01-10.24]	1	1
TENM4	teneurin transmembrane protein 4	11q14.1	26011	0.0121457	126	0.015873	119	0.00793651	0.53 [0.01-10.24]	1	1
PHKA1	phosphorylase kinase regulatory subunit alpha 1	Xq13.1	5255	0.0121457	126	0.0238095	119	0	0 [0-2.55]	0.247541	1
SRPK2	SRSF protein kinase 2	7q22.3	6733	0.0121457	126	0.0238095	119	0	0 [0-2.55]	0.247541	1
TM4SF1	transmembrane 4 L six family member 1	3q25.1	4071	0.0121457	126	0.015873	119	0.00793651	0.53 [0.01-10.24]	1	1
ALOX12B	arachidonate 12-lipoxygenase, 12R type	17p13.1	242	0.0121457	126	0.015873	119	0.00793651	0.53 [0.01-10.24]	1	1
OR2T12	olfactory receptor family 2 subfamily T member 12	1q44	127064	0.0121457	126	0.00793651	119	0.015873	2.13 [0.11-126.96]	0.612933	1
NCAPG	non-SMC condensin I complex subunit G	4p15.31	64151	0.0121457	126	0.00793651	119	0.015873	2.13 [0.11-126.96]	0.612933	1
CNKSR2	connector enhancer of kinase suppressor of Ras 2	Xp22.12	22866	0.0121457	126	0.015873	119	0.00793651	0.53 [0.01-10.24]	1	1
PLEKHG6	pleckstrin homology and RhoGEF domain containing G6	12p13.31	55200	0.0121457	126	0.00793651	119	0.015873	2.13 [0.11-126.96]	0.612933	1
ADAMTS12	ADAM metallopeptidase with thrombospondin type 1 motif 12	5p13.3-p13.2	81792	0.0121457	126	0.0238095	119	0	0 [0-2.55]	0.247541	1
AKAP11	A-kinase anchoring protein 11	13q14.11	11215	0.0121457	126	0.015873	119	0.00793651	0.53 [0.01-10.24]	1	1
CASZ1	castor zinc finger 1	1p36.22	54897	0.0121457	126	0.015873	119	0.00793651	0.53 [0.01-10.24]	1	1
SMG6	SMG6 nonsense mediated mRNA decay factor	17p13.3	23293	0.0121457	126	0.015873	119	0.00793651	0.53 [0.01-10.24]	1	1
TEX15	testis expressed 15, meiosis and synapsis associated	8p12	56154	0.0121457	126	0.0238095	119	0	0 [0-2.55]	0.247541	1
FUT1	fucosyltransferase 1 (H blood group)	19q13.33	2523	0.0121457	126	0.0238095	119	0	0 [0-2.55]	0.247541	1
GPR143	G protein-coupled receptor 143	Xp22.2	4935	0.0121457	126	0.015873	119	0.00793651	0.53 [0.01-10.24]	1	1
NTRK1	neurotrophic receptor tyrosine kinase 1	1q23.1	4914	0.0121457	126	0.00793651	119	0.015873	2.13 [0.11-126.96]	0.612933	1
CHSY3	chondroitin sulfate synthase 3	5q23.3	337876	0.0121457	126	0.00793651	119	0.015873	2.13 [0.11-126.96]	0.612933	1
PDE6B	phosphodiesterase 6B	4p16.3	5158	0.0121457	126	0.00793651	119	0.015873	2.13 [0.11-126.96]	0.612933	1
PRKG1	protein kinase cGMP-dependent 1	10q11.23-q21.1	5592	0.0121457	126	0.00793651	119	0.015873	2.13 [0.11-126.96]	0.612933	1
EEA1	early endosome antigen 1	12q22	8411	0.0121457	126	0.00793651	119	0.015873	2.13 [0.11-126.96]	0.612933	1
X101928757	NA	NA	NA	0.0121457	126	0.015873	119	0.00793651	0.53 [0.01-10.24]	1	1
GPRC6A	G protein-coupled receptor class C group 6 member A	6q22.1	222545	0.0121457	126	0.0238095	119	0	0 [0-2.55]	0.247541	1
KCNH5	potassium voltage-gated channel subfamily H member 5	14q23.2	27133	0.0121457	126	0.015873	119	0.00793651	0.53 [0.01-10.24]	1	1
KRBA1	KRAB-A domain containing 1	7q36.1	84626	0.0121457	126	0.015873	119	0.00793651	0.53 [0.01-10.24]	1	1
CELSR3	cadherin EGF LAG seven-pass G-type receptor 3	3p21.31	1951	0.0121457	126	0.0238095	119	0	0 [0-2.55]	0.247541	1
KLHL1	kelch like family member 1	13q21.33	57626	0.0121457	126	0.015873	119	0.00793651	0.53 [0.01-10.24]	1	1
MECOM	MDS1 and EVI1 complex locus	3q26.2	2122	0.0121457	126	0.015873	119	0.00793651	0.53 [0.01-10.24]	1	1
PFKFB4	6-phosphofructo-2-kinase/fructose-2,6-biphosphatase 4	3p21.31	5210	0.0121457	126	0.015873	119	0.00793651	0.53 [0.01-10.24]	1	1
NPTXR	neuronal pentraxin receptor	22q13.1	23467	0.0121457	126	0.0238095	119	0	0 [0-2.55]	0.247541	1
TRPC3	transient receptor potential cation channel subfamily C member 3	4q27	7222	0.0121457	126	0.015873	119	0.00793651	0.53 [0.01-10.24]	1	1
IRS4	insulin receptor substrate 4	Xq22.3	8471	0.0121457	126	0.0238095	119	0	0 [0-2.55]	0.247541	1
FER1L6	fer-1 like family member 6	8q24.13	654463	0.0121457	126	0.015873	119	0.00793651	0.53 [0.01-10.24]	1	1
KIF26A	kinesin family member 26A	14q32.33	26153	0.0121457	126	0.015873	119	0.00793651	0.53 [0.01-10.24]	1	1
AKD1	adenylate kinase 9	6q21	221264	0.0121457	126	0	119	0.0238095	Inf [0.44-Inf]	0.113097	1
IGFN1	immunoglobulin like and fibronectin type III domain containing 1	1q32.1	91156	0.0121457	126	0.00793651	119	0.015873	2.13 [0.11-126.96]	0.612933	1
GRM3	glutamate metabotropic receptor 3	7q21.11-q21.12	2913	0.0121457	126	0.00793651	119	0.015873	2.13 [0.11-126.96]	0.612933	1
TRPM5	transient receptor potential cation channel subfamily M member 5	11p15.5	29850	0.0121457	126	0.015873	119	0.00793651	0.53 [0.01-10.24]	1	1
YIF1A	Yip1 interacting factor homolog A, membrane trafficking protein	11q13.2	10897	0.0121457	126	0.015873	119	0.00793651	0.53 [0.01-10.24]	1	1
ZNF790	zinc finger protein 790	19q13.12	388536	0.0121457	126	0.015873	119	0.00793651	0.53 [0.01-10.24]	1	1
SP91	NA	NA	NA	0.0121457	126	0.015873	119	0.00793651	0.53 [0.01-10.24]	1	1
LRRC7	leucine rich repeat containing 7	1p31.1	57554	0.0121457	126	0.00793651	119	0.015873	2.13 [0.11-126.96]	0.612933	1
CLSTN2	calsyntenin 2	3q23	64084	0.0121457	126	0.015873	119	0.00793651	0.53 [0.01-10.24]	1	1
ATP1A2	ATPase Na+/K+ transporting subunit alpha 2	1q23.2	477	0.0121457	126	0.015873	119	0.00793651	0.53 [0.01-10.24]	1	1
ZNF81	zinc finger protein 81	Xp11.23	347344	0.0121457	126	0.00793651	119	0.015873	2.13 [0.11-126.96]	0.612933	1
GOLGB1	golgin B1	3q13.33	2804	0.0121457	126	0.00793651	119	0.015873	2.13 [0.11-126.96]	0.612933	1
MYH15	myosin heavy chain 15	3q13.13	22989	0.0121457	126	0.015873	119	0.00793651	0.53 [0.01-10.24]	1	1
TIGD7	tigger transposable element derived 7	16p13.3	91151	0.0121457	126	0.015873	119	0.00793651	0.53 [0.01-10.24]	1	1
ENPP5	ectonucleotide pyrophosphatase/phosphodiesterase family member 5	6p21.1	59084	0.0121457	126	0.015873	119	0.00793651	0.53 [0.01-10.24]	1	1
SCN11A	sodium voltage-gated channel alpha subunit 11	3p22.2	11280	0.0121457	126	0.00793651	119	0.015873	2.13 [0.11-126.96]	0.612933	1
ABCC8	ATP binding cassette subfamily C member 8	11p15.1	6833	0.0121457	126	0.015873	119	0.00793651	0.53 [0.01-10.24]	1	1
CARD11	caspase recruitment domain family member 11	7p22.2	84433	0.0121457	126	0.00793651	119	0.015873	2.13 [0.11-126.96]	0.612933	1
SLC12A5	solute carrier family 12 member 5	20q13.12	57468	0.0121457	126	0.015873	119	0.00793651	0.53 [0.01-10.24]	1	1
CAPN8	calpain 8	1q41	388743	0.0121457	126	0	119	0.0238095	Inf [0.44-Inf]	0.113097	1
ITGAD	integrin subunit alpha D	16p11.2	3681	0.0121457	126	0	119	0.0238095	Inf [0.44-Inf]	0.113097	1
ASPH	aspartate beta-hydroxylase	8q12.3	444	0.0121457	126	0.00793651	119	0.015873	2.13 [0.11-126.96]	0.612933	1
ADH7	alcohol dehydrogenase 7 (class IV), mu or sigma polypeptide	4q23	131	0.0121457	126	0.00793651	119	0.015873	2.13 [0.11-126.96]	0.612933	1
ADNP2	ADNP homeobox 2	18q23	22850	0.0121457	126	0.00793651	119	0.015873	2.13 [0.11-126.96]	0.612933	1
AXDND1	axonemal dynein light chain domain containing 1	1q25.2	126859	0.0121457	126	0.015873	119	0.00793651	0.53 [0.01-10.24]	1	1
SI	sucrase-isomaltase	3q26.1	6476	0.0121457	126	0.015873	119	0.00793651	0.53 [0.01-10.24]	1	1
FCRL3	Fc receptor like 3	1q23.1	115352	0.0121457	126	0.015873	119	0.00793651	0.53 [0.01-10.24]	1	1
FMO6P	flavin containing dimethylaniline monoxygenase 6, pseudogene	1q24.3	388714	0.0121457	126	0.015873	119	0.00793651	0.53 [0.01-10.24]	1	1
FAM83B	family with sequence similarity 83 member B	6p12.1	222584	0.0121457	126	0.00793651	119	0.015873	2.13 [0.11-126.96]	0.612933	1
USH1C	USH1 protein network component harmonin	11p15.1	10083	0.0121457	126	0.015873	119	0.00793651	0.53 [0.01-10.24]	1	1
PRDM15	PR/SET domain 15	21q22.3	63977	0.0121457	126	0.00793651	119	0.015873	2.13 [0.11-126.96]	0.612933	1
SLC5A1	solute carrier family 5 member 1	22q12.3	6523	0.0121457	126	0	119	0.0238095	Inf [0.44-Inf]	0.113097	1
TTBK2	tau tubulin kinase 2	15q15.2	146057	0.0121457	126	0.00793651	119	0.015873	2.13 [0.11-126.96]	0.612933	1
OR2T8	olfactory receptor family 2 subfamily T member 8	1q44	343172	0.0121457	126	0	119	0.0238095	Inf [0.44-Inf]	0.113097	1
TOPAZ1	testis and ovary specific TOPAZ 1	3p21.31	375337	0.0121457	126	0.015873	119	0.00793651	0.53 [0.01-10.24]	1	1
ADAD1	adenosine deaminase domain containing 1	4q27	132612	0.0121457	126	0.015873	119	0.00793651	0.53 [0.01-10.24]	1	1
COL17A1	collagen type XVII alpha 1 chain	10q25.1	1308	0.0121457	126	0.015873	119	0.00793651	0.53 [0.01-10.24]	1	1
CD163L1	CD163 molecule like 1	12p13.31	283316	0.0121457	126	0.015873	119	0.00793651	0.53 [0.01-10.24]	1	1
GPC5	glypican 5	13q31.3	2262	0.0121457	126	0.015873	119	0.00793651	0.53 [0.01-10.24]	1	1
CARD10	caspase recruitment domain family member 10	22q13.1	29775	0.0121457	126	0.00793651	119	0.015873	2.13 [0.11-126.96]	0.612933	1
MCM10	minichromosome maintenance 10 replication initiation factor	10p13	55388	0.0121457	126	0.015873	119	0.00793651	0.53 [0.01-10.24]	1	1
BPIFB4	BPI fold containing family B member 4	20q11.21	149954	0.0121457	126	0	119	0.0238095	Inf [0.44-Inf]	0.113097	1
KCNB2	potassium voltage-gated channel subfamily B member 2	8q21.11	9312	0.0121457	126	0.00793651	119	0.015873	2.13 [0.11-126.96]	0.612933	1
CR1	complement C3b/C4b receptor 1 (Knops blood group)	1q32.2	1378	0.0121457	126	0.015873	119	0.00793651	0.53 [0.01-10.24]	1	1
BAHCC1	BAH domain and coiled-coil containing 1	17q25.3	57597	0.0121457	126	0.00793651	119	0.015873	2.13 [0.11-126.96]	0.612933	1
ZNF730	zinc finger protein 730	19p12	100129543	0.0121457	126	0.00793651	119	0.015873	2.13 [0.11-126.96]	0.612933	1
MAGEC3	MAGE family member C3	Xq27.2	139081	0.0121457	126	0	119	0.0238095	Inf [0.44-Inf]	0.113097	1
GOLGA6L4	golgin A6 family like 4	15q25.2	643707	0.0121457	126	0	119	0.0238095	Inf [0.44-Inf]	0.113097	1
ZNF521	zinc finger protein 521	18q11.2	25925	0.0121457	126	0.00793651	119	0.015873	2.13 [0.11-126.96]	0.612933	1
HNF1B	HNF1 homeobox B	17q12	6928	0.0121457	126	0	119	0.0238095	Inf [0.44-Inf]	0.113097	1
IGF2BP1	insulin like growth factor 2 mRNA binding protein 1	17q21.32	10642	0.0121457	126	0.00793651	119	0.015873	2.13 [0.11-126.96]	0.612933	1
KIF19	kinesin family member 19	17q25.1	124602	0.0121457	126	0.015873	119	0.00793651	0.53 [0.01-10.24]	1	1
ZNF732	zinc finger protein 732	4p16.3	654254	0.0121457	126	0.015873	119	0.00793651	0.53 [0.01-10.24]	1	1
LILRB4	leukocyte immunoglobulin like receptor B4	19q13.42	11006	0.0121457	126	0.0238095	119	0	0 [0-2.55]	0.247541	1
CCDC18	coiled-coil domain containing 18	1p22.1	343099	0.0121457	126	0.015873	119	0.00793651	0.53 [0.01-10.24]	1	1
OR5T2	olfactory receptor family 5 subfamily T member 2	11q12.1	219464	0.0121457	126	0.015873	119	0.00793651	0.53 [0.01-10.24]	1	1
SV2C	synaptic vesicle glycoprotein 2C	5q13.3	22987	0.0121457	126	0.015873	119	0.00793651	0.53 [0.01-10.24]	1	1
YY1	YY1 transcription factor	14q32.2	7528	0.0121457	126	0.015873	119	0.00793651	0.53 [0.01-10.24]	1	1
DCHS1	dachsous cadherin-related 1	11p15.4	8642	0.0121457	126	0.00793651	119	0.015873	2.13 [0.11-126.96]	0.612933	1
KANSL1	KAT8 regulatory NSL complex subunit 1	17q21.31	284058	0.0121457	126	0.015873	119	0.00793651	0.53 [0.01-10.24]	1	1
EPHA3	EPH receptor A3	3p11.1	2042	0.0121457	126	0.00793651	119	0.015873	2.13 [0.11-126.96]	0.612933	1
FRYL	FRY like transcription coactivator	4p11	285527	0.0121457	126	0.015873	119	0.00793651	0.53 [0.01-10.24]	1	1
MN1	MN1 proto-oncogene, transcriptional regulator	22q12.1	4330	0.0121457	126	0.015873	119	0.00793651	0.53 [0.01-10.24]	1	1
SCAP	SREBF chaperone	3p21.31	22937	0.0121457	126	0.015873	119	0.00793651	0.53 [0.01-10.24]	1	1
LRTM1	leucine rich repeats and transmembrane domains 1	3p14.3	57408	0.0121457	126	0.0238095	119	0	0 [0-2.55]	0.247541	1
CIDEA	cell death inducing DFFA like effector a	18p11.21|18	1149	0.0121457	126	0.015873	119	0	0 [0-5.63]	0.498361	1
WDR7	WD repeat domain 7	18q21.31	23335	0.0121457	126	0.015873	119	0.00793651	0.53 [0.01-10.24]	1	1
ZNF644	zinc finger protein 644	1p22.2	84146	0.0121457	126	0.00793651	119	0.015873	2.13 [0.11-126.96]	0.612933	1
OR5AP2	olfactory receptor family 5 subfamily AP member 2	11q12.1	338675	0.0121457	126	0	119	0.0238095	Inf [0.44-Inf]	0.113097	1
SYCP1	synaptonemal complex protein 1	1p13.2	6847	0.0121457	126	0.00793651	119	0.015873	2.13 [0.11-126.96]	0.612933	1
CAC1G	NA	NA	NA	0.0121457	126	0.0238095	119	0	0 [0-2.55]	0.247541	1
TUBGCP3	tubulin gamma complex associated protein 3	13q34	10426	0.0121457	126	0.015873	119	0.00793651	0.53 [0.01-10.24]	1	1
LARP1	La ribonucleoprotein 1, translational regulator	5q33.2	23367	0.0121457	126	0.015873	119	0.00793651	0.53 [0.01-10.24]	1	1
COPS4	COP9 signalosome subunit 4	4q21.22	51138	0.0121457	126	0.015873	119	0.00793651	0.53 [0.01-10.24]	1	1
DDX60	DExD/H-box helicase 60	4q32.3	55601	0.0121457	126	0.015873	119	0.00793651	0.53 [0.01-10.24]	1	1
GRM5	glutamate metabotropic receptor 5	11q14.2-q14.3	2915	0.0121457	126	0.015873	119	0.00793651	0.53 [0.01-10.24]	1	1
CHR4	NA	NA	NA	0.0121457	126	0.00793651	119	0.015873	2.13 [0.11-126.96]	0.612933	1
SCUBE1	signal peptide, CUB domain and EGF like domain containing 1	22q13.2	80274	0.0121457	126	0.00793651	119	0.015873	2.13 [0.11-126.96]	0.612933	1
HP	haptoglobin	16q22.2	3240	0.0121457	126	0.00793651	119	0.015873	2.13 [0.11-126.96]	0.612933	1
CDK12	cyclin dependent kinase 12	17q12	51755	0.0121457	126	0.0238095	119	0	0 [0-2.55]	0.247541	1
POT1	protection of telomeres 1	7q31.33	25913	0.0121457	126	0.015873	119	0.00793651	0.53 [0.01-10.24]	1	1
SCNN1G	sodium channel epithelial 1 subunit gamma	16p12.2	6340	0.0121457	126	0.015873	119	0.00793651	0.53 [0.01-10.24]	1	1
PCDHA6	protocadherin alpha 6	5q31.3	56142	0.0121457	126	0.015873	119	0.00793651	0.53 [0.01-10.24]	1	1
GBA2	glucosylceramidase beta 2	9p13.3	57704	0.0121457	126	0.015873	119	0.00793651	0.53 [0.01-10.24]	1	1
FLNC	filamin C	7q32.1	2318	0.0121457	126	0.015873	119	0.00793651	0.53 [0.01-10.24]	1	1
OR6C76	olfactory receptor family 6 subfamily C member 76	12q13.2	390326	0.0121457	126	0.0238095	119	0	0 [0-2.55]	0.247541	1
CUL4B	cullin 4B	Xq24	8450	0.0121457	126	0.00793651	119	0.015873	2.13 [0.11-126.96]	0.612933	1
SEMA6D	semaphorin 6D	15q21.1	80031	0.0121457	126	0.015873	119	0.00793651	0.53 [0.01-10.24]	1	1
DMXL1	Dmx like 1	5q23.1	1657	0.0121457	126	0.00793651	119	0.015873	2.13 [0.11-126.96]	0.612933	1
IQGAP1	IQ motif containing GTPase activating protein 1	15q26.1	8826	0.0121457	126	0.00793651	119	0.015873	2.13 [0.11-126.96]	0.612933	1
PCDH9	protocadherin 9	13q21.32	5101	0.0121457	126	0.00793651	119	0.015873	2.13 [0.11-126.96]	0.612933	1
OTOGL	otogelin like	12q21.31	283310	0.0121457	126	0.00793651	119	0.015873	2.13 [0.11-126.96]	0.612933	1
EPHA6	EPH receptor A6	3q11.2	285220	0.0121457	126	0.015873	119	0.00793651	0.53 [0.01-10.24]	1	1
TANGO6	transport and golgi organization 6 homolog	16q22.1	79613	0.0121457	126	0.015873	119	0.00793651	0.53 [0.01-10.24]	1	1
TRPM8	transient receptor potential cation channel subfamily M member 8	2q37.1	79054	0.0121457	126	0.015873	119	0.00793651	0.53 [0.01-10.24]	1	1
PKD1	polycystin 1, transient receptor potential channel interacting	16p13.3	5310	0.0121457	126	0.015873	119	0.00793651	0.53 [0.01-10.24]	1	1
CABLES1	Cdk5 and Abl enzyme substrate 1	18q11.2	91768	0.0121457	126	0	119	0.0238095	Inf [0.44-Inf]	0.113097	1
RAD54L2	RAD54 like 2	3p21.2	23132	0.0121457	126	0.015873	119	0.00793651	0.53 [0.01-10.24]	1	1
COL6A6	collagen type VI alpha 6 chain	3q22.1	131873	0.0121457	126	0.00793651	119	0.015873	2.13 [0.11-126.96]	0.612933	1
TBC1D1	TBC1 domain family member 1	4p14	23216	0.0121457	126	0.015873	119	0.00793651	0.53 [0.01-10.24]	1	1
SYCP2	synaptonemal complex protein 2	20q13.33	10388	0.0121457	126	0.015873	119	0.00793651	0.53 [0.01-10.24]	1	1
BAI1	adhesion G protein-coupled receptor B1	8q24.3	575	0.0121457	126	0.015873	119	0.00793651	0.53 [0.01-10.24]	1	1
SEL1L2	SEL1L2 adaptor subunit of ERAD E3 ligase	20p12.1	80343	0.0121457	126	0.0238095	119	0	0 [0-2.55]	0.247541	1
TNFRSF21	TNF receptor superfamily member 21	6p12.3	27242	0.0121457	126	0.015873	119	0.00793651	0.53 [0.01-10.24]	1	1
OR52R1	olfactory receptor family 52 subfamily R member 1	11p15.4	119695	0.0121457	126	0.00793651	119	0.015873	2.13 [0.11-126.96]	0.612933	1
PATZ1	POZ/BTB and AT hook containing zinc finger 1	22q12.2	23598	0.0121457	126	0.015873	119	0.00793651	0.53 [0.01-10.24]	1	1
SETD1A	SET domain containing 1A, histone lysine methyltransferase	16p11.2	9739	0.0121457	126	0.015873	119	0.00793651	0.53 [0.01-10.24]	1	1
ESRP1	epithelial splicing regulatory protein 1	8q22.1	54845	0.0121457	126	0.015873	119	0.00793651	0.53 [0.01-10.24]	1	1
CNR1	cannabinoid receptor 1	6q15	1268	0.0121457	126	0.00793651	119	0.015873	2.13 [0.11-126.96]	0.612933	1
ALPL	alkaline phosphatase, biomineralization associated	1p36.12	249	0.0121457	126	0.015873	119	0.00793651	0.53 [0.01-10.24]	1	1
PPFIA2	PTPRF interacting protein alpha 2	12q21.31	8499	0.0121457	126	0.015873	119	0.00793651	0.53 [0.01-10.24]	1	1
CP	ceruloplasmin	3q24-q25.1	1356	0.0121457	126	0.015873	119	0.00793651	0.53 [0.01-10.24]	1	1
NOTCH3	notch receptor 3	19p13.12	4854	0.0121457	126	0.00793651	119	0.015873	2.13 [0.11-126.96]	0.612933	1
PCDH1	protocadherin 1	5q31.3	5097	0.0121457	126	0.0238095	119	0	0 [0-2.55]	0.247541	1
SLC5A11	solute carrier family 5 member 11	16p12.1	115584	0.0121457	126	0.00793651	119	0.015873	2.13 [0.11-126.96]	0.612933	1
OR5V1	olfactory receptor family 5 subfamily V member 1	6p22.1	81696	0.0121457	126	0.015873	119	0.00793651	0.53 [0.01-10.24]	1	1
ZNF215	zinc finger protein 215	11p15.4	7762	0.0121457	126	0.00793651	119	0.015873	2.13 [0.11-126.96]	0.612933	1
UNC5B	unc-5 netrin receptor B	10q22.1	219699	0.0121457	126	0.015873	119	0.00793651	0.53 [0.01-10.24]	1	1
HIPK1	homeodomain interacting protein kinase 1	1p13.2	204851	0.0121457	126	0	119	0.0238095	Inf [0.44-Inf]	0.113097	1
ALMS1	ALMS1 centrosome and basal body associated protein	2p13.1	7840	0.0121457	126	0.00793651	119	0.015873	2.13 [0.11-126.96]	0.612933	1
DUSP27	serine/threonine/tyrosine interacting like 2	1q24.1	92235	0.0121457	126	0.00793651	119	0.015873	2.13 [0.11-126.96]	0.612933	1
NPY4R	neuropeptide Y receptor Y4	10q11.22	5540	0.0121457	126	0.0238095	119	0	0 [0-2.55]	0.247541	1
KDM6B	lysine demethylase 6B	17p13.1	23135	0.0121457	126	0.015873	119	0.00793651	0.53 [0.01-10.24]	1	1
DTX1	deltex E3 ubiquitin ligase 1	12q24.13	1840	0.0121457	126	0.0238095	119	0	0 [0-2.55]	0.247541	1
BRD8	bromodomain containing 8	5q31.2	10902	0.0121457	126	0.00793651	119	0.015873	2.13 [0.11-126.96]	0.612933	1
TOPBP1	DNA topoisomerase II binding protein 1	3q22.1	11073	0.0121457	126	0.00793651	119	0.015873	2.13 [0.11-126.96]	0.612933	1
SHPRH	SNF2 histone linker PHD RING helicase	6q24.3	257218	0.0121457	126	0.015873	119	0.00793651	0.53 [0.01-10.24]	1	1
VAV1	vav guanine nucleotide exchange factor 1	19p13.3	7409	0.0121457	126	0.015873	119	0.00793651	0.53 [0.01-10.24]	1	1
HTT	huntingtin	4p16.3	3064	0.0121457	126	0.015873	119	0.00793651	0.53 [0.01-10.24]	1	1
FEZF1	FEZ family zinc finger 1	7q31.32	389549	0.0121457	126	0.00793651	119	0.015873	2.13 [0.11-126.96]	0.612933	1
IGF2BP2	insulin like growth factor 2 mRNA binding protein 2	3q27.2	10644	0.0121457	126	0.015873	119	0.00793651	0.53 [0.01-10.24]	1	1
KNTC1	kinetochore associated 1	12q24.31	9735	0.0121457	126	0.00793651	119	0.015873	2.13 [0.11-126.96]	0.612933	1
TMPRSS15	transmembrane serine protease 15	21q21.1	5651	0.0121457	126	0.015873	119	0.00793651	0.53 [0.01-10.24]	1	1
ENSG00000267260	NA	NA	NA	0.0121457	126	0.015873	119	0.00793651	0.53 [0.01-10.24]	1	1
PTPN21	protein tyrosine phosphatase non-receptor type 21	14q31.3	11099	0.0121457	126	0.0238095	119	0	0 [0-2.55]	0.247541	1
RSAD1	radical S-adenosyl methionine domain containing 1	17q21.33	55316	0.0121457	126	0.0238095	119	0	0 [0-2.55]	0.247541	1
MROH7.TTC4	NA	NA	NA	0.0121457	126	0.015873	119	0.00793651	0.53 [0.01-10.24]	1	1
KCNH2	potassium voltage-gated channel subfamily H member 2	7q36.1	3757	0.0121457	126	0.0238095	119	0	0 [0-2.55]	0.247541	1
MEGF9	multiple EGF like domains 9	9q33.2	1955	0.0121457	126	0.015873	119	0.00793651	0.53 [0.01-10.24]	1	1
ARHGAP30	Rho GTPase activating protein 30	1q23.3	257106	0.0121457	126	0.0238095	119	0	0 [0-2.55]	0.247541	1
RICTOR	RPTOR independent companion of MTOR complex 2	5p13.1	253260	0.0121457	126	0.015873	119	0.00793651	0.53 [0.01-10.24]	1	1
NRD1	nardilysin convertase	1p32.3	4898	0.0121457	126	0.0238095	119	0	0 [0-2.55]	0.247541	1
SPTBN2	spectrin beta, non-erythrocytic 2	11q13.2	6712	0.0121457	126	0.015873	119	0.00793651	0.53 [0.01-10.24]	1	1
FCHO1	FCH and mu domain containing endocytic adaptor 1	19p13.11	23149	0.0121457	126	0.015873	119	0.00793651	0.53 [0.01-10.24]	1	1
UNC13A	unc-13 homolog A	19p13.11	23025	0.0121457	126	0.015873	119	0.00793651	0.53 [0.01-10.24]	1	1
KCNQ2	potassium voltage-gated channel subfamily Q member 2	20q13.33	3785	0.0121457	126	0.0238095	119	0	0 [0-2.55]	0.247541	1
CTNND1	catenin delta 1	11q12.1	1500	0.0121457	126	0.00793651	119	0.015873	2.13 [0.11-126.96]	0.612933	1
AXL	AXL receptor tyrosine kinase	19q13.2	558	0.0121457	126	0.0238095	119	0	0 [0-2.55]	0.247541	1
LRRC16B	capping protein regulator and myosin 1 linker 3	14q11.2	90668	0.0121457	126	0.0238095	119	0	0 [0-2.55]	0.247541	1
GLIS1	GLIS family zinc finger 1	1p32.3	148979	0.0121457	126	0.00793651	119	0.015873	2.13 [0.11-126.96]	0.612933	1
SIPA1L2	signal induced proliferation associated 1 like 2	1q42.2	57568	0.0121457	126	0.0238095	119	0	0 [0-2.55]	0.247541	1
B4GALNT1	beta-1,4-N-acetyl-galactosaminyltransferase 1	12q13.3	2583	0.0121457	126	0.015873	119	0.00793651	0.53 [0.01-10.24]	1	1
MDGA2	MAM domain containing glycosylphosphatidylinositol anchor 2	14q21.3	161357	0.0121457	126	0.015873	119	0.00793651	0.53 [0.01-10.24]	1	1
GREB1	growth regulating estrogen receptor binding 1	2p25.1	9687	0.0121457	126	0.00793651	119	0.015873	2.13 [0.11-126.96]	0.612933	1
WIF1	WNT inhibitory factor 1	12q14.3	11197	0.0121457	126	0.015873	119	0.00793651	0.53 [0.01-10.24]	1	1
HECTD4	HECT domain E3 ubiquitin protein ligase 4	12q24.13	283450	0.0121457	126	0.015873	119	0.00793651	0.53 [0.01-10.24]	1	1
SLC6A17	solute carrier family 6 member 17	1p13.3	388662	0.0121457	126	0.0238095	119	0	0 [0-2.55]	0.247541	1
SNED1	sushi, nidogen and EGF like domains 1	2q37.3	25992	0.0121457	126	0.00793651	119	0.015873	2.13 [0.11-126.96]	0.612933	1
SLC9C2	solute carrier family 9 member C2 (putative)	1q25.1	284525	0.0121457	126	0.015873	119	0.00793651	0.53 [0.01-10.24]	1	1
GBF1	golgi brefeldin A resistant guanine nucleotide exchange factor 1	10q24.32	8729	0.0121457	126	0.0238095	119	0	0 [0-2.55]	0.247541	1
ZMAT1	zinc finger matrin-type 1	Xq22.1	84460	0.0121457	126	0.0238095	119	0	0 [0-2.55]	0.247541	1
CALCR	calcitonin receptor	7q21.3	799	0.0121457	126	0.0238095	119	0	0 [0-2.55]	0.247541	1
SRGAP3	SLIT-ROBO Rho GTPase activating protein 3	3p25.3	9901	0.0121457	126	0.015873	119	0.00793651	0.53 [0.01-10.24]	1	1
C2CD5	C2 calcium dependent domain containing 5	12p12.1	9847	0.0121457	126	0.0238095	119	0	0 [0-2.55]	0.247541	1
EFCAB4B	calcium release activated channel regulator 2A	12p13.32	84766	0.0121457	126	0.015873	119	0.00793651	0.53 [0.01-10.24]	1	1
MAN1A1	mannosidase alpha class 1A member 1	6q22.31	4121	0.0121457	126	0.015873	119	0.00793651	0.53 [0.01-10.24]	1	1
TBC1D5	TBC1 domain family member 5	3p24.3	9779	0.0121457	126	0.015873	119	0.00793651	0.53 [0.01-10.24]	1	1
TRRAP	transformation/transcription domain associated protein	7q22.1	8295	0.0121457	126	0	119	0.0238095	Inf [0.44-Inf]	0.113097	1
CEL	carboxyl ester lipase	9q34.13	1056	0.0121457	126	0	119	0.0238095	Inf [0.44-Inf]	0.113097	1
RASAL2	RAS protein activator like 2	1q25.2	9462	0.0121457	126	0.00793651	119	0.015873	2.13 [0.11-126.96]	0.612933	1
SALL3	spalt like transcription factor 3	18q23	27164	0.0121457	126	0.015873	119	0.00793651	0.53 [0.01-10.24]	1	1
GLRA1	glycine receptor alpha 1	5q33.1	2741	0.0121457	126	0.015873	119	0.00793651	0.53 [0.01-10.24]	1	1
ZNF462	zinc finger protein 462	9q31.2	58499	0.0121457	126	0.015873	119	0.00793651	0.53 [0.01-10.24]	1	1
MMP26	matrix metallopeptidase 26	11p15.4	56547	0.0121457	126	0.015873	119	0.00793651	0.53 [0.01-10.24]	1	1
KIAA1919	major facilitator superfamily domain containing 4B	6q21	91749	0.0121457	126	0.00793651	119	0.015873	2.13 [0.11-126.96]	0.612933	1
MORC3	MORC family CW-type zinc finger 3	21q22.12	23515	0.0121457	126	0.015873	119	0.00793651	0.53 [0.01-10.24]	1	1
CYFIP2	cytoplasmic FMR1 interacting protein 2	5q33.3	26999	0.0121457	126	0.015873	119	0.00793651	0.53 [0.01-10.24]	1	1
DLEC1	DLEC1 cilia and flagella associated protein	3p22.2	9940	0.0121457	126	0.0238095	119	0	0 [0-2.55]	0.247541	1
HIVEP3	HIVEP zinc finger 3	1p34.2	59269	0.0121457	126	0.015873	119	0.00793651	0.53 [0.01-10.24]	1	1
TELO2	telomere maintenance 2	16p13.3	9894	0.0121457	126	0.00793651	119	0.015873	2.13 [0.11-126.96]	0.612933	1
NDST4	N-deacetylase and N-sulfotransferase 4	4q26	64579	0.0121457	126	0.0238095	119	0	0 [0-2.55]	0.247541	1
OR51D1	olfactory receptor family 51 subfamily D member 1	11p15.4	390038	0.0121457	126	0.0238095	119	0	0 [0-2.55]	0.247541	1
NPTX2	neuronal pentraxin 2	7q22.1	4885	0.0121457	126	0.015873	119	0.00793651	0.53 [0.01-10.24]	1	1
ADAM2	ADAM metallopeptidase domain 2	8p11.22	2515	0.0121457	126	0.0238095	119	0	0 [0-2.55]	0.247541	1
SDK2	sidekick cell adhesion molecule 2	17q25.1	54549	0.0121457	126	0.015873	119	0.00793651	0.53 [0.01-10.24]	1	1
PASD1	PAS domain containing repressor 1	Xq28	139135	0.0121457	126	0.015873	119	0.00793651	0.53 [0.01-10.24]	1	1
MSLNL	mesothelin like	16p13.3	401827	0.0121457	126	0.00793651	119	0.015873	2.13 [0.11-126.96]	0.612933	1
ZNF600	zinc finger protein 600	19q13.41	162966	0.0121457	126	0.015873	119	0.00793651	0.53 [0.01-10.24]	1	1
C4orf22	cilia and flagella associated protein 299	4q21.21	255119	0.0121457	126	0.0238095	119	0	0 [0-2.55]	0.247541	1
DIAPH2	diaphanous related formin 2	Xq21.33	1730	0.0121457	126	0.00793651	119	0.015873	2.13 [0.11-126.96]	0.612933	1
OR2G6	olfactory receptor family 2 subfamily G member 6	1q44	391211	0.0121457	126	0.015873	119	0.00793651	0.53 [0.01-10.24]	1	1
KDM3A	lysine demethylase 3A	2p11.2	55818	0.0121457	126	0.015873	119	0.00793651	0.53 [0.01-10.24]	1	1
PLEKHA7	pleckstrin homology domain containing A7	11p15.2-p15.1	144100	0.0121457	126	0.015873	119	0.00793651	0.53 [0.01-10.24]	1	1
NRXN3	neurexin 3	14q24.3-q31.1	9369	0.0121457	126	0.015873	119	0.00793651	0.53 [0.01-10.24]	1	1
PLBD1	phospholipase B domain containing 1	12p13.1	79887	0.0121457	126	0.015873	119	0.00793651	0.53 [0.01-10.24]	1	1
ZFYVE9	zinc finger FYVE-type containing 9	1p32.3	9372	0.0121457	126	0.00793651	119	0.015873	2.13 [0.11-126.96]	0.612933	1
GIGYF1	GRB10 interacting GYF protein 1	7q22.1	64599	0.0121457	126	0.0238095	119	0	0 [0-2.55]	0.247541	1
INF2	inverted formin 2	14q32.33	64423	0.0121457	126	0.015873	119	0.00793651	0.53 [0.01-10.24]	1	1
BIRC6	baculoviral IAP repeat containing 6	2p22.3	57448	0.0121457	126	0.0238095	119	0	0 [0-2.55]	0.247541	1
RIPK4	receptor interacting serine/threonine kinase 4	21q22.3	54101	0.0121457	126	0.00793651	119	0.015873	2.13 [0.11-126.96]	0.612933	1
PAK3	p21 (RAC1) activated kinase 3	Xq23	5063	0.0121457	126	0.015873	119	0.00793651	0.53 [0.01-10.24]	1	1
NEURL4	neuralized E3 ubiquitin protein ligase 4	17p13.1	84461	0.0121457	126	0.015873	119	0.00793651	0.53 [0.01-10.24]	1	1
GLI1	GLI family zinc finger 1	12q13.3	2735	0.0121457	126	0.00793651	119	0.015873	2.13 [0.11-126.96]	0.612933	1
GRP	gastrin releasing peptide	18q21.32	2922	0.00809717	126	0	119	0.015873	Inf [0.2-Inf]	0.234895	1
NBPF14	NBPF member 14	1q21.2	25832	0.00809717	126	0.00793651	119	0.00793651	1.06 [0.01-83.76]	1	1
ZDBF2	zinc finger DBF-type containing 2	2q33.3	57683	0.00809717	126	0.00793651	119	0.00793651	1.06 [0.01-83.76]	1	1
SIK3	SIK family kinase 3	11q23.3	23387	0.00809717	126	0.015873	119	0	0 [0-5.63]	0.498361	1
NIN	ninein	14q22.1	51199	0.00809717	126	0.00793651	119	0.00793651	1.06 [0.01-83.76]	1	1
PGAP1	post-GPI attachment to proteins inositol deacylase 1	2q33.1	80055	0.00809717	126	0.00793651	119	0.00793651	1.06 [0.01-83.76]	1	1
ADAMTS19	ADAM metallopeptidase with thrombospondin type 1 motif 19	5q23.3	171019	0.00809717	126	0.015873	119	0	0 [0-5.63]	0.498361	1
KLF8	KLF transcription factor 8	Xp11.21	11279	0.00809717	126	0.015873	119	0	0 [0-5.63]	0.498361	1
PTPN4	protein tyrosine phosphatase non-receptor type 4	2q14.2	5775	0.00809717	126	0.015873	119	0	0 [0-5.63]	0.498361	1
CEACAM5	CEA cell adhesion molecule 5	19q13.2	1048	0.00809717	126	0.00793651	119	0.00793651	1.06 [0.01-83.76]	1	1
BTBD10	BTB domain containing 10	11p15.3	84280	0.00809717	126	0.015873	119	0	0 [0-5.63]	0.498361	1
HNRNPA3	heterogeneous nuclear ribonucleoprotein A3	2q31.2	220988	0.00809717	126	0.015873	119	0	0 [0-5.63]	0.498361	1
GAD2	glutamate decarboxylase 2	10p12.1	2572	0.00809717	126	0.00793651	119	0.00793651	1.06 [0.01-83.76]	1	1
OR51G1	olfactory receptor family 51 subfamily G member 1	11p15.4	79324	0.00809717	126	0.00793651	119	0.00793651	1.06 [0.01-83.76]	1	1
TEC	tec protein tyrosine kinase	4p12-p11	7006	0.00809717	126	0	119	0.015873	Inf [0.2-Inf]	0.234895	1
DYM	dymeclin	18q21.1	54808	0.00809717	126	0	119	0.015873	Inf [0.2-Inf]	0.234895	1
ZNF560	zinc finger protein 560	19p13.2	147741	0.00809717	126	0	119	0.015873	Inf [0.2-Inf]	0.234895	1
FOXI1	forkhead box I1	5q35.1	2299	0.00809717	126	0	119	0.015873	Inf [0.2-Inf]	0.234895	1
ITIH1	inter-alpha-trypsin inhibitor heavy chain 1	3p21.1	3697	0.00809717	126	0.00793651	119	0.00793651	1.06 [0.01-83.76]	1	1
C8orf34	chromosome 8 open reading frame 34	8q13.2	116328	0.00809717	126	0.00793651	119	0.00793651	1.06 [0.01-83.76]	1	1
STK33	serine/threonine kinase 33	11p15.4	65975	0.00809717	126	0.00793651	119	0.00793651	1.06 [0.01-83.76]	1	1
LRRFIP1	LRR binding FLII interacting protein 1	2q37.3	9208	0.00809717	126	0.00793651	119	0.00793651	1.06 [0.01-83.76]	1	1
CCDC113	coiled-coil domain containing 113	16q21	29070	0.00809717	126	0.00793651	119	0.00793651	1.06 [0.01-83.76]	1	1
PTPN11	protein tyrosine phosphatase non-receptor type 11	12q24.13	5781	0.00809717	126	0.00793651	119	0.00793651	1.06 [0.01-83.76]	1	1
DCAF4	DDB1 and CUL4 associated factor 4	14q24.2	26094	0.00809717	126	0.00793651	119	0.00793651	1.06 [0.01-83.76]	1	1
MYT1	myelin transcription factor 1	20q13.33	4661	0.00809717	126	0.00793651	119	0.00793651	1.06 [0.01-83.76]	1	1
TRIM64C	tripartite motif containing 64C	11p11.12	646754	0.00809717	126	0.00793651	119	0.00793651	1.06 [0.01-83.76]	1	1
MXRA5	matrix remodeling associated 5	Xp22.33	25878	0.00809717	126	0	119	0.015873	Inf [0.2-Inf]	0.234895	1
SMPD3	sphingomyelin phosphodiesterase 3	16q22.1	55512	0.00809717	126	0	119	0.015873	Inf [0.2-Inf]	0.234895	1
DPY19L4	dpy-19 like 4	8q22.1	286148	0.00809717	126	0	119	0.015873	Inf [0.2-Inf]	0.234895	1
RSPH6A	radial spoke head 6 homolog A	19q13.32	81492	0.00809717	126	0.00793651	119	0.00793651	1.06 [0.01-83.76]	1	1
CUZD1	CUB and zona pellucida like domains 1	10q26.13	50624	0.00809717	126	0.00793651	119	0.00793651	1.06 [0.01-83.76]	1	1
VN1R2	vomeronasal 1 receptor 2	19q13.42	317701	0.00809717	126	0	119	0.015873	Inf [0.2-Inf]	0.234895	1
TTF1	transcription termination factor 1	9q34.13	7270	0.00809717	126	0.00793651	119	0.00793651	1.06 [0.01-83.76]	1	1
MMP16	matrix metallopeptidase 16	8q21.3	4325	0.00809717	126	0	119	0.015873	Inf [0.2-Inf]	0.234895	1
SORBS2	sorbin and SH3 domain containing 2	4q35.1	8470	0.00809717	126	0	119	0.015873	Inf [0.2-Inf]	0.234895	1
LRIG2	leucine rich repeats and immunoglobulin like domains 2	1p13.2	9860	0.00809717	126	0	119	0.015873	Inf [0.2-Inf]	0.234895	1
KIAA1239	NACHT and WD repeat domain containing 2	4p14	57495	0.00809717	126	0	119	0.015873	Inf [0.2-Inf]	0.234895	1
WEE2	WEE2 oocyte meiosis inhibiting kinase	7q34	494551	0.00809717	126	0.00793651	119	0.00793651	1.06 [0.01-83.76]	1	1
SYNGAP1	synaptic Ras GTPase activating protein 1	6p21.32	8831	0.00809717	126	0.00793651	119	0.00793651	1.06 [0.01-83.76]	1	1
POTEB2	POTE ankyrin domain family member B2	15q11.2	100287399	0.00809717	126	0	119	0.015873	Inf [0.2-Inf]	0.234895	1
CILP	cartilage intermediate layer protein	15q22.31	8483	0.00809717	126	0.00793651	119	0.00793651	1.06 [0.01-83.76]	1	1
SP1	Sp1 transcription factor	12q13.13	6667	0.00809717	126	0	119	0.015873	Inf [0.2-Inf]	0.234895	1
PTX4	pentraxin 4	16p13.3	390667	0.00809717	126	0.00793651	119	0.00793651	1.06 [0.01-83.76]	1	1
CHODL	chondrolectin	21q21.1	140578	0.00809717	126	0.00793651	119	0.00793651	1.06 [0.01-83.76]	1	1
HHIPL1	HHIP like 1	14q32.2	84439	0.00809717	126	0	119	0.015873	Inf [0.2-Inf]	0.234895	1
KRTAP10.11	NA	NA	NA	0.00809717	126	0.00793651	119	0.00793651	1.06 [0.01-83.76]	1	1
ATP2B2	ATPase plasma membrane Ca2+ transporting 2	3p25.3	491	0.00809717	126	0.00793651	119	0.00793651	1.06 [0.01-83.76]	1	1
CCDC108	cilia and flagella associated protein 65	2q35	255101	0.00809717	126	0.00793651	119	0.00793651	1.06 [0.01-83.76]	1	1
CYP1A2	cytochrome P450 family 1 subfamily A member 2	15q24.1	1544	0.00809717	126	0	119	0.015873	Inf [0.2-Inf]	0.234895	1
PCDHB2	protocadherin beta 2	5q31.3	56133	0.00809717	126	0	119	0.015873	Inf [0.2-Inf]	0.234895	1
EPHA4	EPH receptor A4	2q36.1	2043	0.00809717	126	0.00793651	119	0.00793651	1.06 [0.01-83.76]	1	1
PENK	proenkephalin	8q12.1	5179	0.00809717	126	0	119	0.015873	Inf [0.2-Inf]	0.234895	1
ULK1	unc-51 like autophagy activating kinase 1	12q24.33	8408	0.00809717	126	0.00793651	119	0.00793651	1.06 [0.01-83.76]	1	1
RELA	RELA proto-oncogene, NF-kB subunit	11q13.1	5970	0.00809717	126	0.00793651	119	0.00793651	1.06 [0.01-83.76]	1	1
ABCF3	ATP binding cassette subfamily F member 3	3q27.1	55324	0.00809717	126	0.00793651	119	0.00793651	1.06 [0.01-83.76]	1	1
SEC31B	SEC31 homolog B, COPII coat complex component	10q24.31	25956	0.00809717	126	0.00793651	119	0.00793651	1.06 [0.01-83.76]	1	1
RSEL	NA	NA	NA	0.00809717	126	0.00793651	119	0.00793651	1.06 [0.01-83.76]	1	1
ABCA1	ATP binding cassette subfamily A member 1	9q31.1	19	0.00809717	126	0.00793651	119	0.00793651	1.06 [0.01-83.76]	1	1
GZMK	granzyme K	5q11.2	3003	0.00809717	126	0.00793651	119	0.00793651	1.06 [0.01-83.76]	1	1
TMIE	transmembrane inner ear	3p21.31	259236	0.00809717	126	0	119	0.015873	Inf [0.2-Inf]	0.234895	1
DMRT2	doublesex and mab-3 related transcription factor 2	9p24.3	10655	0.00809717	126	0.00793651	119	0.00793651	1.06 [0.01-83.76]	1	1
KRT75	keratin 75	12q13.13	9119	0.00809717	126	0.00793651	119	0.00793651	1.06 [0.01-83.76]	1	1
TJP3	tight junction protein 3	19p13.3	27134	0.00809717	126	0	119	0.015873	Inf [0.2-Inf]	0.234895	1
LRRD1	leucine rich repeats and death domain containing 1	7q21.2	401387	0.00809717	126	0.00793651	119	0.00793651	1.06 [0.01-83.76]	1	1
HNRNPM	heterogeneous nuclear ribonucleoprotein M	19p13.2	4670	0.00809717	126	0	119	0.015873	Inf [0.2-Inf]	0.234895	1
CGNL1	cingulin like 1	15q21.3	84952	0.00809717	126	0	119	0.015873	Inf [0.2-Inf]	0.234895	1
RSF1	remodeling and spacing factor 1	11q14.1	51773	0.00809717	126	0.00793651	119	0.00793651	1.06 [0.01-83.76]	1	1
CYP3A4	cytochrome P450 family 3 subfamily A member 4	7q22.1	1576	0.00809717	126	0.00793651	119	0.00793651	1.06 [0.01-83.76]	1	1
ZNF331	zinc finger protein 331	19q13.42	55422	0.00809717	126	0.00793651	119	0.00793651	1.06 [0.01-83.76]	1	1
OR2AP1	olfactory receptor family 2 subfamily AP member 1	12q13.2	121129	0.00809717	126	0.00793651	119	0.00793651	1.06 [0.01-83.76]	1	1
PSG5	pregnancy specific beta-1-glycoprotein 5	19q13.31	5673	0.00809717	126	0.00793651	119	0.00793651	1.06 [0.01-83.76]	1	1
KIAA0195	transmembrane protein 94	17q25.1	9772	0.00809717	126	0.00793651	119	0.00793651	1.06 [0.01-83.76]	1	1
HSP90AB1	heat shock protein 90 alpha family class B member 1	6p21.1	3326	0.00809717	126	0.00793651	119	0.00793651	1.06 [0.01-83.76]	1	1
GON4L	gon-4 like	1q22	54856	0.00809717	126	0.00793651	119	0.00793651	1.06 [0.01-83.76]	1	1
RPN2	ribophorin II	20q11.23	6185	0.00809717	126	0.00793651	119	0.00793651	1.06 [0.01-83.76]	1	1
GPR115	adhesion G protein-coupled receptor F4	6p12.3	221393	0.00809717	126	0.00793651	119	0.00793651	1.06 [0.01-83.76]	1	1
CYP2C19	cytochrome P450 family 2 subfamily C member 19	10q23.33	1557	0.00809717	126	0.00793651	119	0.00793651	1.06 [0.01-83.76]	1	1
OR10W1	olfactory receptor family 10 subfamily W member 1	11q12.1	81341	0.00809717	126	0.00793651	119	0.00793651	1.06 [0.01-83.76]	1	1
TCF12	transcription factor 12	15q21.3	6938	0.00809717	126	0	119	0.015873	Inf [0.2-Inf]	0.234895	1
PRKCQ	protein kinase C theta	10p15.1	5588	0.00809717	126	0.00793651	119	0.00793651	1.06 [0.01-83.76]	1	1
UNC5A	unc-5 netrin receptor A	5q35.2	90249	0.00809717	126	0	119	0.015873	Inf [0.2-Inf]	0.234895	1
RAD21L1	RAD21 cohesin complex component like 1	20p13	642636	0.00809717	126	0	119	0.015873	Inf [0.2-Inf]	0.234895	1
CA2	carbonic anhydrase 2	8q21.2	760	0.00809717	126	0.00793651	119	0.00793651	1.06 [0.01-83.76]	1	1
FNDC7	fibronectin type III domain containing 7	1p13.3	163479	0.00809717	126	0.00793651	119	0.00793651	1.06 [0.01-83.76]	1	1
FADS1	fatty acid desaturase 1	11q12.2	3992	0.00809717	126	0.00793651	119	0.00793651	1.06 [0.01-83.76]	1	1
MEFV	MEFV innate immuity regulator, pyrin	16p13.3	4210	0.00809717	126	0.00793651	119	0.00793651	1.06 [0.01-83.76]	1	1
COL11A1	collagen type XI alpha 1 chain	1p21.1	1301	0.00809717	126	0.00793651	119	0.00793651	1.06 [0.01-83.76]	1	1
LGR6	leucine rich repeat containing G protein-coupled receptor 6	1q32.1	59352	0.00809717	126	0	119	0.015873	Inf [0.2-Inf]	0.234895	1
MYO18A	myosin XVIIIA	17q11.2	399687	0.00809717	126	0.00793651	119	0.00793651	1.06 [0.01-83.76]	1	1
RNF150	ring finger protein 150	4q31.21	57484	0.00809717	126	0.00793651	119	0.00793651	1.06 [0.01-83.76]	1	1
DSE	dermatan sulfate epimerase	6q22.1	29940	0.00809717	126	0	119	0.015873	Inf [0.2-Inf]	0.234895	1
OR4K13	olfactory receptor family 4 subfamily K member 13	14q11.2	390433	0.00809717	126	0.00793651	119	0.00793651	1.06 [0.01-83.76]	1	1
DUOX2	dual oxidase 2	15q21.1	50506	0.00809717	126	0.00793651	119	0.00793651	1.06 [0.01-83.76]	1	1
TMEM108	transmembrane protein 108	3q22.1	66000	0.00809717	126	0.00793651	119	0.00793651	1.06 [0.01-83.76]	1	1
NOP2	NOP2 nucleolar protein	12p13.31	4839	0.00809717	126	0.00793651	119	0.00793651	1.06 [0.01-83.76]	1	1
MAPK8IP3	mitogen-activated protein kinase 8 interacting protein 3	16p13.3	23162	0.00809717	126	0.00793651	119	0.00793651	1.06 [0.01-83.76]	1	1
EXD3	exonuclease 3'-5' domain containing 3	9q34.3	54932	0.00809717	126	0.00793651	119	0.00793651	1.06 [0.01-83.76]	1	1
CASP4	caspase 4	11q22.3	837	0.00809717	126	0	119	0.015873	Inf [0.2-Inf]	0.234895	1
ENTHD1	ENTH domain containing 1	22q13.1	150350	0.00809717	126	0	119	0.015873	Inf [0.2-Inf]	0.234895	1
ASXL2	ASXL transcriptional regulator 2	2p23.3	55252	0.00809717	126	0.00793651	119	0.00793651	1.06 [0.01-83.76]	1	1
NUP205	nucleoporin 205	7q33	23165	0.00809717	126	0.00793651	119	0.00793651	1.06 [0.01-83.76]	1	1
PDE4D	phosphodiesterase 4D	5q11.2-q12.1	5144	0.00809717	126	0.00793651	119	0.00793651	1.06 [0.01-83.76]	1	1
MICAL3	microtubule associated monooxygenase, calponin and LIM domain containing 3	22q11.21	57553	0.00809717	126	0.00793651	119	0.00793651	1.06 [0.01-83.76]	1	1
KMT2E	lysine methyltransferase 2E (inactive)	7q22.3	55904	0.00809717	126	0.00793651	119	0.00793651	1.06 [0.01-83.76]	1	1
BRCA2	BRCA2 DNA repair associated	13q13.1	675	0.00809717	126	0.00793651	119	0.00793651	1.06 [0.01-83.76]	1	1
SUMO3	small ubiquitin like modifier 3	21q22.3	6612	0.00809717	126	0	119	0.00793651	Inf [0.03-Inf]	0.485714	1
FOXD4L1	forkhead box D4 like 1	2q14.1	200350	0.00809717	126	0.00793651	119	0.00793651	1.06 [0.01-83.76]	1	1
MYRFL	myelin regulatory factor like	12q15	196446	0.00809717	126	0	119	0.015873	Inf [0.2-Inf]	0.234895	1
PIAS1	protein inhibitor of activated STAT 1	15q23	8554	0.00809717	126	0	119	0.015873	Inf [0.2-Inf]	0.234895	1
SEC63	SEC63 homolog, protein translocation regulator	6q21	11231	0.00809717	126	0.00793651	119	0.00793651	1.06 [0.01-83.76]	1	1
SH3GLB1	SH3 domain containing GRB2 like, endophilin B1	1p22.3	51100	0.00809717	126	0.00793651	119	0.00793651	1.06 [0.01-83.76]	1	1
EFCAB3	EF-hand calcium binding domain 3	17q23.2	146779	0.00809717	126	0	119	0.015873	Inf [0.2-Inf]	0.234895	1
KIAA1958	KIAA1958	9q32	158405	0.00809717	126	0	119	0.015873	Inf [0.2-Inf]	0.234895	1
VEPH1	ventricular zone expressed PH domain containing 1	3q25.31-q25.32	79674	0.00809717	126	0.00793651	119	0.00793651	1.06 [0.01-83.76]	1	1
PSME4	proteasome activator subunit 4	2p16.2	23198	0.00809717	126	0	119	0.015873	Inf [0.2-Inf]	0.234895	1
FGG	fibrinogen gamma chain	4q32.1	2266	0.00809717	126	0	119	0.015873	Inf [0.2-Inf]	0.234895	1
KIF7	kinesin family member 7	15q26.1	374654	0.00809717	126	0.00793651	119	0.00793651	1.06 [0.01-83.76]	1	1
NHSL2	NHS like 2	Xq13.1	340527	0.00809717	126	0.00793651	119	0.00793651	1.06 [0.01-83.76]	1	1
V1	immunoglobulin kappa variable 1-5	2p11.2	28299	0.00809717	126	0.00793651	119	0.00793651	1.06 [0.01-83.76]	1	1
POU2F1	POU class 2 homeobox 1	1q24.2	5451	0.00809717	126	0.00793651	119	0.00793651	1.06 [0.01-83.76]	1	1
CDKL5	cyclin dependent kinase like 5	Xp22.13	6792	0.00809717	126	0.00793651	119	0.00793651	1.06 [0.01-83.76]	1	1
GPRIN2	G protein regulated inducer of neurite outgrowth 2	10q11.22	9721	0.00809717	126	0.00793651	119	0.00793651	1.06 [0.01-83.76]	1	1
ALAD2	NA	NA	NA	0.00809717	126	0.00793651	119	0.00793651	1.06 [0.01-83.76]	1	1
SNTG1	syntrophin gamma 1	8q11.21	54212	0.00809717	126	0.00793651	119	0.00793651	1.06 [0.01-83.76]	1	1
ACSF2	acyl-CoA synthetase family member 2	17q21.33	80221	0.00809717	126	0.00793651	119	0.00793651	1.06 [0.01-83.76]	1	1
ACACB	acetyl-CoA carboxylase beta	12q24.11	32	0.00809717	126	0	119	0.015873	Inf [0.2-Inf]	0.234895	1
CSF2RB	colony stimulating factor 2 receptor subunit beta	22q12.3	1439	0.00809717	126	0.00793651	119	0.00793651	1.06 [0.01-83.76]	1	1
CHMP7	charged multivesicular body protein 7	8p21.3	91782	0.00809717	126	0.00793651	119	0.00793651	1.06 [0.01-83.76]	1	1
CHD3	chromodomain helicase DNA binding protein 3	17p13.1	1107	0.00809717	126	0.00793651	119	0.00793651	1.06 [0.01-83.76]	1	1
SPRED1	sprouty related EVH1 domain containing 1	15q14	161742	0.00809717	126	0.015873	119	0	0 [0-5.63]	0.498361	1
TCF19	transcription factor 19	6p21.33	6941	0.00809717	126	0.00793651	119	0.00793651	1.06 [0.01-83.76]	1	1
TBC1D29	TBC1 domain family member 29, pseudogene	17q11.2	26083	0.00809717	126	0.00793651	119	0.00793651	1.06 [0.01-83.76]	1	1
ALK	ALK receptor tyrosine kinase	2p23.2-p23.1	238	0.00809717	126	0.015873	119	0	0 [0-5.63]	0.498361	1
GLP1R	glucagon like peptide 1 receptor	6p21.2	2740	0.00809717	126	0.015873	119	0	0 [0-5.63]	0.498361	1
EEF1G	eukaryotic translation elongation factor 1 gamma	11q12.3	1937	0.00809717	126	0.015873	119	0	0 [0-5.63]	0.498361	1
NUAK1	NUAK family kinase 1	12q23.3	9891	0.00809717	126	0.00793651	119	0.00793651	1.06 [0.01-83.76]	1	1
CBLB	Cbl proto-oncogene B	3q13.11	868	0.00809717	126	0.015873	119	0	0 [0-5.63]	0.498361	1
MBD3	methyl-CpG binding domain protein 3	19p13.3	53615	0.00809717	126	0.015873	119	0	0 [0-5.63]	0.498361	1
ZAK	mitogen-activated protein kinase kinase kinase 20	2q31.1	51776	0.00809717	126	0.015873	119	0	0 [0-5.63]	0.498361	1
SLC6A7	solute carrier family 6 member 7	5q32	6534	0.00809717	126	0.00793651	119	0.00793651	1.06 [0.01-83.76]	1	1
CXorf64	proline rich 32	Xq25	100130613	0.00809717	126	0.015873	119	0	0 [0-5.63]	0.498361	1
UTP3	UTP3 small subunit processome component	4q13.3	57050	0.00809717	126	0.015873	119	0	0 [0-5.63]	0.498361	1
GCOM1	GCOM1, MYZAP-POLR2M combined locus	15q21.3	145781	0.00809717	126	0.00793651	119	0.00793651	1.06 [0.01-83.76]	1	1
DAGLA	diacylglycerol lipase alpha	11q12.2	747	0.00809717	126	0.00793651	119	0.00793651	1.06 [0.01-83.76]	1	1
ZSCAN20	zinc finger and SCAN domain containing 20	1p35.1	7579	0.00809717	126	0.015873	119	0	0 [0-5.63]	0.498361	1
PRRC2C	proline rich coiled-coil 2C	1q24.3	23215	0.00809717	126	0.015873	119	0	0 [0-5.63]	0.498361	1
MRPL44	mitochondrial ribosomal protein L44	2q36.1	65080	0.00809717	126	0.00793651	119	0.00793651	1.06 [0.01-83.76]	1	1
PARP14	poly(ADP-ribose) polymerase family member 14	3q21.1	54625	0.00809717	126	0.00793651	119	0.00793651	1.06 [0.01-83.76]	1	1
PCDHGA10	protocadherin gamma subfamily A, 10	5q31.3	56106	0.00809717	126	0.015873	119	0	0 [0-5.63]	0.498361	1
MED14	mediator complex subunit 14	Xp11.4	9282	0.00809717	126	0.015873	119	0	0 [0-5.63]	0.498361	1
OR4C15	olfactory receptor family 4 subfamily C member 15	11q11	81309	0.00809717	126	0.015873	119	0	0 [0-5.63]	0.498361	1
LRRC30	leucine rich repeat containing 30	18p11.23	339291	0.00809717	126	0.015873	119	0	0 [0-5.63]	0.498361	1
AKAP12	A-kinase anchoring protein 12	6q25.1	9590	0.00809717	126	0.015873	119	0	0 [0-5.63]	0.498361	1
PDGFRB	platelet derived growth factor receptor beta	5q32	5159	0.00809717	126	0.015873	119	0	0 [0-5.63]	0.498361	1
ABCA8	ATP binding cassette subfamily A member 8	17q24.2	10351	0.00809717	126	0.00793651	119	0.00793651	1.06 [0.01-83.76]	1	1
KLHL11	kelch like family member 11	17q21.2	55175	0.00809717	126	0.00793651	119	0.00793651	1.06 [0.01-83.76]	1	1
FKBP10	FKBP prolyl isomerase 10	17q21.2	60681	0.00809717	126	0.00793651	119	0.00793651	1.06 [0.01-83.76]	1	1
ARHGEF17	Rho guanine nucleotide exchange factor 17	11q13.4	9828	0.00809717	126	0.00793651	119	0.00793651	1.06 [0.01-83.76]	1	1
PRODH2	proline dehydrogenase 2	19q13.12	58510	0.00809717	126	0	119	0.00793651	Inf [0.03-Inf]	0.485714	1
SPEG	striated muscle enriched protein kinase	2q35	10290	0.00809717	126	0	119	0.00793651	Inf [0.03-Inf]	0.485714	1
AK5	adenylate kinase 5	1p31.1	26289	0.00809717	126	0.00793651	119	0	0 [0-41.29]	1	1
PCDHB11	protocadherin beta 11	5q31.3	56125	0.00809717	126	0	119	0.00793651	Inf [0.03-Inf]	0.485714	1
ENPP3	ectonucleotide pyrophosphatase/phosphodiesterase 3	6q23.2	5169	0.00809717	126	0.00793651	119	0	0 [0-41.29]	1	1
AFM	afamin	4q13.3	173	0.00809717	126	0.00793651	119	0	0 [0-41.29]	1	1
PCF11	PCF11 cleavage and polyadenylation factor subunit	11q14.1	51585	0.00809717	126	0.00793651	119	0	0 [0-41.29]	1	1
AP5B1	adaptor related protein complex 5 subunit beta 1	11q13.1	91056	0.00809717	126	0	119	0.00793651	Inf [0.03-Inf]	0.485714	1
OS9	OS9 endoplasmic reticulum lectin	12q13.3-q14.1	10956	0.00809717	126	0.00793651	119	0.00793651	1.06 [0.01-83.76]	1	1
RANBP17	RAN binding protein 17	5q35.1	64901	0.00809717	126	0	119	0.015873	Inf [0.2-Inf]	0.234895	1
HSP90AA1	heat shock protein 90 alpha family class A member 1	14q32.31	3320	0.00809717	126	0.00793651	119	0.00793651	1.06 [0.01-83.76]	1	1
ARID2	AT-rich interaction domain 2	12q12	196528	0.00809717	126	0.00793651	119	0.00793651	1.06 [0.01-83.76]	1	1
MMD2	monocyte to macrophage differentiation associated 2	7p22.1	221938	0.00809717	126	0	119	0.015873	Inf [0.2-Inf]	0.234895	1
SARS	seryl-tRNA synthetase 1	1p13.3	6301	0.00809717	126	0	119	0.015873	Inf [0.2-Inf]	0.234895	1
CAPS2	calcyphosine 2	12q21.1-q21.2	84698	0.00809717	126	0	119	0.015873	Inf [0.2-Inf]	0.234895	1
CCDC135	dynein regulatory complex subunit 7	16q21	84229	0.00809717	126	0.00793651	119	0.00793651	1.06 [0.01-83.76]	1	1
H6PD	hexose-6-phosphate dehydrogenase/glucose 1-dehydrogenase	1p36.22	9563	0.00809717	126	0.00793651	119	0.00793651	1.06 [0.01-83.76]	1	1
HDAC6	histone deacetylase 6	Xp11.23	10013	0.00809717	126	0.00793651	119	0.00793651	1.06 [0.01-83.76]	1	1
MAP2K3	mitogen-activated protein kinase kinase 3	17p11.2	5606	0.00809717	126	0.00793651	119	0.00793651	1.06 [0.01-83.76]	1	1
POTEG	POTE ankyrin domain family member G	14q11.2	404785	0.00809717	126	0.00793651	119	0.00793651	1.06 [0.01-83.76]	1	1
NPVF	neuropeptide VF precursor	7p15.3	64111	0.00809717	126	0.00793651	119	0.00793651	1.06 [0.01-83.76]	1	1
LHX8	LIM homeobox 8	1p31.1	431707	0.00809717	126	0	119	0.015873	Inf [0.2-Inf]	0.234895	1
CRISPLD1	cysteine rich secretory protein LCCL domain containing 1	8q21.13	83690	0.00809717	126	0	119	0.015873	Inf [0.2-Inf]	0.234895	1
RASA3	RAS p21 protein activator 3	13q34	22821	0.00809717	126	0	119	0.015873	Inf [0.2-Inf]	0.234895	1
ABCG1	ATP binding cassette subfamily G member 1	21q22.3	9619	0.00809717	126	0	119	0.015873	Inf [0.2-Inf]	0.234895	1
PKNOX2	PBX/knotted 1 homeobox 2	11q24.2	63876	0.00809717	126	0.00793651	119	0.00793651	1.06 [0.01-83.76]	1	1
TICAM1	TIR domain containing adaptor molecule 1	19p13.3	148022	0.00809717	126	0	119	0.015873	Inf [0.2-Inf]	0.234895	1
EHBP1	EH domain binding protein 1	2p15	23301	0.00809717	126	0	119	0.015873	Inf [0.2-Inf]	0.234895	1
ZNF407	zinc finger protein 407	18q22.3	55628	0.00809717	126	0	119	0.015873	Inf [0.2-Inf]	0.234895	1
CHPF2	chondroitin polymerizing factor 2	7q36.1	54480	0.00809717	126	0.00793651	119	0.00793651	1.06 [0.01-83.76]	1	1
TBC1D15	TBC1 domain family member 15	12q21.1	64786	0.00809717	126	0	119	0.015873	Inf [0.2-Inf]	0.234895	1
IKBKAP	elongator acetyltransferase complex subunit 1	9q31.3	8518	0.00809717	126	0.00793651	119	0.00793651	1.06 [0.01-83.76]	1	1
RPF2	ribosome production factor 2 homolog	6q21	84154	0.00809717	126	0.00793651	119	0.00793651	1.06 [0.01-83.76]	1	1
CATSPER1	cation channel sperm associated 1	11q13.1	117144	0.00809717	126	0	119	0.015873	Inf [0.2-Inf]	0.234895	1
NUTM2B	NUT family member 2B	10q22.3	729262	0.00809717	126	0.00793651	119	0.00793651	1.06 [0.01-83.76]	1	1
BEND4	BEN domain containing 4	4p13	389206	0.00809717	126	0.00793651	119	0.00793651	1.06 [0.01-83.76]	1	1
FGB	fibrinogen beta chain	4q31.3	2244	0.00809717	126	0.00793651	119	0.00793651	1.06 [0.01-83.76]	1	1
MAMDC4	MAM domain containing 4	9q34.3	158056	0.00809717	126	0.00793651	119	0.00793651	1.06 [0.01-83.76]	1	1
BAIAP2	BAR/IMD domain containing adaptor protein 2	17q25.3	10458	0.00809717	126	0.015873	119	0	0 [0-5.63]	0.498361	1
HNRNPD	heterogeneous nuclear ribonucleoprotein D	4q21.22	3184	0.00809717	126	0.015873	119	0	0 [0-5.63]	0.498361	1
ITGB4	integrin subunit beta 4	17q25.1	3691	0.00809717	126	0.00793651	119	0.00793651	1.06 [0.01-83.76]	1	1
TSPAN7	tetraspanin 7	Xp11.4	7102	0.00809717	126	0.015873	119	0	0 [0-5.63]	0.498361	1
TUBB4A	tubulin beta 4A class IVa	19p13.3	10382	0.00809717	126	0.015873	119	0	0 [0-5.63]	0.498361	1
TRPS1	transcriptional repressor GATA binding 1	8q23.3	7227	0.00809717	126	0.015873	119	0	0 [0-5.63]	0.498361	1
IPO5	importin 5	13q32.2	3843	0.00809717	126	0.015873	119	0	0 [0-5.63]	0.498361	1
SLC16A11	solute carrier family 16 member 11	17p13.1	162515	0.00809717	126	0.00793651	119	0.00793651	1.06 [0.01-83.76]	1	1
QSOX2	quiescin sulfhydryl oxidase 2	9q34.3	169714	0.00809717	126	0.015873	119	0	0 [0-5.63]	0.498361	1
RANBP10	RAN binding protein 10	16q22.1	57610	0.00809717	126	0.015873	119	0	0 [0-5.63]	0.498361	1
ARHGAP35	Rho GTPase activating protein 35	19q13.32	2909	0.00809717	126	0.015873	119	0	0 [0-5.63]	0.498361	1
CX3CL1	C-X3-C motif chemokine ligand 1	16q21	6376	0.00809717	126	0.015873	119	0	0 [0-5.63]	0.498361	1
STX16.NPEPL1	NA	NA	NA	0.00809717	126	0.015873	119	0	0 [0-5.63]	0.498361	1
FBXL16	F-box and leucine rich repeat protein 16	16p13.3	146330	0.00809717	126	0.00793651	119	0	0 [0-41.29]	1	1
STK17B	serine/threonine kinase 17b	2q32.3	9262	0.00809717	126	0.00793651	119	0.00793651	1.06 [0.01-83.76]	1	1
INSL4	insulin like 4	9p24.1	3641	0.00809717	126	0.00793651	119	0.00793651	1.06 [0.01-83.76]	1	1
ELL2	elongation factor for RNA polymerase II 2	5q15	22936	0.00809717	126	0.00793651	119	0.00793651	1.06 [0.01-83.76]	1	1
ZFC3H1	zinc finger C3H1-type containing	12q21.1	196441	0.00809717	126	0	119	0.015873	Inf [0.2-Inf]	0.234895	1
PASK	PAS domain containing serine/threonine kinase	2q37.3	23178	0.00809717	126	0.00793651	119	0.00793651	1.06 [0.01-83.76]	1	1
NOL10	nucleolar protein 10	2p25.1	79954	0.00809717	126	0.00793651	119	0.00793651	1.06 [0.01-83.76]	1	1
KIAA0922	transmembrane 131 like	4q31.3	23240	0.00809717	126	0.015873	119	0	0 [0-5.63]	0.498361	1
PTK2B	protein tyrosine kinase 2 beta	8p21.2	2185	0.00809717	126	0.015873	119	0	0 [0-5.63]	0.498361	1
PARP8	poly(ADP-ribose) polymerase family member 8	5q11.1	79668	0.00809717	126	0.015873	119	0	0 [0-5.63]	0.498361	1
ZFP42	ZFP42 zinc finger protein	4q35.2	132625	0.00809717	126	0.015873	119	0	0 [0-5.63]	0.498361	1
SETD2	SET domain containing 2, histone lysine methyltransferase	3p21.31	29072	0.00809717	126	0.015873	119	0	0 [0-5.63]	0.498361	1
KPRP	keratinocyte proline rich protein	1q21.3	448834	0.00809717	126	0.00793651	119	0.00793651	1.06 [0.01-83.76]	1	1
PAX4	paired box 4	7q32.1	5078	0.00809717	126	0.00793651	119	0.00793651	1.06 [0.01-83.76]	1	1
APEH	acylaminoacyl-peptide hydrolase	3p21.31	327	0.00809717	126	0.00793651	119	0	0 [0-41.29]	1	1
TAS1R1	taste 1 receptor member 1	1p36.31	80835	0.00809717	126	0.015873	119	0	0 [0-5.63]	0.498361	1
FANCC	FA complementation group C	9q22.32	2176	0.00809717	126	0.015873	119	0	0 [0-5.63]	0.498361	1
PIWIL1	piwi like RNA-mediated gene silencing 1	12q24.33	9271	0.00809717	126	0.015873	119	0	0 [0-5.63]	0.498361	1
PPP6R2	protein phosphatase 6 regulatory subunit 2	22q13.33	9701	0.00809717	126	0.015873	119	0	0 [0-5.63]	0.498361	1
CCDC168	coiled-coil domain containing 168	13q33.1	643677	0.00809717	126	0.00793651	119	0.00793651	1.06 [0.01-83.76]	1	1
MGAT4C	MGAT4 family member C	12q21.31-q21.32	25834	0.00809717	126	0.015873	119	0	0 [0-5.63]	0.498361	1
SEC62	SEC62 homolog, preprotein translocation factor	3q26.2	7095	0.00809717	126	0.015873	119	0	0 [0-5.63]	0.498361	1
TBC1D8B	TBC1 domain family member 8B	Xq22.3	54885	0.00809717	126	0.00793651	119	0.00793651	1.06 [0.01-83.76]	1	1
ZNF180	zinc finger protein 180	19q13.31	7733	0.00809717	126	0	119	0.015873	Inf [0.2-Inf]	0.234895	1
IL10RA	interleukin 10 receptor subunit alpha	11q23.3	3587	0.00809717	126	0	119	0.015873	Inf [0.2-Inf]	0.234895	1
COMP	cartilage oligomeric matrix protein	19p13.11	1311	0.00809717	126	0.00793651	119	0.00793651	1.06 [0.01-83.76]	1	1
OR1S2	olfactory receptor family 1 subfamily S member 2	11q12.1	219958	0.00809717	126	0	119	0.015873	Inf [0.2-Inf]	0.234895	1
FAM129A	niban apoptosis regulator 1	1q25.3	116496	0.00809717	126	0.00793651	119	0.00793651	1.06 [0.01-83.76]	1	1
AFAP1L2	actin filament associated protein 1 like 2	10q25.3	84632	0.00809717	126	0.00793651	119	0.00793651	1.06 [0.01-83.76]	1	1
HPSE2	heparanase 2 (inactive)	10q24.2	60495	0.00809717	126	0.00793651	119	0.00793651	1.06 [0.01-83.76]	1	1
ACSS2	acyl-CoA synthetase short chain family member 2	20q11.22	55902	0.00809717	126	0	119	0.015873	Inf [0.2-Inf]	0.234895	1
SGOL2	shugoshin 2	2q33.1	151246	0.00809717	126	0.00793651	119	0.00793651	1.06 [0.01-83.76]	1	1
ARHGAP18	Rho GTPase activating protein 18	6q22.33	93663	0.00809717	126	0.00793651	119	0.00793651	1.06 [0.01-83.76]	1	1
PALD1	phosphatase domain containing paladin 1	10q22.1	27143	0.00809717	126	0.00793651	119	0.00793651	1.06 [0.01-83.76]	1	1
MAPK15	mitogen-activated protein kinase 15	8q24.3	225689	0.00809717	126	0.00793651	119	0.00793651	1.06 [0.01-83.76]	1	1
ZNF175	zinc finger protein 175	19q13.41	7728	0.00809717	126	0	119	0.015873	Inf [0.2-Inf]	0.234895	1
KIF3B	kinesin family member 3B	20q11.21	9371	0.00809717	126	0.00793651	119	0.00793651	1.06 [0.01-83.76]	1	1
IDH1	isocitrate dehydrogenase (NADP(+)) 1	2q34	3417	0.00809717	126	0	119	0.015873	Inf [0.2-Inf]	0.234895	1
NRIP1	nuclear receptor interacting protein 1	21q11.2-q21.1	8204	0.00809717	126	0.00793651	119	0.00793651	1.06 [0.01-83.76]	1	1
SPATA31E1	SPATA31 subfamily E member 1	9q22.1	286234	0.00809717	126	0.00793651	119	0.00793651	1.06 [0.01-83.76]	1	1
LRP5	LDL receptor related protein 5	11q13.2	4041	0.00809717	126	0	119	0.015873	Inf [0.2-Inf]	0.234895	1
RIN2	Ras and Rab interactor 2	20p11.23	54453	0.00809717	126	0	119	0.015873	Inf [0.2-Inf]	0.234895	1
OR10C1	olfactory receptor family 10 subfamily C member 1	6p22.1	442194	0.00809717	126	0.00793651	119	0.00793651	1.06 [0.01-83.76]	1	1
FYB	FYN binding protein 1	5p13.1	2533	0.00809717	126	0.00793651	119	0.00793651	1.06 [0.01-83.76]	1	1
ANKEF1	ankyrin repeat and EF-hand domain containing 1	20p12.2	63926	0.00809717	126	0.00793651	119	0.00793651	1.06 [0.01-83.76]	1	1
KIAA2018	upstream transcription factor family member 3	3q13.2	205717	0.00809717	126	0.00793651	119	0.00793651	1.06 [0.01-83.76]	1	1
CYP2E1	cytochrome P450 family 2 subfamily E member 1	10q26.3	1571	0.00809717	126	0.00793651	119	0.00793651	1.06 [0.01-83.76]	1	1
TUBAL3	tubulin alpha like 3	10p15.1	79861	0.00809717	126	0.00793651	119	0.00793651	1.06 [0.01-83.76]	1	1
DENND4A	DENN domain containing 4A	15q22.31	10260	0.00809717	126	0	119	0.015873	Inf [0.2-Inf]	0.234895	1
RFPL3	ret finger protein like 3	22q12.3	10738	0.00809717	126	0.00793651	119	0.00793651	1.06 [0.01-83.76]	1	1
SYNCRIP	synaptotagmin binding cytoplasmic RNA interacting protein	6q14.3	10492	0.00809717	126	0.00793651	119	0.00793651	1.06 [0.01-83.76]	1	1
PRKD3	protein kinase D3	2p22.2	23683	0.00809717	126	0	119	0.015873	Inf [0.2-Inf]	0.234895	1
IKZF3	IKAROS family zinc finger 3	17q12-q21.1	22806	0.00809717	126	0	119	0.015873	Inf [0.2-Inf]	0.234895	1
UGT1A5	UDP glucuronosyltransferase family 1 member A5	2q37.1	54579	0.00809717	126	0.00793651	119	0.00793651	1.06 [0.01-83.76]	1	1
TRIM21	tripartite motif containing 21	11p15.4	6737	0.00809717	126	0.00793651	119	0.00793651	1.06 [0.01-83.76]	1	1
FOXO4	forkhead box O4	Xq13.1	4303	0.00809717	126	0	119	0.015873	Inf [0.2-Inf]	0.234895	1
OR8K3	olfactory receptor family 8 subfamily K member 3 (gene/pseudogene)	11q12.1	219473	0.00809717	126	0.00793651	119	0.00793651	1.06 [0.01-83.76]	1	1
AP3D1	adaptor related protein complex 3 subunit delta 1	19p13.3	8943	0.00809717	126	0	119	0.015873	Inf [0.2-Inf]	0.234895	1
FBN3	fibrillin 3	19p13.2	84467	0.00809717	126	0.00793651	119	0.00793651	1.06 [0.01-83.76]	1	1
ZNF443	zinc finger protein 443	19p13.2	10224	0.00809717	126	0	119	0.015873	Inf [0.2-Inf]	0.234895	1
MYLK3	myosin light chain kinase 3	16q11.2	91807	0.00809717	126	0	119	0.015873	Inf [0.2-Inf]	0.234895	1
LY75	lymphocyte antigen 75	2q24.2	4065	0.00809717	126	0	119	0.015873	Inf [0.2-Inf]	0.234895	1
MAPK6	mitogen-activated protein kinase 6	15q21.2	5597	0.00809717	126	0.00793651	119	0.00793651	1.06 [0.01-83.76]	1	1
GP6	glycoprotein VI platelet	19q13.42	51206	0.00809717	126	0.00793651	119	0.00793651	1.06 [0.01-83.76]	1	1
DACH2	dachshund family transcription factor 2	Xq21.2	117154	0.00809717	126	0	119	0.015873	Inf [0.2-Inf]	0.234895	1
FGF13	fibroblast growth factor 13	Xq26.3-q27.1	2258	0.00809717	126	0	119	0.015873	Inf [0.2-Inf]	0.234895	1
TUBB2B	tubulin beta 2B class IIb	6p25.2	347733	0.00809717	126	0.00793651	119	0.00793651	1.06 [0.01-83.76]	1	1
T10	NA	NA	NA	0.00809717	126	0.015873	119	0	0 [0-5.63]	0.498361	1
CCDC157	coiled-coil domain containing 157	22q12.2	550631	0.00809717	126	0.015873	119	0	0 [0-5.63]	0.498361	1
WDR66	cilia and flagella associated protein 251	12q24.31	144406	0.00809717	126	0.015873	119	0	0 [0-5.63]	0.498361	1
GUSB	glucuronidase beta	7q11.21	2990	0.00809717	126	0.015873	119	0	0 [0-5.63]	0.498361	1
ZKSCAN8	zinc finger with KRAB and SCAN domains 8	6p22.1	7745	0.00809717	126	0.00793651	119	0.00793651	1.06 [0.01-83.76]	1	1
SUZ12	SUZ12 polycomb repressive complex 2 subunit	17q11.2	23512	0.00809717	126	0.015873	119	0	0 [0-5.63]	0.498361	1
KIAA0907	KH domain containing 4, pre-mRNA splicing factor	1q22	22889	0.00809717	126	0.015873	119	0	0 [0-5.63]	0.498361	1
SOX5	SRY-box transcription factor 5	12p12.1	6660	0.00809717	126	0.00793651	119	0.00793651	1.06 [0.01-83.76]	1	1
FUT10	fucosyltransferase 10	8p12	84750	0.00809717	126	0.00793651	119	0.00793651	1.06 [0.01-83.76]	1	1
ACLY	ATP citrate lyase	17q21.2	47	0.00809717	126	0	119	0.015873	Inf [0.2-Inf]	0.234895	1
HUNK	hormonally up-regulated Neu-associated kinase	21q22.11	30811	0.00809717	126	0	119	0.015873	Inf [0.2-Inf]	0.234895	1
CHST10	carbohydrate sulfotransferase 10	2q11.2	9486	0.00809717	126	0	119	0.015873	Inf [0.2-Inf]	0.234895	1
ANO2	anoctamin 2	12p13.31	57101	0.00809717	126	0.00793651	119	0.00793651	1.06 [0.01-83.76]	1	1
SASH1	SAM and SH3 domain containing 1	6q24.3-q25.1	23328	0.00809717	126	0.00793651	119	0.00793651	1.06 [0.01-83.76]	1	1
PPP1R13B	protein phosphatase 1 regulatory subunit 13B	14q32.33	23368	0.00809717	126	0.00793651	119	0.00793651	1.06 [0.01-83.76]	1	1
SEMA6A	semaphorin 6A	5q23.1	57556	0.00809717	126	0.00793651	119	0.00793651	1.06 [0.01-83.76]	1	1
RIN3	Ras and Rab interactor 3	14q32.12	79890	0.00809717	126	0.00793651	119	0.00793651	1.06 [0.01-83.76]	1	1
MAMLD1	mastermind like domain containing 1	Xq28	10046	0.00809717	126	0.015873	119	0	0 [0-5.63]	0.498361	1
CSGALCT1	NA	NA	NA	0.00809717	126	0.00793651	119	0.00793651	1.06 [0.01-83.76]	1	1
CEP152	centrosomal protein 152	15q21.1	22995	0.00809717	126	0.015873	119	0	0 [0-5.63]	0.498361	1
NUP93	nucleoporin 93	16q13	9688	0.00809717	126	0.015873	119	0	0 [0-5.63]	0.498361	1
NCOA5	nuclear receptor coactivator 5	20q13.12	57727	0.00809717	126	0.015873	119	0	0 [0-5.63]	0.498361	1
RTEL1	regulator of telomere elongation helicase 1	20q13.33	51750	0.00809717	126	0.015873	119	0	0 [0-5.63]	0.498361	1
LPPR2	phospholipid phosphatase related 2	19p13.2	64748	0.00809717	126	0.015873	119	0	0 [0-5.63]	0.498361	1
WDR47	WD repeat domain 47	1p13.3	22911	0.00809717	126	0.015873	119	0	0 [0-5.63]	0.498361	1
OR1C1	olfactory receptor family 1 subfamily C member 1	1q44	26188	0.00809717	126	0.015873	119	0	0 [0-5.63]	0.498361	1
TOX3	TOX high mobility group box family member 3	16q12.1	27324	0.00809717	126	0.00793651	119	0.00793651	1.06 [0.01-83.76]	1	1
SKA3	spindle and kinetochore associated complex subunit 3	13q12.11	221150	0.00809717	126	0.015873	119	0	0 [0-5.63]	0.498361	1
PITPNM2	phosphatidylinositol transfer protein membrane associated 2	12q24.31	57605	0.00809717	126	0.015873	119	0	0 [0-5.63]	0.498361	1
RARS	arginyl-tRNA synthetase 1	5q34	5917	0.00809717	126	0.00793651	119	0.00793651	1.06 [0.01-83.76]	1	1
MYO10	myosin X	5p15.1	4651	0.00809717	126	0.00793651	119	0.00793651	1.06 [0.01-83.76]	1	1
TLN1	talin 1	9p13.3	7094	0.00809717	126	0.00793651	119	0.00793651	1.06 [0.01-83.76]	1	1
CSPG5	chondroitin sulfate proteoglycan 5	3p21.31	10675	0.00809717	126	0.00793651	119	0.00793651	1.06 [0.01-83.76]	1	1
BDH2	3-hydroxybutyrate dehydrogenase 2	4q24	56898	0.00809717	126	0.015873	119	0	0 [0-5.63]	0.498361	1
NEK10	NIMA related kinase 10	3p24.1	152110	0.00809717	126	0.00793651	119	0.00793651	1.06 [0.01-83.76]	1	1
SLC4A5	solute carrier family 4 member 5	2p13.1	57835	0.00809717	126	0.015873	119	0	0 [0-5.63]	0.498361	1
IL9R	interleukin 9 receptor	Xq28 and Yq12	3581	0.00809717	126	0.015873	119	0	0 [0-5.63]	0.498361	1
RGMA	repulsive guidance molecule BMP co-receptor a	15q26.1	56963	0.00809717	126	0.015873	119	0	0 [0-5.63]	0.498361	1
APOBR	apolipoprotein B receptor	16p12.1	55911	0.00809717	126	0.00793651	119	0.00793651	1.06 [0.01-83.76]	1	1
FGF3	fibroblast growth factor 3	11q13.3	2248	0.00809717	126	0.015873	119	0	0 [0-5.63]	0.498361	1
C5	complement C5	9q33.2	727	0.00809717	126	0.015873	119	0	0 [0-5.63]	0.498361	1
SLC12A2	solute carrier family 12 member 2	5q23.3	6558	0.00809717	126	0.00793651	119	0.00793651	1.06 [0.01-83.76]	1	1
SPHK2	sphingosine kinase 2	19q13.33	56848	0.00809717	126	0.015873	119	0	0 [0-5.63]	0.498361	1
OLFML3	olfactomedin like 3	1p13.2	56944	0.00809717	126	0.015873	119	0	0 [0-5.63]	0.498361	1
AARS2	alanyl-tRNA synthetase 2, mitochondrial	6p21.1	57505	0.00809717	126	0.00793651	119	0.00793651	1.06 [0.01-83.76]	1	1
SCAF4	SR-related CTD associated factor 4	21q22.11	57466	0.00809717	126	0.00793651	119	0.00793651	1.06 [0.01-83.76]	1	1
ATP7B	ATPase copper transporting beta	13q14.3	540	0.00809717	126	0.015873	119	0	0 [0-5.63]	0.498361	1
MST1R	macrophage stimulating 1 receptor	3p21.31	4486	0.00809717	126	0.00793651	119	0.00793651	1.06 [0.01-83.76]	1	1
C10orf54	V-set immunoregulatory receptor	10q22.1	64115	0.00809717	126	0.015873	119	0	0 [0-5.63]	0.498361	1
THBS3	thrombospondin 3	1q22	7059	0.00809717	126	0.015873	119	0	0 [0-5.63]	0.498361	1
KSR1	kinase suppressor of ras 1	17q11.2	8844	0.00809717	126	0.015873	119	0	0 [0-5.63]	0.498361	1
VWDE	von Willebrand factor D and EGF domains	7p21.3	221806	0.00809717	126	0.00793651	119	0.00793651	1.06 [0.01-83.76]	1	1
WASF3	WASP family member 3	13q12.13	10810	0.00809717	126	0.015873	119	0	0 [0-5.63]	0.498361	1
GLCE	glucuronic acid epimerase	15q23	26035	0.00809717	126	0.015873	119	0	0 [0-5.63]	0.498361	1
DOC2A	double C2 domain alpha	16p11.2	8448	0.00809717	126	0.015873	119	0	0 [0-5.63]	0.498361	1
STXBP1	syntaxin binding protein 1	9q34.11	6812	0.00809717	126	0.00793651	119	0.00793651	1.06 [0.01-83.76]	1	1
MAST2	microtubule associated serine/threonine kinase 2	1p34.1	23139	0.00809717	126	0.015873	119	0	0 [0-5.63]	0.498361	1
PCDHGC5	protocadherin gamma subfamily C, 5	5q31.3	56097	0.00809717	126	0.015873	119	0	0 [0-5.63]	0.498361	1
KIF17	kinesin family member 17	1p36.12	57576	0.00809717	126	0.015873	119	0	0 [0-5.63]	0.498361	1
CUL1	cullin 1	7q36.1	8454	0.00809717	126	0.00793651	119	0.00793651	1.06 [0.01-83.76]	1	1
C15orf27	transmembrane protein 266	15q24.2	123591	0.00809717	126	0.015873	119	0	0 [0-5.63]	0.498361	1
BBOX1	gamma-butyrobetaine hydroxylase 1	11p14.2	8424	0.00809717	126	0.00793651	119	0.00793651	1.06 [0.01-83.76]	1	1
ALS2CL	ALS2 C-terminal like	3p21.31	259173	0.00809717	126	0.015873	119	0	0 [0-5.63]	0.498361	1
KLHDC3	kelch domain containing 3	6p21.1	116138	0.00809717	126	0.015873	119	0	0 [0-5.63]	0.498361	1
CCDC41	centrosomal protein 83	12q22	51134	0.00809717	126	0.00793651	119	0.00793651	1.06 [0.01-83.76]	1	1
C3orf20	chromosome 3 open reading frame 20	3p25.1	84077	0.00809717	126	0.015873	119	0	0 [0-5.63]	0.498361	1
EIF2AK3	eukaryotic translation initiation factor 2 alpha kinase 3	2p11.2	9451	0.00809717	126	0.015873	119	0	0 [0-5.63]	0.498361	1
ING2	inhibitor of growth family member 2	4q35.1	3622	0.00809717	126	0.00793651	119	0.00793651	1.06 [0.01-83.76]	1	1
ZNF341	zinc finger protein 341	20q11.22	84905	0.00809717	126	0.015873	119	0	0 [0-5.63]	0.498361	1
PBRM1	polybromo 1	3p21.1	55193	0.00809717	126	0.015873	119	0	0 [0-5.63]	0.498361	1
AIM1	crystallin beta-gamma domain containing 1	6q21	202	0.00809717	126	0.015873	119	0	0 [0-5.63]	0.498361	1
USP34	ubiquitin specific peptidase 34	2p15	9736	0.00809717	126	0.015873	119	0	0 [0-5.63]	0.498361	1
SEC16B	SEC16 homolog B, endoplasmic reticulum export factor	1q25.2	89866	0.00809717	126	0.015873	119	0	0 [0-5.63]	0.498361	1
ARHGAP33	Rho GTPase activating protein 33	19q13.12	115703	0.00809717	126	0.015873	119	0	0 [0-5.63]	0.498361	1
ARHGEF10L	Rho guanine nucleotide exchange factor 10 like	1p36.13	55160	0.00809717	126	0.015873	119	0	0 [0-5.63]	0.498361	1
PPP1R10	protein phosphatase 1 regulatory subunit 10	6p21.33	5514	0.00809717	126	0.00793651	119	0.00793651	1.06 [0.01-83.76]	1	1
PROM2	prominin 2	2q11.1	150696	0.00809717	126	0.015873	119	0	0 [0-5.63]	0.498361	1
SENP3	SUMO specific peptidase 3	17p13.1	26168	0.00809717	126	0.015873	119	0	0 [0-5.63]	0.498361	1
SPPL2C	signal peptide peptidase like 2C	17q21.31	162540	0.00809717	126	0.00793651	119	0.00793651	1.06 [0.01-83.76]	1	1
ACOT11	acyl-CoA thioesterase 11	1p32.3	26027	0.00809717	126	0.015873	119	0	0 [0-5.63]	0.498361	1
PPP1R9A	protein phosphatase 1 regulatory subunit 9A	7q21.3	55607	0.00809717	126	0.00793651	119	0.00793651	1.06 [0.01-83.76]	1	1
NEGR1	neuronal growth regulator 1	1p31.1	257194	0.00809717	126	0.015873	119	0	0 [0-5.63]	0.498361	1
WWP1	WW domain containing E3 ubiquitin protein ligase 1	8q21.3	11059	0.00809717	126	0.015873	119	0	0 [0-5.63]	0.498361	1
FPGT	fucose-1-phosphate guanylyltransferase	1p31.1	8790	0.00809717	126	0.015873	119	0	0 [0-5.63]	0.498361	1
CENPH	centromere protein H	5q13.2	64946	0.00809717	126	0.00793651	119	0.00793651	1.06 [0.01-83.76]	1	1
SULT6B1	sulfotransferase family 6B member 1	2p22.2	391365	0.00809717	126	0.015873	119	0	0 [0-5.63]	0.498361	1
BEND5	BEN domain containing 5	1p33	79656	0.00809717	126	0.00793651	119	0.00793651	1.06 [0.01-83.76]	1	1
CHRFAM7A	CHRNA7 (exons 5-10) and FAM7A (exons A-E) fusion	15q13.2	89832	0.00809717	126	0.00793651	119	0.00793651	1.06 [0.01-83.76]	1	1
PCSK4	proprotein convertase subtilisin/kexin type 4	19p13.3	54760	0.00809717	126	0.015873	119	0	0 [0-5.63]	0.498361	1
TERF1	telomeric repeat binding factor 1	8q21.11	7013	0.00809717	126	0.015873	119	0	0 [0-5.63]	0.498361	1
TMEM132A	transmembrane protein 132A	11q12.2	54972	0.00809717	126	0.015873	119	0	0 [0-5.63]	0.498361	1
RNF25	ring finger protein 25	2q35	64320	0.00809717	126	0.015873	119	0	0 [0-5.63]	0.498361	1
MAP3K9	mitogen-activated protein kinase kinase kinase 9	14q24.2	4293	0.00809717	126	0.015873	119	0	0 [0-5.63]	0.498361	1
TRIM26	tripartite motif containing 26	6p22.1	7726	0.00809717	126	0.00793651	119	0.00793651	1.06 [0.01-83.76]	1	1
PTPRO	protein tyrosine phosphatase receptor type O	12p12.3|12p13-p12	5800	0.00809717	126	0.015873	119	0	0 [0-5.63]	0.498361	1
PGA5	pepsinogen A5	11q12.2	5222	0.00809717	126	0.015873	119	0	0 [0-5.63]	0.498361	1
BBS9	Bardet-Biedl syndrome 9	7p14.3	27241	0.00809717	126	0.015873	119	0	0 [0-5.63]	0.498361	1
NDUFA7	NADH:ubiquinone oxidoreductase subunit A7	19p13.2	4701	0.00809717	126	0.015873	119	0	0 [0-5.63]	0.498361	1
TRPV6	transient receptor potential cation channel subfamily V member 6	7q34	55503	0.00809717	126	0.00793651	119	0.00793651	1.06 [0.01-83.76]	1	1
CCDC141	coiled-coil domain containing 141	2q31.2	285025	0.00809717	126	0.00793651	119	0.00793651	1.06 [0.01-83.76]	1	1
PIEZO1	piezo type mechanosensitive ion channel component 1	16q24.3	9780	0.00809717	126	0.00793651	119	0.00793651	1.06 [0.01-83.76]	1	1
ZMYM2	zinc finger MYM-type containing 2	13q12.11	7750	0.00809717	126	0.00793651	119	0.00793651	1.06 [0.01-83.76]	1	1
RAB9B	RAB9B, member RAS oncogene family	Xq22.2	51209	0.00809717	126	0.00793651	119	0.00793651	1.06 [0.01-83.76]	1	1
TMTC1	transmembrane O-mannosyltransferase targeting cadherins 1	12p11.22	83857	0.00809717	126	0	119	0.015873	Inf [0.2-Inf]	0.234895	1
MAG	myelin associated glycoprotein	19q13.12	4099	0.00809717	126	0.00793651	119	0.00793651	1.06 [0.01-83.76]	1	1
VIPR1	vasoactive intestinal peptide receptor 1	3p22.1	7433	0.00809717	126	0	119	0.015873	Inf [0.2-Inf]	0.234895	1
ZDHHC11B	zinc finger DHHC-type containing 11B	5p15.33	653082	0.00809717	126	0.00793651	119	0.00793651	1.06 [0.01-83.76]	1	1
CACNG3	calcium voltage-gated channel auxiliary subunit gamma 3	16p12.1	10368	0.00809717	126	0.00793651	119	0.00793651	1.06 [0.01-83.76]	1	1
LOC101927601	NA	NA	NA	0.00809717	126	0	119	0.015873	Inf [0.2-Inf]	0.234895	1
ENSG00000173213	NA	NA	NA	0.00809717	126	0.00793651	119	0.00793651	1.06 [0.01-83.76]	1	1
PIM2	Pim-2 proto-oncogene, serine/threonine kinase	Xp11.23	11040	0.00809717	126	0.00793651	119	0.00793651	1.06 [0.01-83.76]	1	1
ESPL1	extra spindle pole bodies like 1, separase	12q13.13	9700	0.00809717	126	0	119	0.015873	Inf [0.2-Inf]	0.234895	1
ZSCAN30	zinc finger and SCAN domain containing 30	18q12.2	100101467	0.00809717	126	0.00793651	119	0.00793651	1.06 [0.01-83.76]	1	1
PER3	period circadian regulator 3	1p36.23	8863	0.00809717	126	0.00793651	119	0.00793651	1.06 [0.01-83.76]	1	1
PSG11	pregnancy specific beta-1-glycoprotein 11	19q13.31	5680	0.00809717	126	0.00793651	119	0.00793651	1.06 [0.01-83.76]	1	1
ZNF385B	zinc finger protein 385B	2q31.2-q31.3	151126	0.00809717	126	0	119	0.015873	Inf [0.2-Inf]	0.234895	1
SLFN13	schlafen family member 13	17q12	146857	0.00809717	126	0.00793651	119	0.00793651	1.06 [0.01-83.76]	1	1
ASXL3	ASXL transcriptional regulator 3	18q12.1	80816	0.00809717	126	0.00793651	119	0.00793651	1.06 [0.01-83.76]	1	1
RIPK1	receptor interacting serine/threonine kinase 1	6p25.2	8737	0.00809717	126	0	119	0.015873	Inf [0.2-Inf]	0.234895	1
APMAP	adipocyte plasma membrane associated protein	20p11.21	57136	0.00809717	126	0.00793651	119	0.00793651	1.06 [0.01-83.76]	1	1
SLA	Src like adaptor	8q24.22	6503	0.00809717	126	0.00793651	119	0.00793651	1.06 [0.01-83.76]	1	1
DENND2A	DENN domain containing 2A	7q34	27147	0.00809717	126	0.00793651	119	0.00793651	1.06 [0.01-83.76]	1	1
ERCC8	ERCC excision repair 8, CSA ubiquitin ligase complex subunit	5q12.1	1161	0.00809717	126	0	119	0.015873	Inf [0.2-Inf]	0.234895	1
PIGN	phosphatidylinositol glycan anchor biosynthesis class N	18q21.33	23556	0.00809717	126	0.00793651	119	0.00793651	1.06 [0.01-83.76]	1	1
DQX1	DEAQ-box RNA dependent ATPase 1	2p13.1	165545	0.00809717	126	0.00793651	119	0.00793651	1.06 [0.01-83.76]	1	1
ACVR1B	activin A receptor type 1B	12q13.13	91	0.00809717	126	0.00793651	119	0.00793651	1.06 [0.01-83.76]	1	1
NEK1	NIMA related kinase 1	4q33	4750	0.00809717	126	0	119	0.015873	Inf [0.2-Inf]	0.234895	1
COL9A1	collagen type IX alpha 1 chain	6q13	1297	0.00809717	126	0.00793651	119	0.00793651	1.06 [0.01-83.76]	1	1
SLC22A10	solute carrier family 22 member 10	11q12.3	387775	0.00809717	126	0.00793651	119	0.00793651	1.06 [0.01-83.76]	1	1
OR11A1	olfactory receptor family 11 subfamily A member 1	6p22.1	26531	0.00809717	126	0.00793651	119	0.00793651	1.06 [0.01-83.76]	1	1
ZNF281	zinc finger protein 281	1q32.1	23528	0.00809717	126	0.00793651	119	0.00793651	1.06 [0.01-83.76]	1	1
ULK2	unc-51 like autophagy activating kinase 2	17p11.2	9706	0.00809717	126	0.00793651	119	0.00793651	1.06 [0.01-83.76]	1	1
PAXBP1	PAX3 and PAX7 binding protein 1	21q22.11	94104	0.00809717	126	0	119	0.015873	Inf [0.2-Inf]	0.234895	1
FAM167A	family with sequence similarity 167 member A	8p23.1	83648	0.00809717	126	0	119	0.015873	Inf [0.2-Inf]	0.234895	1
PALB2	partner and localizer of BRCA2	16p12.2	79728	0.00809717	126	0	119	0.015873	Inf [0.2-Inf]	0.234895	1
ZMYM4	zinc finger MYM-type containing 4	1p34.3	9202	0.00809717	126	0.00793651	119	0.00793651	1.06 [0.01-83.76]	1	1
HGF	hepatocyte growth factor	7q21.11	3082	0.00809717	126	0.00793651	119	0.00793651	1.06 [0.01-83.76]	1	1
PPP2R5C	protein phosphatase 2 regulatory subunit B'gamma	14q32.31	5527	0.00809717	126	0.00793651	119	0.00793651	1.06 [0.01-83.76]	1	1
CCNT2	cyclin T2	2q21.3	905	0.00809717	126	0	119	0.015873	Inf [0.2-Inf]	0.234895	1
GRM7	glutamate metabotropic receptor 7	3p26.1	2917	0.00809717	126	0	119	0.015873	Inf [0.2-Inf]	0.234895	1
COL7A1	collagen type VII alpha 1 chain	3p21.31	1294	0.00809717	126	0	119	0.015873	Inf [0.2-Inf]	0.234895	1
LIPC	lipase C, hepatic type	15q21.3	3990	0.00809717	126	0.00793651	119	0.00793651	1.06 [0.01-83.76]	1	1
PSG3	pregnancy specific beta-1-glycoprotein 3	19q13.2	5671	0.00809717	126	0.00793651	119	0.00793651	1.06 [0.01-83.76]	1	1
GUCA1C	guanylate cyclase activator 1C	3q13.13	9626	0.00809717	126	0.00793651	119	0.00793651	1.06 [0.01-83.76]	1	1
KIF1C	kinesin family member 1C	17p13.2	10749	0.00809717	126	0	119	0.015873	Inf [0.2-Inf]	0.234895	1
EXTL3	exostosin like glycosyltransferase 3	8p21.1	2137	0.00809717	126	0	119	0.015873	Inf [0.2-Inf]	0.234895	1
HNF4A	hepatocyte nuclear factor 4 alpha	20q13.12	3172	0.00809717	126	0	119	0.015873	Inf [0.2-Inf]	0.234895	1
TTLL13	tubulin tyrosine ligase like 13	15q26.1	440307	0.00809717	126	0.00793651	119	0.00793651	1.06 [0.01-83.76]	1	1
GPR97	adhesion G protein-coupled receptor G3	16q21	222487	0.00809717	126	0.00793651	119	0.00793651	1.06 [0.01-83.76]	1	1
GPR116	adhesion G protein-coupled receptor F5	6p12.3	221395	0.00809717	126	0	119	0.015873	Inf [0.2-Inf]	0.234895	1
PRIMPOL	primase and DNA directed polymerase	4q35.1	201973	0.00809717	126	0	119	0.015873	Inf [0.2-Inf]	0.234895	1
CRY1	cryptochrome circadian regulator 1	12q23.3	1407	0.00809717	126	0	119	0.015873	Inf [0.2-Inf]	0.234895	1
ITPR3	inositol 1,4,5-trisphosphate receptor type 3	6p21.31	3710	0.00809717	126	0	119	0.015873	Inf [0.2-Inf]	0.234895	1
WDR59	WD repeat domain 59	16q23.1	79726	0.00809717	126	0	119	0.015873	Inf [0.2-Inf]	0.234895	1
OSBPL6	oxysterol binding protein like 6	2q31.2	114880	0.00809717	126	0.00793651	119	0.00793651	1.06 [0.01-83.76]	1	1
ABL1	ABL proto-oncogene 1, non-receptor tyrosine kinase	9q34.12	25	0.00809717	126	0.00793651	119	0.00793651	1.06 [0.01-83.76]	1	1
DDX21	DExD-box helicase 21	10q22.1	9188	0.00809717	126	0.00793651	119	0.00793651	1.06 [0.01-83.76]	1	1
RUNX1T1	RUNX1 partner transcriptional co-repressor 1	8q21.3	862	0.00809717	126	0	119	0.015873	Inf [0.2-Inf]	0.234895	1
LAMB1	laminin subunit beta 1	7q31.1	3912	0.00809717	126	0.00793651	119	0.00793651	1.06 [0.01-83.76]	1	1
LEO1	LEO1 homolog, Paf1/RNA polymerase II complex component	15q21.2	123169	0.00809717	126	0.00793651	119	0.00793651	1.06 [0.01-83.76]	1	1
NPHP1	nephrocystin 1	2q13	4867	0.00809717	126	0	119	0.015873	Inf [0.2-Inf]	0.234895	1
CLN3	CLN3 lysosomal/endosomal transmembrane protein, battenin	16p12.1	1201	0.00809717	126	0	119	0.015873	Inf [0.2-Inf]	0.234895	1
PLCL1	phospholipase C like 1 (inactive)	2q33.1	5334	0.00809717	126	0	119	0.015873	Inf [0.2-Inf]	0.234895	1
HPN	hepsin	19q13.11	3249	0.00809717	126	0.00793651	119	0.00793651	1.06 [0.01-83.76]	1	1
FAM120C	family with sequence similarity 120C	Xp11.22	54954	0.00809717	126	0.00793651	119	0.00793651	1.06 [0.01-83.76]	1	1
GS	APC regulator of WNT signaling pathway	5q22.2	324	0.00809717	126	0.00793651	119	0.00793651	1.06 [0.01-83.76]	1	1
TBL3	transducin beta like 3	16p13.3	10607	0.00809717	126	0.00793651	119	0.00793651	1.06 [0.01-83.76]	1	1
FAM184A	family with sequence similarity 184 member A	6q22.31	79632	0.00809717	126	0	119	0.015873	Inf [0.2-Inf]	0.234895	1
PRSS53	serine protease 53	16p11.2	339105	0.00809717	126	0	119	0.015873	Inf [0.2-Inf]	0.234895	1
ZNF679	zinc finger protein 679	7q11.21	168417	0.00809717	126	0.00793651	119	0.00793651	1.06 [0.01-83.76]	1	1
C21orf49	C21orf62 antisense RNA 1	21q22.11	54067	0.00809717	126	0.00793651	119	0.00793651	1.06 [0.01-83.76]	1	1
GSTM5	glutathione S-transferase mu 5	1p13.3	2949	0.00809717	126	0.00793651	119	0.00793651	1.06 [0.01-83.76]	1	1
SNX6	sorting nexin 6	14q13.1	58533	0.00809717	126	0.00793651	119	0.00793651	1.06 [0.01-83.76]	1	1
SULT1B1	sulfotransferase family 1B member 1	4q13.3	27284	0.00809717	126	0.00793651	119	0.00793651	1.06 [0.01-83.76]	1	1
ARHGAP22	Rho GTPase activating protein 22	10q11.22-q11.23	58504	0.00809717	126	0.00793651	119	0.00793651	1.06 [0.01-83.76]	1	1
ZBTB18	zinc finger and BTB domain containing 18	1q44	10472	0.00809717	126	0.00793651	119	0.00793651	1.06 [0.01-83.76]	1	1
MYH13	myosin heavy chain 13	17p13.1	8735	0.00809717	126	0.00793651	119	0.00793651	1.06 [0.01-83.76]	1	1
PAFAH2	platelet activating factor acetylhydrolase 2	1p36.11	5051	0.00809717	126	0	119	0.015873	Inf [0.2-Inf]	0.234895	1
NPHS1	NPHS1 adhesion molecule, nephrin	19q13.12	4868	0.00809717	126	0.00793651	119	0.00793651	1.06 [0.01-83.76]	1	1
DF5	NA	NA	NA	0.00809717	126	0.00793651	119	0.00793651	1.06 [0.01-83.76]	1	1
TM6SF2	transmembrane 6 superfamily member 2	19p13.11	53345	0.00809717	126	0.00793651	119	0.00793651	1.06 [0.01-83.76]	1	1
IRAK3	interleukin 1 receptor associated kinase 3	12q14.3	11213	0.00809717	126	0.00793651	119	0.00793651	1.06 [0.01-83.76]	1	1
ERN2	endoplasmic reticulum to nucleus signaling 2	16p12.2	10595	0.00809717	126	0	119	0.015873	Inf [0.2-Inf]	0.234895	1
SLC25A13	solute carrier family 25 member 13	7q21.3	10165	0.00809717	126	0.00793651	119	0.00793651	1.06 [0.01-83.76]	1	1
CWC22	CWC22 spliceosome associated protein homolog	2q31.3	57703	0.00809717	126	0	119	0.015873	Inf [0.2-Inf]	0.234895	1
KIAA0040	KIAA0040	1q25.1	9674	0.00809717	126	0.00793651	119	0.00793651	1.06 [0.01-83.76]	1	1
ZNF292	zinc finger protein 292	6q14.3	23036	0.00809717	126	0.00793651	119	0.00793651	1.06 [0.01-83.76]	1	1
CSN2	casein beta	4q13.3	1447	0.00809717	126	0	119	0.015873	Inf [0.2-Inf]	0.234895	1
NME9	NME/NM23 family member 9	3q22.3	347736	0.00809717	126	0.00793651	119	0.00793651	1.06 [0.01-83.76]	1	1
HHIP	hedgehog interacting protein	4q31.21	64399	0.00809717	126	0.00793651	119	0.00793651	1.06 [0.01-83.76]	1	1
ADAMTSL3	ADAMTS like 3	15q25.2	57188	0.00809717	126	0	119	0.015873	Inf [0.2-Inf]	0.234895	1
RAB6A	RAB6A, member RAS oncogene family	11q13.4	5870	0.00809717	126	0.00793651	119	0.00793651	1.06 [0.01-83.76]	1	1
MYH3	myosin heavy chain 3	17p13.1	4621	0.00809717	126	0	119	0.015873	Inf [0.2-Inf]	0.234895	1
TRPV3	transient receptor potential cation channel subfamily V member 3	17p13.2	162514	0.00809717	126	0.00793651	119	0.00793651	1.06 [0.01-83.76]	1	1
POM121L2	POM121 transmembrane nucleoporin like 2	6p22.1	94026	0.00809717	126	0.00793651	119	0.00793651	1.06 [0.01-83.76]	1	1
ZNF683	zinc finger protein 683	1p36.11	257101	0.00809717	126	0.00793651	119	0.00793651	1.06 [0.01-83.76]	1	1
WIPF1	WAS/WASL interacting protein family member 1	2q31.1	7456	0.00809717	126	0.00793651	119	0.00793651	1.06 [0.01-83.76]	1	1
EPS15L1	epidermal growth factor receptor pathway substrate 15 like 1	19p13.11	58513	0.00809717	126	0	119	0.015873	Inf [0.2-Inf]	0.234895	1
LRP12	LDL receptor related protein 12	8q22.3	29967	0.00809717	126	0.00793651	119	0.00793651	1.06 [0.01-83.76]	1	1
PRPF40B	pre-mRNA processing factor 40 homolog B	12q13.12	25766	0.00809717	126	0	119	0.015873	Inf [0.2-Inf]	0.234895	1
KIAA1551	retroelement silencing factor 1	12p11.21	55196	0.00809717	126	0	119	0.015873	Inf [0.2-Inf]	0.234895	1
KIAA1549L	KIAA1549 like	11p13	25758	0.00809717	126	0.00793651	119	0.00793651	1.06 [0.01-83.76]	1	1
TG	thyroglobulin	8q24.22	7038	0.00809717	126	0.00793651	119	0.00793651	1.06 [0.01-83.76]	1	1
ZNF552	zinc finger protein 552	19q13.43	79818	0.00809717	126	0	119	0.015873	Inf [0.2-Inf]	0.234895	1
MAGEE2	MAGE family member E2	Xq13.3	139599	0.00809717	126	0	119	0.015873	Inf [0.2-Inf]	0.234895	1
PDLIM2	PDZ and LIM domain 2	8p21.3	64236	0.00809717	126	0	119	0.015873	Inf [0.2-Inf]	0.234895	1
TCEA2	transcription elongation factor A2	20q13.33	6919	0.00809717	126	0.00793651	119	0.00793651	1.06 [0.01-83.76]	1	1
WDR18	WD repeat domain 18	19p13.3	57418	0.00809717	126	0.00793651	119	0.00793651	1.06 [0.01-83.76]	1	1
FBXO42	F-box protein 42	1p36.13	54455	0.00809717	126	0.015873	119	0	0 [0-5.63]	0.498361	1
TTC6	tetratricopeptide repeat domain 6	14q21.1	319089	0.00809717	126	0.015873	119	0	0 [0-5.63]	0.498361	1
ZNF488	zinc finger protein 488	10q11.22	118738	0.00809717	126	0.015873	119	0	0 [0-5.63]	0.498361	1
OR2T2	olfactory receptor family 2 subfamily T member 2	1q44	401992	0.00809717	126	0.00793651	119	0.00793651	1.06 [0.01-83.76]	1	1
OBSL1	obscurin like cytoskeletal adaptor 1	2q35	23363	0.00809717	126	0.015873	119	0	0 [0-5.63]	0.498361	1
FAM71E2	golgi associated RAB2 interactor family member 5B	19q13.42	284418	0.00809717	126	0.015873	119	0	0 [0-5.63]	0.498361	1
GRIN1	glutamate ionotropic receptor NMDA type subunit 1	9q34.3	2902	0.00809717	126	0.015873	119	0	0 [0-5.63]	0.498361	1
DZIP3	DAZ interacting zinc finger protein 3	3q13.13	9666	0.00809717	126	0.00793651	119	0.00793651	1.06 [0.01-83.76]	1	1
SPAG11B	sperm associated antigen 11B	8p23.1	10407	0.00809717	126	0.015873	119	0	0 [0-5.63]	0.498361	1
A25	immunoglobulin kappa variable 1-22 (pseudogene)	2p11.2	28936	0.00809717	126	0.015873	119	0	0 [0-5.63]	0.498361	1
RGMB	repulsive guidance molecule BMP co-receptor b	5q15	285704	0.00809717	126	0.015873	119	0	0 [0-5.63]	0.498361	1
P2RX2	purinergic receptor P2X 2	12q24.33	22953	0.00809717	126	0.015873	119	0	0 [0-5.63]	0.498361	1
ENSG00000184566	NA	NA	NA	0.00809717	126	0.015873	119	0	0 [0-5.63]	0.498361	1
TGM1	transglutaminase 1	14q12	7051	0.00809717	126	0.015873	119	0	0 [0-5.63]	0.498361	1
DCAF7	DDB1 and CUL4 associated factor 7	17q23.3	10238	0.00809717	126	0.015873	119	0	0 [0-5.63]	0.498361	1
CYP2S1	cytochrome P450 family 2 subfamily S member 1	19q13.2	29785	0.00809717	126	0.00793651	119	0.00793651	1.06 [0.01-83.76]	1	1
RCBTB1	RCC1 and BTB domain containing protein 1	13q14.2	55213	0.00809717	126	0.015873	119	0	0 [0-5.63]	0.498361	1
PCDHB4	protocadherin beta 4	5q31.3	56131	0.00809717	126	0.015873	119	0	0 [0-5.63]	0.498361	1
GRIP1	glutamate receptor interacting protein 1	12q14.3	23426	0.00809717	126	0.00793651	119	0.00793651	1.06 [0.01-83.76]	1	1
PLXNB3	plexin B3	Xq28	5365	0.00809717	126	0.00793651	119	0.00793651	1.06 [0.01-83.76]	1	1
APBA2	amyloid beta precursor protein binding family A member 2	15q13.1	321	0.00809717	126	0.015873	119	0	0 [0-5.63]	0.498361	1
TMPRSS9	transmembrane serine protease 9	19p13.3	360200	0.00809717	126	0.00793651	119	0.00793651	1.06 [0.01-83.76]	1	1
ABHD15	abhydrolase domain containing 15	17q11.2	116236	0.00809717	126	0.00793651	119	0.00793651	1.06 [0.01-83.76]	1	1
NRXN2	neurexin 2	11q13.1	9379	0.00809717	126	0	119	0.015873	Inf [0.2-Inf]	0.234895	1
B3GNT2	UDP-GlcNAc:betaGal beta-1,3-N-acetylglucosaminyltransferase 2	2p15	10678	0.00809717	126	0.00793651	119	0.00793651	1.06 [0.01-83.76]	1	1
PHF21B	PHD finger protein 21B	22q13.31	112885	0.00809717	126	0.00793651	119	0.00793651	1.06 [0.01-83.76]	1	1
LRG1	leucine rich alpha-2-glycoprotein 1	19p13.3	116844	0.00809717	126	0.00793651	119	0.00793651	1.06 [0.01-83.76]	1	1
PCDHA2	protocadherin alpha 2	5q31.3	56146	0.00809717	126	0	119	0.015873	Inf [0.2-Inf]	0.234895	1
KLC3	kinesin light chain 3	19q13.32	147700	0.00809717	126	0.00793651	119	0.00793651	1.06 [0.01-83.76]	1	1
GCN1L1	GCN1 activator of EIF2AK4	12q24.23	10985	0.00809717	126	0.015873	119	0	0 [0-5.63]	0.498361	1
MORC1	MORC family CW-type zinc finger 1	3q13.13	27136	0.00809717	126	0.00793651	119	0.00793651	1.06 [0.01-83.76]	1	1
PCDHB8	protocadherin beta 8	5q31.3	56128	0.00809717	126	0.015873	119	0	0 [0-5.63]	0.498361	1
SMARCA2	SWI/SNF related, matrix associated, actin dependent regulator of chromatin, subfamily a, member 2	9p24.3	6595	0.00809717	126	0.015873	119	0	0 [0-5.63]	0.498361	1
TRIML2	tripartite motif family like 2	4q35.2	205860	0.00809717	126	0.00793651	119	0.00793651	1.06 [0.01-83.76]	1	1
GRAMD2	GRAM domain containing 2A	15q23	196996	0.00809717	126	0.015873	119	0	0 [0-5.63]	0.498361	1
FAM160A1	FHF complex subunit HOOK interacting protein 1A	4q31.3	729830	0.00809717	126	0.015873	119	0	0 [0-5.63]	0.498361	1
KCTD10	potassium channel tetramerization domain containing 10	12q24.11	83892	0.00809717	126	0.015873	119	0	0 [0-5.63]	0.498361	1
PABPC3	poly(A) binding protein cytoplasmic 3	13q12.13	5042	0.00809717	126	0.015873	119	0	0 [0-5.63]	0.498361	1
SSH3	slingshot protein phosphatase 3	11q13.2	54961	0.00809717	126	0.00793651	119	0.00793651	1.06 [0.01-83.76]	1	1
CARD14	caspase recruitment domain family member 14	17q25.3	79092	0.00809717	126	0.00793651	119	0.00793651	1.06 [0.01-83.76]	1	1
SHBG	sex hormone binding globulin	17p13.1	6462	0.00809717	126	0.015873	119	0	0 [0-5.63]	0.498361	1
IQGAP3	IQ motif containing GTPase activating protein 3	1q22	128239	0.00809717	126	0.015873	119	0	0 [0-5.63]	0.498361	1
CCDC181	coiled-coil domain containing 181	1q24.2	57821	0.00809717	126	0.00793651	119	0.00793651	1.06 [0.01-83.76]	1	1
TOP1MT	DNA topoisomerase I mitochondrial	8q24.3	116447	0.00809717	126	0.015873	119	0	0 [0-5.63]	0.498361	1
GPR37	G protein-coupled receptor 37	7q31.33	2861	0.00809717	126	0.015873	119	0	0 [0-5.63]	0.498361	1
NR0B1	nuclear receptor subfamily 0 group B member 1	Xp21.2	190	0.00809717	126	0.015873	119	0	0 [0-5.63]	0.498361	1
WDR24	WD repeat domain 24	16p13.3	84219	0.00809717	126	0.00793651	119	0.00793651	1.06 [0.01-83.76]	1	1
IL17RA	interleukin 17 receptor A	22q11.1	23765	0.00809717	126	0.00793651	119	0.00793651	1.06 [0.01-83.76]	1	1
KIAA1147	DENN domain containing 11	7q34	57189	0.00809717	126	0.00793651	119	0.00793651	1.06 [0.01-83.76]	1	1
GPR113	adhesion G protein-coupled receptor F3	2p23.3	165082	0.00809717	126	0	119	0.015873	Inf [0.2-Inf]	0.234895	1
C16orf62	VPS35 endosomal protein sorting factor like	16p12.3	57020	0.00809717	126	0	119	0.015873	Inf [0.2-Inf]	0.234895	1
RABGAP1L	RAB GTPase activating protein 1 like	1q25.1	9910	0.00809717	126	0.00793651	119	0.00793651	1.06 [0.01-83.76]	1	1
SLC4A8	solute carrier family 4 member 8	12q13.13	9498	0.00809717	126	0.00793651	119	0.00793651	1.06 [0.01-83.76]	1	1
INPP5B	inositol polyphosphate-5-phosphatase B	1p34.3	3633	0.00809717	126	0	119	0.015873	Inf [0.2-Inf]	0.234895	1
SKIL	SKI like proto-oncogene	3q26.2	6498	0.00809717	126	0.00793651	119	0.00793651	1.06 [0.01-83.76]	1	1
NISCH	nischarin	3p21.1	11188	0.00809717	126	0.00793651	119	0.00793651	1.06 [0.01-83.76]	1	1
ABCA10	ATP binding cassette subfamily A member 10	17q24.3	10349	0.00809717	126	0.00793651	119	0.00793651	1.06 [0.01-83.76]	1	1
FMOD	fibromodulin	1q32.1	2331	0.00809717	126	0.00793651	119	0.00793651	1.06 [0.01-83.76]	1	1
RNF149	ring finger protein 149	2q11.2	284996	0.00809717	126	0.00793651	119	0.00793651	1.06 [0.01-83.76]	1	1
PHACTR1	phosphatase and actin regulator 1	6p24.1	221692	0.00809717	126	0.00793651	119	0.00793651	1.06 [0.01-83.76]	1	1
PRKACA	protein kinase cAMP-activated catalytic subunit alpha	19p13.12	5566	0.00809717	126	0	119	0.00793651	Inf [0.03-Inf]	0.485714	1
C19orf35	PEAK family member 3	19p13.3	374872	0.00809717	126	0.015873	119	0	0 [0-5.63]	0.498361	1
GIN1	gypsy retrotransposon integrase 1	5q21.1	54826	0.00809717	126	0.015873	119	0	0 [0-5.63]	0.498361	1
PPP1R12B	protein phosphatase 1 regulatory subunit 12B	1q32.1	4660	0.00809717	126	0.00793651	119	0.00793651	1.06 [0.01-83.76]	1	1
PFKL	phosphofructokinase, liver type	21q22.3	5211	0.00809717	126	0.015873	119	0	0 [0-5.63]	0.498361	1
RBM10	RNA binding motif protein 10	Xp11.3	8241	0.00809717	126	0.015873	119	0	0 [0-5.63]	0.498361	1
ITIH4	inter-alpha-trypsin inhibitor heavy chain 4	3p21.1	3700	0.00809717	126	0.015873	119	0	0 [0-5.63]	0.498361	1
SDHAF2	succinate dehydrogenase complex assembly factor 2	11q12.2	54949	0.00809717	126	0.015873	119	0	0 [0-5.63]	0.498361	1
NLRX1	NLR family member X1	11q23.3	79671	0.00809717	126	0.015873	119	0	0 [0-5.63]	0.498361	1
KCNT1	potassium sodium-activated channel subfamily T member 1	9q34.3	57582	0.00809717	126	0.015873	119	0	0 [0-5.63]	0.498361	1
ZNF80	zinc finger protein 80	3q13.31	7634	0.00809717	126	0.015873	119	0	0 [0-5.63]	0.498361	1
RCL1	RNA terminal phosphate cyclase like 1	9p24.1	10171	0.00809717	126	0.00793651	119	0.00793651	1.06 [0.01-83.76]	1	1
THOC1	THO complex subunit 1	18p11.32	9984	0.00809717	126	0.00793651	119	0.00793651	1.06 [0.01-83.76]	1	1
ANKRD50	ankyrin repeat domain containing 50	4q28.1	57182	0.00809717	126	0.015873	119	0	0 [0-5.63]	0.498361	1
SAMM50	SAMM50 sorting and assembly machinery component	22q13.31	25813	0.00809717	126	0.00793651	119	0.00793651	1.06 [0.01-83.76]	1	1
UROC1	urocanate hydratase 1	3q21.3	131669	0.00809717	126	0.00793651	119	0.00793651	1.06 [0.01-83.76]	1	1
GALC	galactosylceramidase	14q31.3	2581	0.00809717	126	0.00793651	119	0.00793651	1.06 [0.01-83.76]	1	1
HTR3C	5-hydroxytryptamine receptor 3C	3q27.1	170572	0.00809717	126	0.015873	119	0	0 [0-5.63]	0.498361	1
PHF20L1	PHD finger protein 20 like 1	8q24.22	51105	0.00809717	126	0.015873	119	0	0 [0-5.63]	0.498361	1
FZD3	frizzled class receptor 3	8p21.1	7976	0.00809717	126	0.00793651	119	0.00793651	1.06 [0.01-83.76]	1	1
ENSG00000255384	NA	NA	NA	0.00809717	126	0.00793651	119	0.00793651	1.06 [0.01-83.76]	1	1
SLC36A2	solute carrier family 36 member 2	5q33.1	153201	0.00809717	126	0.015873	119	0	0 [0-5.63]	0.498361	1
OR1A2	olfactory receptor family 1 subfamily A member 2	17p13.3	26189	0.00809717	126	0.015873	119	0	0 [0-5.63]	0.498361	1
ZNF768	zinc finger protein 768	16p11.2	79724	0.00809717	126	0.015873	119	0	0 [0-5.63]	0.498361	1
EXOSC10	exosome component 10	1p36.22	5394	0.00809717	126	0.00793651	119	0.00793651	1.06 [0.01-83.76]	1	1
MPP2	MAGUK p55 scaffold protein 2	17q21.31	4355	0.00809717	126	0.00793651	119	0.00793651	1.06 [0.01-83.76]	1	1
SLAMF6	SLAM family member 6	1q23.2-q23.3	114836	0.00809717	126	0.015873	119	0	0 [0-5.63]	0.498361	1
LAG3	lymphocyte activating 3	12p13.31	3902	0.00809717	126	0.00793651	119	0.00793651	1.06 [0.01-83.76]	1	1
WHSC1	nuclear receptor binding SET domain protein 2	4p16.3	7468	0.00809717	126	0.015873	119	0	0 [0-5.63]	0.498361	1
GAB4	GRB2 associated binding protein family member 4	22q11.1	128954	0.00809717	126	0.015873	119	0	0 [0-5.63]	0.498361	1
TARSL2	threonyl-tRNA synthetase 3	15q26.3	123283	0.00809717	126	0.00793651	119	0.00793651	1.06 [0.01-83.76]	1	1
TEP1	telomerase associated protein 1	14q11.2	7011	0.00809717	126	0.00793651	119	0.00793651	1.06 [0.01-83.76]	1	1
USP47	ubiquitin specific peptidase 47	11p15.3	55031	0.00809717	126	0.015873	119	0	0 [0-5.63]	0.498361	1
RFPL4A	ret finger protein like 4A	19q13.42	342931	0.00809717	126	0.015873	119	0	0 [0-5.63]	0.498361	1
ANXA3	annexin A3	4q21.21	306	0.00809717	126	0.00793651	119	0.00793651	1.06 [0.01-83.76]	1	1
CCDC146	coiled-coil domain containing 146	7q11.23	57639	0.00809717	126	0.00793651	119	0.00793651	1.06 [0.01-83.76]	1	1
CYP8B1	cytochrome P450 family 8 subfamily B member 1	3p22.1	1582	0.00809717	126	0.015873	119	0	0 [0-5.63]	0.498361	1
PIK3CG	phosphatidylinositol-4,5-bisphosphate 3-kinase catalytic subunit gamma	7q22.3	5294	0.00809717	126	0.015873	119	0	0 [0-5.63]	0.498361	1
DJB11	NA	NA	NA	0.00809717	126	0.015873	119	0	0 [0-5.63]	0.498361	1
GHSR	growth hormone secretagogue receptor	3q26.31	2693	0.00809717	126	0.015873	119	0	0 [0-5.63]	0.498361	1
LTBP1	latent transforming growth factor beta binding protein 1	2p22.3	4052	0.00809717	126	0.015873	119	0	0 [0-5.63]	0.498361	1
PACS2	phosphofurin acidic cluster sorting protein 2	14q32.33	23241	0.00809717	126	0.00793651	119	0.00793651	1.06 [0.01-83.76]	1	1
C9orf84	shortage in chiasmata 1	9q31.3	158401	0.00809717	126	0.015873	119	0	0 [0-5.63]	0.498361	1
CCDC19	cilia and flagella associated protein 45	1q23.2	25790	0.00809717	126	0.00793651	119	0.00793651	1.06 [0.01-83.76]	1	1
MYO1B	myosin IB	2q32.3	4430	0.00809717	126	0.00793651	119	0.00793651	1.06 [0.01-83.76]	1	1
ZIM2	zinc finger imprinted 2	19q13.43	23619	0.00809717	126	0.00793651	119	0.00793651	1.06 [0.01-83.76]	1	1
CIT	citron rho-interacting serine/threonine kinase	12q24.23	11113	0.00809717	126	0.015873	119	0	0 [0-5.63]	0.498361	1
RGS7	regulator of G protein signaling 7	1q43|1q23.1	6000	0.00809717	126	0.015873	119	0	0 [0-5.63]	0.498361	1
OR4Q3	olfactory receptor family 4 subfamily Q member 3	14q11.2	441669	0.00809717	126	0.015873	119	0	0 [0-5.63]	0.498361	1
LRRTM4	leucine rich repeat transmembrane neuronal 4	2p12	80059	0.00809717	126	0.00793651	119	0.00793651	1.06 [0.01-83.76]	1	1
FREM1	FRAS1 related extracellular matrix 1	9p22.3	158326	0.00809717	126	0.00793651	119	0.00793651	1.06 [0.01-83.76]	1	1
TAOK1	TAO kinase 1	17q11.2	57551	0.00809717	126	0.00793651	119	0.00793651	1.06 [0.01-83.76]	1	1
TP53BP2	tumor protein p53 binding protein 2	1q41	7159	0.00809717	126	0.00793651	119	0.00793651	1.06 [0.01-83.76]	1	1
HIST1H3B	H3 clustered histone 2	6p22.2	8358	0.00809717	126	0.00793651	119	0.00793651	1.06 [0.01-83.76]	1	1
ZBTB22	zinc finger and BTB domain containing 22	6p21.32	9278	0.00809717	126	0.015873	119	0	0 [0-5.63]	0.498361	1
HCLS1	hematopoietic cell-specific Lyn substrate 1	3q13.33	3059	0.00809717	126	0.00793651	119	0.00793651	1.06 [0.01-83.76]	1	1
CARNS1	carnosine synthase 1	11q13.2	57571	0.00809717	126	0.00793651	119	0.00793651	1.06 [0.01-83.76]	1	1
DJC1	NA	NA	NA	0.00809717	126	0.00793651	119	0.00793651	1.06 [0.01-83.76]	1	1
NOVA1	NOVA alternative splicing regulator 1	14q12	4857	0.00809717	126	0.00793651	119	0.00793651	1.06 [0.01-83.76]	1	1
SLC44A2	solute carrier family 44 member 2	19p13.2	57153	0.00809717	126	0.015873	119	0	0 [0-5.63]	0.498361	1
CDH7	cadherin 7	18q22.1	1005	0.00809717	126	0.015873	119	0	0 [0-5.63]	0.498361	1
NUGGC	nuclear GTPase, germinal center associated	8p21.1	389643	0.00809717	126	0.015873	119	0	0 [0-5.63]	0.498361	1
ANO3	anoctamin 3	11p14.3-p14.2	63982	0.00809717	126	0.015873	119	0	0 [0-5.63]	0.498361	1
CCSER1	coiled-coil serine rich protein 1	4q22.1	401145	0.00809717	126	0.00793651	119	0.00793651	1.06 [0.01-83.76]	1	1
COPS2	COP9 signalosome subunit 2	15q21.1	9318	0.00809717	126	0.015873	119	0	0 [0-5.63]	0.498361	1
GABRG1	gamma-aminobutyric acid type A receptor subunit gamma1	4p12	2565	0.00809717	126	0.00793651	119	0.00793651	1.06 [0.01-83.76]	1	1
RBBP6	RB binding protein 6, ubiquitin ligase	16p12.1	5930	0.00809717	126	0.00793651	119	0.00793651	1.06 [0.01-83.76]	1	1
PRR23A	proline rich 23A	3q23	729627	0.00809717	126	0.015873	119	0	0 [0-5.63]	0.498361	1
PGS1	phosphatidylglycerophosphate synthase 1	17q25.3	9489	0.00809717	126	0.015873	119	0	0 [0-5.63]	0.498361	1
ALDH8A1	aldehyde dehydrogenase 8 family member A1	6q23.3	64577	0.00809717	126	0.00793651	119	0.00793651	1.06 [0.01-83.76]	1	1
SLC9A4	solute carrier family 9 member A4	2q12.1	389015	0.00809717	126	0.015873	119	0	0 [0-5.63]	0.498361	1
TACR1	tachykinin receptor 1	2p12	6869	0.00809717	126	0.00793651	119	0.00793651	1.06 [0.01-83.76]	1	1
EPX	eosinophil peroxidase	17q22	8288	0.00809717	126	0.015873	119	0	0 [0-5.63]	0.498361	1
PKP2	plakophilin 2	12p11.21	5318	0.00809717	126	0.015873	119	0	0 [0-5.63]	0.498361	1
ACER1	alkaline ceramidase 1	19p13.3	125981	0.00809717	126	0.015873	119	0	0 [0-5.63]	0.498361	1
DGKD	diacylglycerol kinase delta	2q37.1	8527	0.00809717	126	0.00793651	119	0.00793651	1.06 [0.01-83.76]	1	1
FCRL2	Fc receptor like 2	1q23.1	79368	0.00809717	126	0.015873	119	0	0 [0-5.63]	0.498361	1
OR10A7	olfactory receptor family 10 subfamily A member 7	12q13.2	121364	0.00809717	126	0.00793651	119	0.00793651	1.06 [0.01-83.76]	1	1
ZNF418	zinc finger protein 418	19q13.43	147686	0.00809717	126	0.00793651	119	0.00793651	1.06 [0.01-83.76]	1	1
TLR5	toll like receptor 5	1q41	7100	0.00809717	126	0.00793651	119	0.00793651	1.06 [0.01-83.76]	1	1
CYP2J2	cytochrome P450 family 2 subfamily J member 2	1p32.1	1573	0.00809717	126	0.015873	119	0	0 [0-5.63]	0.498361	1
YARS2	tyrosyl-tRNA synthetase 2	12p11.21	51067	0.00809717	126	0.00793651	119	0.00793651	1.06 [0.01-83.76]	1	1
MYC	MYC proto-oncogene, bHLH transcription factor	8q24.21	4609	0.00809717	126	0.015873	119	0	0 [0-5.63]	0.498361	1
FZR1	fizzy and cell division cycle 20 related 1	19p13.3	51343	0.00809717	126	0.015873	119	0	0 [0-5.63]	0.498361	1
ADAM21	ADAM metallopeptidase domain 21	14q24.2	8747	0.00809717	126	0.00793651	119	0.00793651	1.06 [0.01-83.76]	1	1
ZNF451	zinc finger protein 451	6p12.1	26036	0.00809717	126	0.015873	119	0	0 [0-5.63]	0.498361	1
PI4KA	phosphatidylinositol 4-kinase alpha	22q11.21	5297	0.00809717	126	0.015873	119	0	0 [0-5.63]	0.498361	1
FSD1L	fibronectin type III and SPRY domain containing 1 like	9q31.2	83856	0.00809717	126	0.00793651	119	0.00793651	1.06 [0.01-83.76]	1	1
CAPN7	calpain 7	3p25.1	23473	0.00809717	126	0.00793651	119	0.00793651	1.06 [0.01-83.76]	1	1
ADCK1	aarF domain containing kinase 1	14q24.3	57143	0.00809717	126	0.00793651	119	0.00793651	1.06 [0.01-83.76]	1	1
BCL2L12	BCL2 like 12	19q13.33	83596	0.00809717	126	0.015873	119	0	0 [0-5.63]	0.498361	1
PRSS1	serine protease 1	7q34	5644	0.00809717	126	0.00793651	119	0.00793651	1.06 [0.01-83.76]	1	1
FCER2	Fc epsilon receptor II	19p13.2	2208	0.00809717	126	0.015873	119	0	0 [0-5.63]	0.498361	1
JAK3	Janus kinase 3	19p13.11	3718	0.00809717	126	0.015873	119	0	0 [0-5.63]	0.498361	1
HAPLN1	hyaluronan and proteoglycan link protein 1	5q14.3	1404	0.00809717	126	0.015873	119	0	0 [0-5.63]	0.498361	1
HK2	hexokinase 2	2p12	3099	0.00809717	126	0.00793651	119	0.00793651	1.06 [0.01-83.76]	1	1
TMPRSS6	transmembrane serine protease 6	22q12.3	164656	0.00809717	126	0.015873	119	0	0 [0-5.63]	0.498361	1
TNN	tenascin N	1q25.1	63923	0.00809717	126	0.015873	119	0	0 [0-5.63]	0.498361	1
MYO5C	myosin VC	15q21.2	55930	0.00809717	126	0.015873	119	0	0 [0-5.63]	0.498361	1
FAM160A2	FHF complex subunit HOOK interacting protein 1B	11p15.4	84067	0.00809717	126	0.015873	119	0	0 [0-5.63]	0.498361	1
CLVS1	clavesin 1	8q12.2-q12.3	157807	0.00809717	126	0.015873	119	0	0 [0-5.63]	0.498361	1
CADPS	calcium dependent secretion activator	3p14.2	8618	0.00809717	126	0.00793651	119	0.00793651	1.06 [0.01-83.76]	1	1
ADCY8	adenylate cyclase 8	8q24.22	114	0.00809717	126	0.00793651	119	0.00793651	1.06 [0.01-83.76]	1	1
FMO2	flavin containing dimethylaniline monoxygenase 2	1q24.3	2327	0.00809717	126	0.00793651	119	0.00793651	1.06 [0.01-83.76]	1	1
KLHL13	kelch like family member 13	Xq24	90293	0.00809717	126	0.00793651	119	0.00793651	1.06 [0.01-83.76]	1	1
ATG13	autophagy related 13	11p11.2	9776	0.00809717	126	0.015873	119	0	0 [0-5.63]	0.498361	1
ATAD5	ATPase family AAA domain containing 5	17q11.2	79915	0.00809717	126	0.015873	119	0	0 [0-5.63]	0.498361	1
ITIH2	inter-alpha-trypsin inhibitor heavy chain 2	10p14	3698	0.00809717	126	0.00793651	119	0.00793651	1.06 [0.01-83.76]	1	1
OR51F1	olfactory receptor family 51 subfamily F member 1	11p15.4	256892	0.00809717	126	0.015873	119	0	0 [0-5.63]	0.498361	1
SLC26A10	solute carrier family 26 member 10, pseudogene	12q13.3	65012	0.00809717	126	0.00793651	119	0.00793651	1.06 [0.01-83.76]	1	1
MAPK10	mitogen-activated protein kinase 10	4q21.3	5602	0.00809717	126	0.00793651	119	0.00793651	1.06 [0.01-83.76]	1	1
RAP1GAP2	RAP1 GTPase activating protein 2	17p13.3	23108	0.00809717	126	0.015873	119	0	0 [0-5.63]	0.498361	1
PNPT1	polyribonucleotide nucleotidyltransferase 1	2p16.1	87178	0.00809717	126	0.00793651	119	0.00793651	1.06 [0.01-83.76]	1	1
PXDN	peroxidasin	2p25.3	7837	0.00809717	126	0.00793651	119	0.00793651	1.06 [0.01-83.76]	1	1
EIF2AK4	eukaryotic translation initiation factor 2 alpha kinase 4	15q15.1	440275	0.00809717	126	0.00793651	119	0.00793651	1.06 [0.01-83.76]	1	1
UBN2	ubinuclein 2	7q34	254048	0.00809717	126	0.015873	119	0	0 [0-5.63]	0.498361	1
OR5P2	olfactory receptor family 5 subfamily P member 2	11p15.4	120065	0.00809717	126	0.00793651	119	0.00793651	1.06 [0.01-83.76]	1	1
TGM3	transglutaminase 3	20p13	7053	0.00809717	126	0.00793651	119	0.00793651	1.06 [0.01-83.76]	1	1
QDPR	quinoid dihydropteridine reductase	4p15.32	5860	0.00809717	126	0.015873	119	0	0 [0-5.63]	0.498361	1
GRM8	glutamate metabotropic receptor 8	7q31.33	2918	0.00809717	126	0.00793651	119	0.00793651	1.06 [0.01-83.76]	1	1
DSG2	desmoglein 2	18q12.1	1829	0.00809717	126	0.00793651	119	0.00793651	1.06 [0.01-83.76]	1	1
LEKR1	leucine, glutamate and lysine rich 1	3q25.31	389170	0.00809717	126	0.015873	119	0	0 [0-5.63]	0.498361	1
DDR2	discoidin domain receptor tyrosine kinase 2	1q23.3	4921	0.00809717	126	0.015873	119	0	0 [0-5.63]	0.498361	1
ANO5	anoctamin 5	11p14.3	203859	0.00809717	126	0.015873	119	0	0 [0-5.63]	0.498361	1
ASH1L	ASH1 like histone lysine methyltransferase	1q22	55870	0.00809717	126	0.00793651	119	0.00793651	1.06 [0.01-83.76]	1	1
ZNF221	zinc finger protein 221	19q13.31	7638	0.00809717	126	0.015873	119	0	0 [0-5.63]	0.498361	1
EP400	E1A binding protein p400	12q24.33	57634	0.00809717	126	0.00793651	119	0.00793651	1.06 [0.01-83.76]	1	1
FAM193B	family with sequence similarity 193 member B	5q35.3	54540	0.00809717	126	0.00793651	119	0.00793651	1.06 [0.01-83.76]	1	1
NOTUM	notum, palmitoleoyl-protein carboxylesterase	17q25.3	147111	0.00809717	126	0.015873	119	0	0 [0-5.63]	0.498361	1
SIGLEC8	sialic acid binding Ig like lectin 8	19q13.41	27181	0.00809717	126	0.015873	119	0	0 [0-5.63]	0.498361	1
AK	adenosine kinase	10q22.2|10q11-q24	132	0.00809717	126	0.015873	119	0	0 [0-5.63]	0.498361	1
ZNF676	zinc finger protein 676	19p12	163223	0.00809717	126	0.00793651	119	0.00793651	1.06 [0.01-83.76]	1	1
TGFBRAP1	transforming growth factor beta receptor associated protein 1	2q12.1-q12.2	9392	0.00809717	126	0.015873	119	0	0 [0-5.63]	0.498361	1
TCERG1	transcription elongation regulator 1	5q32	10915	0.00809717	126	0.015873	119	0	0 [0-5.63]	0.498361	1
CPNE6	copine 6	14q11.2	9362	0.00809717	126	0.015873	119	0	0 [0-5.63]	0.498361	1
ASCC3	activating signal cointegrator 1 complex subunit 3	6q16.3	10973	0.00809717	126	0.015873	119	0	0 [0-5.63]	0.498361	1
ZDHHC15	zinc finger DHHC-type palmitoyltransferase 15	Xq13.3	158866	0.00809717	126	0.015873	119	0	0 [0-5.63]	0.498361	1
OSBPL8	oxysterol binding protein like 8	12q21.2	114882	0.00809717	126	0.015873	119	0	0 [0-5.63]	0.498361	1
KRCC1	lysine rich coiled-coil 1	2p11.2	51315	0.00809717	126	0.015873	119	0	0 [0-5.63]	0.498361	1
RPL36A	ribosomal protein L36a	Xq22.1	6173	0.00809717	126	0.015873	119	0	0 [0-5.63]	0.498361	1
GTF3C1	general transcription factor IIIC subunit 1	16p12.1	2975	0.00809717	126	0.015873	119	0	0 [0-5.63]	0.498361	1
BCR	BCR activator of RhoGEF and GTPase	22q11.23	613	0.00809717	126	0.015873	119	0	0 [0-5.63]	0.498361	1
PPFIBP2	PPFIA binding protein 2	11p15.4	8495	0.00809717	126	0.015873	119	0	0 [0-5.63]	0.498361	1
METTL1	methyltransferase 1, tRNA methylguanosine	12q14.1	4234	0.00809717	126	0.00793651	119	0.00793651	1.06 [0.01-83.76]	1	1
SPECC1	sperm antigen with calponin homology and coiled-coil domains 1	17p11.2	92521	0.00809717	126	0.015873	119	0	0 [0-5.63]	0.498361	1
ARID1B	AT-rich interaction domain 1B	6q25.3	57492	0.00809717	126	0.015873	119	0	0 [0-5.63]	0.498361	1
POLN	DNA polymerase nu	4p16.3	353497	0.00809717	126	0.00793651	119	0.00793651	1.06 [0.01-83.76]	1	1
DCLK3	doublecortin like kinase 3	3p22.2	85443	0.00809717	126	0.00793651	119	0.00793651	1.06 [0.01-83.76]	1	1
SENP1	SUMO specific peptidase 1	12q13.11	29843	0.00809717	126	0.015873	119	0	0 [0-5.63]	0.498361	1
PKLR	pyruvate kinase L/R	1q22	5313	0.00809717	126	0.00793651	119	0.00793651	1.06 [0.01-83.76]	1	1
EPHB1	EPH receptor B1	3q22.2	2047	0.00809717	126	0.00793651	119	0.00793651	1.06 [0.01-83.76]	1	1
NKX2.2	NK2 homeobox 2	20p11.22	4821	0.00809717	126	0.00793651	119	0.00793651	1.06 [0.01-83.76]	1	1
GLT8D2	glycosyltransferase 8 domain containing 2	12q23.3	83468	0.00809717	126	0.00793651	119	0.00793651	1.06 [0.01-83.76]	1	1
DCX	doublecortin	Xq23	1641	0.00809717	126	0.015873	119	0	0 [0-5.63]	0.498361	1
PGBD2	piggyBac transposable element derived 2	1q44	267002	0.00809717	126	0.015873	119	0	0 [0-5.63]	0.498361	1
LONRF2	LON peptidase N-terminal domain and ring finger 2	2q11.2	164832	0.00809717	126	0	119	0.015873	Inf [0.2-Inf]	0.234895	1
CXXC1	CXXC finger protein 1	18q21.1	30827	0.00809717	126	0	119	0.015873	Inf [0.2-Inf]	0.234895	1
C2orf71	photoreceptor cilium actin regulator	2p23.2	388939	0.00809717	126	0.00793651	119	0.00793651	1.06 [0.01-83.76]	1	1
ODF3	outer dense fiber of sperm tails 3	11p15.5	113746	0.00809717	126	0	119	0.015873	Inf [0.2-Inf]	0.234895	1
BNC2	basonuclin 2	9p22.3-p22.2	54796	0.00809717	126	0.015873	119	0	0 [0-5.63]	0.498361	1
ACSL4	acyl-CoA synthetase long chain family member 4	Xq23	2182	0.00809717	126	0.015873	119	0	0 [0-5.63]	0.498361	1
MLC1	modulator of VRAC current 1	22q13.33	23209	0.00809717	126	0.015873	119	0	0 [0-5.63]	0.498361	1
POGZ	pogo transposable element derived with ZNF domain	1q21.3	23126	0.00809717	126	0.015873	119	0	0 [0-5.63]	0.498361	1
C14orf37	armadillo like helical domain containing 4	14q23.1	145407	0.00809717	126	0.015873	119	0	0 [0-5.63]	0.498361	1
CADM4	cell adhesion molecule 4	19q13.31	199731	0.00809717	126	0.015873	119	0	0 [0-5.63]	0.498361	1
TMPRSS3	transmembrane serine protease 3	21q22.3	64699	0.00809717	126	0.00793651	119	0.00793651	1.06 [0.01-83.76]	1	1
ENSG00000167765	NA	NA	NA	0.00809717	126	0.00793651	119	0	0 [0-41.29]	1	1
WDR96	cilia and flagella associated protein 43	10q25.1	80217	0.00809717	126	0.00793651	119	0.00793651	1.06 [0.01-83.76]	1	1
TTLL5	tubulin tyrosine ligase like 5	14q24.3	23093	0.00809717	126	0.015873	119	0	0 [0-5.63]	0.498361	1
CBFA2T3	CBFA2/RUNX1 partner transcriptional co-repressor 3	16q24.3	863	0.00809717	126	0.00793651	119	0.00793651	1.06 [0.01-83.76]	1	1
PZP	PZP alpha-2-macroglobulin like	12p13.31	5858	0.00809717	126	0.00793651	119	0.00793651	1.06 [0.01-83.76]	1	1
HTR1D	5-hydroxytryptamine receptor 1D	1p36.12	3352	0.00809717	126	0.015873	119	0	0 [0-5.63]	0.498361	1
ATP8A2	ATPase phospholipid transporting 8A2	13q12.13	51761	0.00809717	126	0.015873	119	0	0 [0-5.63]	0.498361	1
POF1B	POF1B actin binding protein	Xq21.1	79983	0.00809717	126	0.00793651	119	0.00793651	1.06 [0.01-83.76]	1	1
OR2J3	olfactory receptor family 2 subfamily J member 3	6p22.1	442186	0.00809717	126	0.00793651	119	0.00793651	1.06 [0.01-83.76]	1	1
OR13G1	olfactory receptor family 13 subfamily G member 1	1q44	441933	0.00809717	126	0.00793651	119	0.00793651	1.06 [0.01-83.76]	1	1
ZNF85	zinc finger protein 85	19p12	7639	0.00809717	126	0.015873	119	0	0 [0-5.63]	0.498361	1
DRD3	dopamine receptor D3	3q13.31	1814	0.00809717	126	0.015873	119	0	0 [0-5.63]	0.498361	1
PLA2G4F	phospholipase A2 group IVF	15q15.1	255189	0.00809717	126	0.015873	119	0	0 [0-5.63]	0.498361	1
AGGF1	angiogenic factor with G-patch and FHA domains 1	5q13.3	55109	0.00809717	126	0.00793651	119	0.00793651	1.06 [0.01-83.76]	1	1
PLD1	phospholipase D1	3q26.31	5337	0.00809717	126	0.015873	119	0	0 [0-5.63]	0.498361	1
DENND4C	DENN domain containing 4C	9p22.1	55667	0.00809717	126	0.015873	119	0	0 [0-5.63]	0.498361	1
CTAGE4	CTAGE family member 4	7q35	100128553	0.00809717	126	0.00793651	119	0.00793651	1.06 [0.01-83.76]	1	1
SORCS3	sortilin related VPS10 domain containing receptor 3	10q25.1	22986	0.00809717	126	0.00793651	119	0.00793651	1.06 [0.01-83.76]	1	1
IL27	interleukin 27	16p12.1-p11.2	246778	0.00809717	126	0.015873	119	0	0 [0-5.63]	0.498361	1
CTDSPL2	CTD small phosphatase like 2	15q15.3-q21.1	51496	0.00809717	126	0	119	0.015873	Inf [0.2-Inf]	0.234895	1
ALDH1A3	aldehyde dehydrogenase 1 family member A3	15q26.3	220	0.00809717	126	0.00793651	119	0.00793651	1.06 [0.01-83.76]	1	1
TRAF2	TNF receptor associated factor 2	9q34.3	7186	0.00809717	126	0.00793651	119	0.00793651	1.06 [0.01-83.76]	1	1
GABRA2	gamma-aminobutyric acid type A receptor subunit alpha2	4p12	2555	0.00809717	126	0	119	0.015873	Inf [0.2-Inf]	0.234895	1
PGLYRP3	peptidoglycan recognition protein 3	1q21.3	114771	0.00809717	126	0.00793651	119	0.00793651	1.06 [0.01-83.76]	1	1
ANKRD44	ankyrin repeat domain 44	2q33.1	91526	0.00809717	126	0.00793651	119	0.00793651	1.06 [0.01-83.76]	1	1
ZNF623	zinc finger protein 623	8q24.3	9831	0.00809717	126	0.00793651	119	0.00793651	1.06 [0.01-83.76]	1	1
DIAPH1	diaphanous related formin 1	5q31.3	1729	0.00809717	126	0.00793651	119	0.00793651	1.06 [0.01-83.76]	1	1
CPN1	carboxypeptidase N subunit 1	10q24.2	1369	0.00809717	126	0	119	0.015873	Inf [0.2-Inf]	0.234895	1
EMR2	adhesion G protein-coupled receptor E2	19p13.12	30817	0.00809717	126	0.00793651	119	0.00793651	1.06 [0.01-83.76]	1	1
KCNC2	potassium voltage-gated channel subfamily C member 2	12q21.1	3747	0.00809717	126	0.00793651	119	0.00793651	1.06 [0.01-83.76]	1	1
MUM1L1	PWWP domain containing 3B	Xq22.3	139221	0.00809717	126	0.00793651	119	0.00793651	1.06 [0.01-83.76]	1	1
ATP1A3	ATPase Na+/K+ transporting subunit alpha 3	19q13.2	478	0.00809717	126	0.015873	119	0	0 [0-5.63]	0.498361	1
CYP2C9	cytochrome P450 family 2 subfamily C member 9	10q23.33	1559	0.00809717	126	0.00793651	119	0.00793651	1.06 [0.01-83.76]	1	1
AOX1	aldehyde oxidase 1	2q33.1	316	0.00809717	126	0.015873	119	0	0 [0-5.63]	0.498361	1
CAC1D	NA	NA	NA	0.00809717	126	0.00793651	119	0.00793651	1.06 [0.01-83.76]	1	1
FBXW5	F-box and WD repeat domain containing 5	9q34.3	54461	0.00809717	126	0.015873	119	0	0 [0-5.63]	0.498361	1
MYO9A	myosin IXA	15q23	4649	0.00809717	126	0.00793651	119	0.00793651	1.06 [0.01-83.76]	1	1
IFNLR1	interferon lambda receptor 1	1p36.11	163702	0.00809717	126	0.015873	119	0	0 [0-5.63]	0.498361	1
C1orf101	catsper channel auxiliary subunit epsilon	1q44	257044	0.00809717	126	0.00793651	119	0.00793651	1.06 [0.01-83.76]	1	1
OR51I2	olfactory receptor family 51 subfamily I member 2	11p15.4	390064	0.00809717	126	0.015873	119	0	0 [0-5.63]	0.498361	1
NSUN6	NOP2/Sun RNA methyltransferase 6	10p12.31	221078	0.00809717	126	0.015873	119	0	0 [0-5.63]	0.498361	1
TBC1D9B	TBC1 domain family member 9B	5q35.3	23061	0.00809717	126	0.015873	119	0	0 [0-5.63]	0.498361	1
FAM151A	family with sequence similarity 151 member A	-	338094	0.00809717	126	0.015873	119	0	0 [0-5.63]	0.498361	1
PIK3AP1	phosphoinositide-3-kinase adaptor protein 1	10q24.1	118788	0.00809717	126	0.00793651	119	0.00793651	1.06 [0.01-83.76]	1	1
ZNF611	zinc finger protein 611	19q13.41	81856	0.00809717	126	0	119	0.015873	Inf [0.2-Inf]	0.234895	1
ANKK1	ankyrin repeat and kinase domain containing 1	11q23.2	255239	0.00809717	126	0	119	0.015873	Inf [0.2-Inf]	0.234895	1
FANCB	FA complementation group B	Xp22.2	2187	0.00809717	126	0.00793651	119	0.00793651	1.06 [0.01-83.76]	1	1
PPARGC1B	PPARG coactivator 1 beta	5q32	133522	0.00809717	126	0.00793651	119	0.00793651	1.06 [0.01-83.76]	1	1
ACO1	aconitase 1	9p21.1	48	0.00809717	126	0.00793651	119	0.00793651	1.06 [0.01-83.76]	1	1
MLIP	muscular LMNA interacting protein	6p12.1	90523	0.00809717	126	0	119	0.015873	Inf [0.2-Inf]	0.234895	1
LPL	lipoprotein lipase	8p21.3	4023	0.00809717	126	0	119	0.015873	Inf [0.2-Inf]	0.234895	1
CYP4F11	cytochrome P450 family 4 subfamily F member 11	19p13.12	57834	0.00809717	126	0	119	0.015873	Inf [0.2-Inf]	0.234895	1
TEAD4	TEA domain transcription factor 4	12p13.33	7004	0.00809717	126	0.00793651	119	0.00793651	1.06 [0.01-83.76]	1	1
SIRT3	sirtuin 3	11p15.5	23410	0.00809717	126	0	119	0.015873	Inf [0.2-Inf]	0.234895	1
GABRA5	gamma-aminobutyric acid type A receptor subunit alpha5	15q12	2558	0.00809717	126	0.00793651	119	0.00793651	1.06 [0.01-83.76]	1	1
EBF1	EBF transcription factor 1	5q33.3	1879	0.00809717	126	0.00793651	119	0.00793651	1.06 [0.01-83.76]	1	1
MRVI1	inositol 1,4,5-triphosphate receptor associated 1	11p15.4	10335	0.00809717	126	0.00793651	119	0.00793651	1.06 [0.01-83.76]	1	1
CDKN1A	cyclin dependent kinase inhibitor 1A	6p21.2	1026	0.00809717	126	0.00793651	119	0.00793651	1.06 [0.01-83.76]	1	1
SPOCK3	SPARC (osteonectin), cwcv and kazal like domains proteoglycan 3	4q32.3	50859	0.00809717	126	0.00793651	119	0.00793651	1.06 [0.01-83.76]	1	1
PKD1L1	polycystin 1 like 1, transient receptor potential channel interacting	7p12.3	168507	0.00809717	126	0.015873	119	0	0 [0-5.63]	0.498361	1
TRIM27	tripartite motif containing 27	6p22.1	5987	0.00809717	126	0.00793651	119	0.00793651	1.06 [0.01-83.76]	1	1
INSC	INSC spindle orientation adaptor protein	11p15.2	387755	0.00809717	126	0.015873	119	0	0 [0-5.63]	0.498361	1
SUFU	SUFU negative regulator of hedgehog signaling	10q24.32	51684	0.00809717	126	0.00793651	119	0.00793651	1.06 [0.01-83.76]	1	1
PDE1A	phosphodiesterase 1A	2q32.1	5136	0.00809717	126	0.00793651	119	0.00793651	1.06 [0.01-83.76]	1	1
ACSM5	acyl-CoA synthetase medium chain family member 5	16p12.3	54988	0.00809717	126	0.015873	119	0	0 [0-5.63]	0.498361	1
CYP2F1	cytochrome P450 family 2 subfamily F member 1	19q13.2	1572	0.00809717	126	0.015873	119	0	0 [0-5.63]	0.498361	1
UBQLN2	ubiquilin 2	Xp11.21	29978	0.00809717	126	0.015873	119	0	0 [0-5.63]	0.498361	1
RAD23A	RAD23 homolog A, nucleotide excision repair protein	19p13.13	5886	0.00809717	126	0.015873	119	0	0 [0-5.63]	0.498361	1
RALGPS2	Ral GEF with PH domain and SH3 binding motif 2	1q25.2	55103	0.00809717	126	0.015873	119	0	0 [0-5.63]	0.498361	1
RHCG	Rh family C glycoprotein	15q26.1	51458	0.00809717	126	0.015873	119	0	0 [0-5.63]	0.498361	1
UGT1A4	UDP glucuronosyltransferase family 1 member A4	2q37.1	54657	0.00809717	126	0.015873	119	0	0 [0-5.63]	0.498361	1
GPT2	glutamic--pyruvic transaminase 2	16q11.2	84706	0.00809717	126	0.015873	119	0	0 [0-5.63]	0.498361	1
TNIK	TRAF2 and NCK interacting kinase	3q26.2-q26.31	23043	0.00809717	126	0.00793651	119	0.00793651	1.06 [0.01-83.76]	1	1
LRCH2	leucine rich repeats and calponin homology domain containing 2	Xq23	57631	0.00809717	126	0.00793651	119	0.00793651	1.06 [0.01-83.76]	1	1
DIP2A	disco interacting protein 2 homolog A	21q22.3	23181	0.00809717	126	0.015873	119	0	0 [0-5.63]	0.498361	1
PTPRF	protein tyrosine phosphatase receptor type F	1p34.2	5792	0.00809717	126	0	119	0.015873	Inf [0.2-Inf]	0.234895	1
WDR52	cilia and flagella associated protein 44	3q13.2	55779	0.00809717	126	0	119	0.015873	Inf [0.2-Inf]	0.234895	1
PRKAA2	protein kinase AMP-activated catalytic subunit alpha 2	1p32.2	5563	0.00809717	126	0	119	0.015873	Inf [0.2-Inf]	0.234895	1
LAMA4	laminin subunit alpha 4	6q21	3910	0.00809717	126	0.00793651	119	0.00793651	1.06 [0.01-83.76]	1	1
CCDC33	coiled-coil domain containing 33	15q24.1	80125	0.00809717	126	0	119	0.015873	Inf [0.2-Inf]	0.234895	1
SYNDIG1	synapse differentiation inducing 1	20p11.21	79953	0.00809717	126	0.00793651	119	0.00793651	1.06 [0.01-83.76]	1	1
LIG4	DNA ligase 4	13q33.3	3981	0.00809717	126	0.00793651	119	0.00793651	1.06 [0.01-83.76]	1	1
EGFL6	EGF like domain multiple 6	Xp22.2	25975	0.00809717	126	0.00793651	119	0.00793651	1.06 [0.01-83.76]	1	1
FLT1	fms related receptor tyrosine kinase 1	13q12.3	2321	0.00809717	126	0.00793651	119	0.00793651	1.06 [0.01-83.76]	1	1
DSG4	desmoglein 4	18q12.1	147409	0.00809717	126	0.00793651	119	0.00793651	1.06 [0.01-83.76]	1	1
LMOD3	leiomodin 3	3p14.1	56203	0.00809717	126	0	119	0.015873	Inf [0.2-Inf]	0.234895	1
POTEE	POTE ankyrin domain family member E	2q21.1	445582	0.00809717	126	0.00793651	119	0.00793651	1.06 [0.01-83.76]	1	1
OR52E6	olfactory receptor family 52 subfamily E member 6	11p15.4	390078	0.00809717	126	0.00793651	119	0.00793651	1.06 [0.01-83.76]	1	1
KRT4	keratin 4	12q13.13	3851	0.00809717	126	0.00793651	119	0.00793651	1.06 [0.01-83.76]	1	1
MMP1	matrix metallopeptidase 1	11q22.2	4312	0.00809717	126	0	119	0.015873	Inf [0.2-Inf]	0.234895	1
FUT9	fucosyltransferase 9	6q16.1	10690	0.00809717	126	0.00793651	119	0.00793651	1.06 [0.01-83.76]	1	1
WDR70	WD repeat domain 70	5p13.2	55100	0.00809717	126	0	119	0.015873	Inf [0.2-Inf]	0.234895	1
AMY1C	amylase alpha 1C	1p21.1	278	0.00809717	126	0.00793651	119	0.00793651	1.06 [0.01-83.76]	1	1
TP63	tumor protein p63	3q28	8626	0.00809717	126	0	119	0.015873	Inf [0.2-Inf]	0.234895	1
DMXL2	Dmx like 2	15q21.2	23312	0.00809717	126	0.00793651	119	0.00793651	1.06 [0.01-83.76]	1	1
CCDC144NL	CCDC144A N-terminal pseudogene	17p11.2	339184	0.00809717	126	0.00793651	119	0.00793651	1.06 [0.01-83.76]	1	1
FRY	FRY microtubule binding protein	13q13.1	10129	0.00809717	126	0.00793651	119	0.00793651	1.06 [0.01-83.76]	1	1
LMTK2	lemur tyrosine kinase 2	7q21.3	22853	0.00809717	126	0.00793651	119	0.00793651	1.06 [0.01-83.76]	1	1
PACRG	parkin coregulated	6q26	135138	0.00809717	126	0	119	0.015873	Inf [0.2-Inf]	0.234895	1
SSC5D	scavenger receptor cysteine rich family member with 5 domains	19q13.42	284297	0.00809717	126	0.00793651	119	0.00793651	1.06 [0.01-83.76]	1	1
HSPA2	heat shock protein family A (Hsp70) member 2	14q23.3	3306	0.00809717	126	0	119	0.015873	Inf [0.2-Inf]	0.234895	1
TEX30	testis expressed 30	13q33.1	93081	0.00809717	126	0.00793651	119	0.00793651	1.06 [0.01-83.76]	1	1
ZCCHC2	zinc finger CCHC-type containing 2	18q21.33	54877	0.00809717	126	0.00793651	119	0.00793651	1.06 [0.01-83.76]	1	1
ZFYVE26	zinc finger FYVE-type containing 26	14q24.1	23503	0.00809717	126	0.00793651	119	0.00793651	1.06 [0.01-83.76]	1	1
SLC38A4	solute carrier family 38 member 4	12q13.11	55089	0.00809717	126	0.00793651	119	0.00793651	1.06 [0.01-83.76]	1	1
CRTAC1	cartilage acidic protein 1	10q24.2	55118	0.00809717	126	0.00793651	119	0.00793651	1.06 [0.01-83.76]	1	1
TMCO3	transmembrane and coiled-coil domains 3	13q34	55002	0.00809717	126	0	119	0.015873	Inf [0.2-Inf]	0.234895	1
STAT1	signal transducer and activator of transcription 1	2q32.2	6772	0.00809717	126	0.00793651	119	0.00793651	1.06 [0.01-83.76]	1	1
TARS2	threonyl-tRNA synthetase 2, mitochondrial	1q21.2	80222	0.00809717	126	0	119	0.015873	Inf [0.2-Inf]	0.234895	1
VWA3B	von Willebrand factor A domain containing 3B	2q11.2	200403	0.00809717	126	0.00793651	119	0.00793651	1.06 [0.01-83.76]	1	1
ZCCHC8	zinc finger CCHC-type containing 8	12q24.31	55596	0.00809717	126	0	119	0.015873	Inf [0.2-Inf]	0.234895	1
TDRD15	tudor domain containing 15	2p24.1	100129278	0.00809717	126	0.00793651	119	0.00793651	1.06 [0.01-83.76]	1	1
PYGM	glycogen phosphorylase, muscle associated	11q13.1	5837	0.00809717	126	0.00793651	119	0.00793651	1.06 [0.01-83.76]	1	1
NEDD9	neural precursor cell expressed, developmentally down-regulated 9	6p24.2	4739	0.00809717	126	0.00793651	119	0.00793651	1.06 [0.01-83.76]	1	1
MAMDC2	MAM domain containing 2	9q21.12	256691	0.00809717	126	0.00793651	119	0.00793651	1.06 [0.01-83.76]	1	1
PKP4	plakophilin 4	2q24.1	8502	0.00809717	126	0	119	0.015873	Inf [0.2-Inf]	0.234895	1
LTN1	listerin E3 ubiquitin protein ligase 1	21q21.3	26046	0.00809717	126	0.00793651	119	0.00793651	1.06 [0.01-83.76]	1	1
MYLK2	myosin light chain kinase 2	20q11.21	85366	0.00809717	126	0.00793651	119	0.00793651	1.06 [0.01-83.76]	1	1
AKR1D1	aldo-keto reductase family 1 member D1	7q33	6718	0.00809717	126	0	119	0.015873	Inf [0.2-Inf]	0.234895	1
OR2T1	olfactory receptor family 2 subfamily T member 1	1q44	26696	0.00809717	126	0	119	0.015873	Inf [0.2-Inf]	0.234895	1
TBC1D30	TBC1 domain family member 30	12q14.3	23329	0.00809717	126	0.00793651	119	0.00793651	1.06 [0.01-83.76]	1	1
MEI4	meiotic double-stranded break formation protein 4	6q14.1	101928601	0.00809717	126	0	119	0.015873	Inf [0.2-Inf]	0.234895	1
CKAP4	cytoskeleton associated protein 4	12q23.3	10970	0.00809717	126	0.00793651	119	0.00793651	1.06 [0.01-83.76]	1	1
SLCO4C1	solute carrier organic anion transporter family member 4C1	5q21.1	353189	0.00809717	126	0	119	0.015873	Inf [0.2-Inf]	0.234895	1
TIMELESS	timeless circadian regulator	12q13.3	8914	0.00809717	126	0.00793651	119	0.00793651	1.06 [0.01-83.76]	1	1
IMPG1	interphotoreceptor matrix proteoglycan 1	6q14.1	3617	0.00809717	126	0	119	0.015873	Inf [0.2-Inf]	0.234895	1
DOCK1	dedicator of cytokinesis 1	10q26.2	1793	0.00809717	126	0	119	0.015873	Inf [0.2-Inf]	0.234895	1
JAKMIP2	janus kinase and microtubule interacting protein 2	5q32	9832	0.00809717	126	0.00793651	119	0.00793651	1.06 [0.01-83.76]	1	1
KCNJ5	potassium inwardly rectifying channel subfamily J member 5	11q24.3	3762	0.00809717	126	0.00793651	119	0.00793651	1.06 [0.01-83.76]	1	1
CAC2D1	NA	NA	NA	0.00809717	126	0.00793651	119	0.00793651	1.06 [0.01-83.76]	1	1
GALNT8	polypeptide N-acetylgalactosaminyltransferase 8	12p13.32	26290	0.00809717	126	0.00793651	119	0.00793651	1.06 [0.01-83.76]	1	1
STARD13	StAR related lipid transfer domain containing 13	13q13.1-q13.2	90627	0.00809717	126	0	119	0.015873	Inf [0.2-Inf]	0.234895	1
KIAA0368	Ecm29 proteasome adaptor and scaffold	9q31.3	23392	0.00809717	126	0.00793651	119	0.00793651	1.06 [0.01-83.76]	1	1
FCGR3A	Fc gamma receptor IIIa	1q23.3	2214	0.00809717	126	0.00793651	119	0.00793651	1.06 [0.01-83.76]	1	1
ZNF578	zinc finger protein 578	19q13.41	147660	0.00809717	126	0	119	0.015873	Inf [0.2-Inf]	0.234895	1
IL5RA	interleukin 5 receptor subunit alpha	3p26.2	3568	0.00809717	126	0.00793651	119	0.00793651	1.06 [0.01-83.76]	1	1
UVRAG	UV radiation resistance associated	11q13.5	7405	0.00809717	126	0.00793651	119	0.00793651	1.06 [0.01-83.76]	1	1
SLC7A2	solute carrier family 7 member 2	8p22	6542	0.00809717	126	0.00793651	119	0.00793651	1.06 [0.01-83.76]	1	1
OVCH2	ovochymase 2	11p15.4	341277	0.00809717	126	0.00793651	119	0.00793651	1.06 [0.01-83.76]	1	1
OR52E2	olfactory receptor family 52 subfamily E member 2	11p15.4	119678	0.00809717	126	0.00793651	119	0.00793651	1.06 [0.01-83.76]	1	1
MUT	methylmalonyl-CoA mutase	6p12.3	4594	0.00809717	126	0	119	0.015873	Inf [0.2-Inf]	0.234895	1
GRIN2A	glutamate ionotropic receptor NMDA type subunit 2A	16p13.2	2903	0.00809717	126	0.00793651	119	0.00793651	1.06 [0.01-83.76]	1	1
SV2B	synaptic vesicle glycoprotein 2B	15q26.1	9899	0.00809717	126	0.00793651	119	0.00793651	1.06 [0.01-83.76]	1	1
PDE1B	phosphodiesterase 1B	12q13.2	5153	0.00809717	126	0.00793651	119	0.00793651	1.06 [0.01-83.76]	1	1
NEUROD4	neuronal differentiation 4	12q13.2	58158	0.00809717	126	0	119	0.015873	Inf [0.2-Inf]	0.234895	1
SLC16A2	solute carrier family 16 member 2	Xq13.2	6567	0.00809717	126	0.00793651	119	0.00793651	1.06 [0.01-83.76]	1	1
TMEM184B	transmembrane protein 184B	22q13.1	25829	0.00809717	126	0	119	0.015873	Inf [0.2-Inf]	0.234895	1
CA	NA	NA	NA	0.00809717	126	0.00793651	119	0.00793651	1.06 [0.01-83.76]	1	1
IGSF10	immunoglobulin superfamily member 10	3q25.1	285313	0.00809717	126	0.00793651	119	0.00793651	1.06 [0.01-83.76]	1	1
ZNF584	zinc finger protein 584	19q13.43	201514	0.00809717	126	0.00793651	119	0.00793651	1.06 [0.01-83.76]	1	1
LGALS12	galectin 12	11q12.3	85329	0.00809717	126	0	119	0.015873	Inf [0.2-Inf]	0.234895	1
CPN2	carboxypeptidase N subunit 2	3q29	1370	0.00809717	126	0.00793651	119	0.00793651	1.06 [0.01-83.76]	1	1
BAIAP3	BAI1 associated protein 3	16p13.3	8938	0.00809717	126	0	119	0.015873	Inf [0.2-Inf]	0.234895	1
JPH1	junctophilin 1	8q21.11	56704	0.00809717	126	0	119	0.015873	Inf [0.2-Inf]	0.234895	1
CCDC93	coiled-coil domain containing 93	2q14.1	54520	0.00809717	126	0.00793651	119	0.00793651	1.06 [0.01-83.76]	1	1
ADH4	alcohol dehydrogenase 4 (class II), pi polypeptide	4q23	127	0.00809717	126	0.00793651	119	0.00793651	1.06 [0.01-83.76]	1	1
PTER	phosphotriesterase related	10p13	9317	0.00809717	126	0.00793651	119	0.00793651	1.06 [0.01-83.76]	1	1
CMYA5	cardiomyopathy associated 5	5q14.1	202333	0.00809717	126	0.00793651	119	0.00793651	1.06 [0.01-83.76]	1	1
DDX18	DEAD-box helicase 18	2q14.1	8886	0.00809717	126	0	119	0.015873	Inf [0.2-Inf]	0.234895	1
FAM188B	MINDY lysine 48 deubiquitinase 4	7p14.3	84182	0.00809717	126	0.00793651	119	0.00793651	1.06 [0.01-83.76]	1	1
SEC14L5	SEC14 like lipid binding 5	16p13.3	9717	0.00809717	126	0	119	0.015873	Inf [0.2-Inf]	0.234895	1
SNCAIP	synuclein alpha interacting protein	5q23.2	9627	0.00809717	126	0.00793651	119	0.00793651	1.06 [0.01-83.76]	1	1
TRAF6	TNF receptor associated factor 6	11p12	7189	0.00809717	126	0.00793651	119	0.00793651	1.06 [0.01-83.76]	1	1
DHX29	DExH-box helicase 29	5q11.2	54505	0.00809717	126	0	119	0.015873	Inf [0.2-Inf]	0.234895	1
GLRA3	glycine receptor alpha 3	4q34.1	8001	0.00809717	126	0.00793651	119	0.00793651	1.06 [0.01-83.76]	1	1
IL1RL2	interleukin 1 receptor like 2	2q12.1	8808	0.00809717	126	0.00793651	119	0.00793651	1.06 [0.01-83.76]	1	1
ADCY10	adenylate cyclase 10	1q24.2	55811	0.00809717	126	0	119	0.015873	Inf [0.2-Inf]	0.234895	1
CCDC68	coiled-coil domain containing 68	18q21.2	80323	0.00809717	126	0.00793651	119	0.00793651	1.06 [0.01-83.76]	1	1
MOV10	Mov10 RISC complex RNA helicase	1p13.2	4343	0.00809717	126	0	119	0.015873	Inf [0.2-Inf]	0.234895	1
CDH8	cadherin 8	16q21	1006	0.00809717	126	0	119	0.015873	Inf [0.2-Inf]	0.234895	1
IDUA	alpha-L-iduronidase	4p16.3	3425	0.00809717	126	0.00793651	119	0.00793651	1.06 [0.01-83.76]	1	1
TBC1D9	TBC1 domain family member 9	4q31.21	23158	0.00809717	126	0.00793651	119	0.00793651	1.06 [0.01-83.76]	1	1
DEFB113	defensin beta 113	6p12.3	245927	0.00809717	126	0	119	0.015873	Inf [0.2-Inf]	0.234895	1
ST8SIA4	ST8 alpha-N-acetyl-neuraminide alpha-2,8-sialyltransferase 4	5q21.1	7903	0.00809717	126	0	119	0.015873	Inf [0.2-Inf]	0.234895	1
SGSM1	small G protein signaling modulator 1	22q11.23	129049	0.00809717	126	0.00793651	119	0.00793651	1.06 [0.01-83.76]	1	1
ZFHX3	zinc finger homeobox 3	16q22.2-q22.3	463	0.00809717	126	0.00793651	119	0.00793651	1.06 [0.01-83.76]	1	1
KLKB1	kallikrein B1	4q35.2	3818	0.00809717	126	0	119	0.015873	Inf [0.2-Inf]	0.234895	1
ARMC4	outer dynein arm docking complex subunit 2	10p12.1	55130	0.00809717	126	0.00793651	119	0.00793651	1.06 [0.01-83.76]	1	1
ZAR1L	zygote arrest 1 like	13q13.1	646799	0.00809717	126	0	119	0.015873	Inf [0.2-Inf]	0.234895	1
DSCAML1	DS cell adhesion molecule like 1	11q23.3	57453	0.00809717	126	0.00793651	119	0.00793651	1.06 [0.01-83.76]	1	1
A1CF	APOBEC1 complementation factor	10q11.23	29974	0.00809717	126	0.00793651	119	0.00793651	1.06 [0.01-83.76]	1	1
B3GNTL1	UDP-GlcNAc:betaGal beta-1,3-N-acetylglucosaminyltransferase like 1	17q25.3	146712	0.00809717	126	0	119	0.015873	Inf [0.2-Inf]	0.234895	1
NEU3	neuraminidase 3	11q13.4	10825	0.00809717	126	0.00793651	119	0.00793651	1.06 [0.01-83.76]	1	1
MDGA1	MAM domain containing glycosylphosphatidylinositol anchor 1	6p21.2	266727	0.00809717	126	0	119	0.015873	Inf [0.2-Inf]	0.234895	1
MARCO	macrophage receptor with collagenous structure	2q14.2	8685	0.00809717	126	0.00793651	119	0.00793651	1.06 [0.01-83.76]	1	1
STON1.GTF2A1L	NA	NA	NA	0.00809717	126	0.00793651	119	0.00793651	1.06 [0.01-83.76]	1	1
BAZ2A	bromodomain adjacent to zinc finger domain 2A	12q13.3	11176	0.00809717	126	0.00793651	119	0.00793651	1.06 [0.01-83.76]	1	1
RAB38	RAB38, member RAS oncogene family	11q14.2	23682	0.00809717	126	0.00793651	119	0.00793651	1.06 [0.01-83.76]	1	1
STAG1	stromal antigen 1	3q22.3	10274	0.00809717	126	0	119	0.015873	Inf [0.2-Inf]	0.234895	1
GRIK1	glutamate ionotropic receptor kainate type subunit 1	21q21.3	2897	0.00809717	126	0.00793651	119	0.00793651	1.06 [0.01-83.76]	1	1
WBSCR17	polypeptide N-acetylgalactosaminyltransferase 17	7q11.22	64409	0.00809717	126	0	119	0.015873	Inf [0.2-Inf]	0.234895	1
ZC2HC1A	zinc finger C2HC-type containing 1A	8q21.13	51101	0.00809717	126	0.00793651	119	0.00793651	1.06 [0.01-83.76]	1	1
TESPA1	thymocyte expressed, positive selection associated 1	12q13.2	9840	0.00809717	126	0.00793651	119	0.00793651	1.06 [0.01-83.76]	1	1
GPX5	glutathione peroxidase 5	6p22.1	2880	0.00809717	126	0.00793651	119	0.00793651	1.06 [0.01-83.76]	1	1
PPP3CC	protein phosphatase 3 catalytic subunit gamma	8p21.3	5533	0.00809717	126	0.00793651	119	0.00793651	1.06 [0.01-83.76]	1	1
ADAMTSL1	ADAMTS like 1	9p22.2-p22.1	92949	0.00809717	126	0.00793651	119	0.00793651	1.06 [0.01-83.76]	1	1
FIBCD1	fibrinogen C domain containing 1	9q34.12	84929	0.00809717	126	0.00793651	119	0.00793651	1.06 [0.01-83.76]	1	1
INTS1	integrator complex subunit 1	7p22.3	26173	0.00809717	126	0	119	0.015873	Inf [0.2-Inf]	0.234895	1
MAP2K7	mitogen-activated protein kinase kinase 7	19p13.2	5609	0.00809717	126	0	119	0.015873	Inf [0.2-Inf]	0.234895	1
OR4A15	olfactory receptor family 4 subfamily A member 15	11q11	81328	0.00809717	126	0	119	0.015873	Inf [0.2-Inf]	0.234895	1
MUC6	mucin 6, oligomeric mucus/gel-forming	11p15.5	4588	0.00809717	126	0.00793651	119	0.00793651	1.06 [0.01-83.76]	1	1
CAD	carbamoyl-phosphate synthetase 2, aspartate transcarbamylase, and dihydroorotase	2p23.3	790	0.00809717	126	0	119	0.015873	Inf [0.2-Inf]	0.234895	1
ADIPOR1	adiponectin receptor 1	1q32.1	51094	0.00809717	126	0.00793651	119	0.00793651	1.06 [0.01-83.76]	1	1
CELSR2	cadherin EGF LAG seven-pass G-type receptor 2	1p13.3	1952	0.00809717	126	0	119	0.015873	Inf [0.2-Inf]	0.234895	1
ITGA2B	integrin subunit alpha 2b	17q21.31	3674	0.00809717	126	0.00793651	119	0.00793651	1.06 [0.01-83.76]	1	1
LTBP4	latent transforming growth factor beta binding protein 4	19q13.2	8425	0.00809717	126	0.00793651	119	0.00793651	1.06 [0.01-83.76]	1	1
ANKRD18A	ankyrin repeat domain 18A	9p13.1	253650	0.00809717	126	0	119	0.015873	Inf [0.2-Inf]	0.234895	1
EH	NA	NA	NA	0.00809717	126	0.00793651	119	0.00793651	1.06 [0.01-83.76]	1	1
PRSS42	serine protease 42, pseudogene	3p21.31	339906	0.00809717	126	0	119	0.015873	Inf [0.2-Inf]	0.234895	1
RANBP2	RAN binding protein 2	2q13	5903	0.00809717	126	0	119	0.015873	Inf [0.2-Inf]	0.234895	1
ANKRD30B	ankyrin repeat domain 30B	18p11.21	374860	0.00809717	126	0	119	0.015873	Inf [0.2-Inf]	0.234895	1
DKKL1	dickkopf like acrosomal protein 1	19q13.33	27120	0.00809717	126	0.00793651	119	0.00793651	1.06 [0.01-83.76]	1	1
KANSL3	KAT8 regulatory NSL complex subunit 3	2q11.2	55683	0.00809717	126	0	119	0.015873	Inf [0.2-Inf]	0.234895	1
SORL1	sortilin related receptor 1	11q24.1	6653	0.00809717	126	0.00793651	119	0.00793651	1.06 [0.01-83.76]	1	1
ZNF710	zinc finger protein 710	15q26.1	374655	0.00809717	126	0.00793651	119	0.00793651	1.06 [0.01-83.76]	1	1
JPH2	junctophilin 2	20q13.12	57158	0.00809717	126	0.00793651	119	0.00793651	1.06 [0.01-83.76]	1	1
PMP22	peripheral myelin protein 22	17p12	5376	0.00809717	126	0.015873	119	0	0 [0-5.63]	0.498361	1
PLEKHM2	pleckstrin homology and RUN domain containing M2	1p36.21	23207	0.00809717	126	0.015873	119	0	0 [0-5.63]	0.498361	1
PPIL6	peptidylprolyl isomerase like 6	6q21	285755	0.00809717	126	0.00793651	119	0.00793651	1.06 [0.01-83.76]	1	1
MARK4	microtubule affinity regulating kinase 4	19q13.32	57787	0.00809717	126	0.015873	119	0	0 [0-5.63]	0.498361	1
SLC8A2	solute carrier family 8 member A2	19q13.32	6543	0.00809717	126	0.00793651	119	0.00793651	1.06 [0.01-83.76]	1	1
RALYL	RALY RNA binding protein like	8q21.2	138046	0.00809717	126	0.015873	119	0	0 [0-5.63]	0.498361	1
ZNF280A	zinc finger protein 280A	22q11.22	129025	0.00809717	126	0.015873	119	0	0 [0-5.63]	0.498361	1
NPTN	neuroplastin	15q24.1	27020	0.00809717	126	0.015873	119	0	0 [0-5.63]	0.498361	1
KIAA1432	RIC1 homolog, RAB6A GEF complex partner 1	9p24.1	57589	0.00809717	126	0.00793651	119	0.00793651	1.06 [0.01-83.76]	1	1
SPTB	spectrin beta, erythrocytic	14q23.3	6710	0.00809717	126	0.00793651	119	0.00793651	1.06 [0.01-83.76]	1	1
PNPLA7	patatin like phospholipase domain containing 7	9q34.3	375775	0.00809717	126	0.00793651	119	0.00793651	1.06 [0.01-83.76]	1	1
ZFR2	zinc finger RNA binding protein 2	19p13.3	23217	0.00809717	126	0.015873	119	0	0 [0-5.63]	0.498361	1
RHOBTB1	Rho related BTB domain containing 1	10q21.2	9886	0.00809717	126	0.015873	119	0	0 [0-5.63]	0.498361	1
TFR2	transferrin receptor 2	7q22.1	7036	0.00809717	126	0.015873	119	0	0 [0-5.63]	0.498361	1
SLX4	SLX4 structure-specific endonuclease subunit	16p13.3	84464	0.00809717	126	0.00793651	119	0.00793651	1.06 [0.01-83.76]	1	1
C4orf19	chromosome 4 open reading frame 19	4p14	55286	0.00809717	126	0.015873	119	0	0 [0-5.63]	0.498361	1
ARHGAP32	Rho GTPase activating protein 32	11q24.3	9743	0.00809717	126	0.015873	119	0	0 [0-5.63]	0.498361	1
SLC52A3	solute carrier family 52 member 3	20p13	113278	0.00809717	126	0.015873	119	0	0 [0-5.63]	0.498361	1
ZCCHC6	terminal uridylyl transferase 7	9q21.33	79670	0.00809717	126	0.00793651	119	0.00793651	1.06 [0.01-83.76]	1	1
MGAT5B	alpha-1,6-mannosylglycoprotein 6-beta-N-acetylglucosaminyltransferase B	17q25.2	146664	0.00809717	126	0.015873	119	0	0 [0-5.63]	0.498361	1
PCDHA1	protocadherin alpha 1	5q31.3	56147	0.00809717	126	0.015873	119	0	0 [0-5.63]	0.498361	1
[truncated: 5,495 more rows]
