# Supplementary material for: CSPG4 expression in soft tissue sarcomas is associated with poor prognosis and low cytotoxic immune response
Source: J Transl Med. 2022 Oct 11;20:464. doi: 10.1186/s12967-022-03679-y (PMC9552405; doi:10.1186/s12967-022-03679-y)
Supplement: Supplementary file 12 — Additional file 12: Table S7. (File format .xls). List of the 84 sites differentially methylated between the “CSPG4-high” (N=101) and “CSPG4-low” (N=118) tumors. [file 12967_2022_3679_MOESM12_ESM.xlsx]

## Sheet: Table S7
Table S7: List of the 84 sites differentially methylated between the “CSPG4-high” (N=101) and “CSPG4-low” (N=118) tumors.
PID	position	chromosom	Symbol	description	map location	Entrez Gene ID	N	CSPG4-low (average)	CSPG4-high (average)	Fold-Change (log2-ratio)	t	p-value	q-value	Associated to
cg23232299	68212170	1	PRDM16	PR/SET domain 16	1p36.32	63976	219	0.39	0.6	0.209	5.236	3.97914e-07	3.75917e-05	up CSPG4-high vs. CSPG4-low
cg18110822	4459358	1	TNFRSF25	TNF receptor superfamily member 25	1p36.31	8718	219	0.38	0.6	0.216	5.051	9.38586e-07	6.71224e-05	up CSPG4-high vs. CSPG4-low
cg21642988	78558406	1	NA	NA	NA	NA	218	0.63	0.4	-0.228	-6.149	4.27429e-09	1.76143e-06	down CSPG4-high vs. CSPG4-low
cg23212590	42645349	1	FOXJ3	forkhead box J3	1p34.2	22887	219	0.61	0.33	-0.283	-7.851	2.05584e-13	3.92322e-09	down CSPG4-high vs. CSPG4-low
cg26512226	220282165	1	FGGY	FGGY carbohydrate kinase domain containing	1p32.1	55277	219	0.62	0.36	-0.253	-6.728	1.63162e-10	2.28029e-07	down CSPG4-high vs. CSPG4-low
cg14582550	97786879	1	GNG12	G protein subunit gamma 12	1p31.3	55970	219	0.68	0.36	-0.322	-8.163	4.3959e-14	1.72341e-09	down CSPG4-high vs. CSPG4-low
cg23657388	101171330	1	GIPC2	GIPC PDZ domain containing family member 2	1p31.1	54810	219	0.39	0.65	0.253	5.602	6.69083e-08	1.13311e-05	up CSPG4-high vs. CSPG4-low
cg07152605	164793520	1	CASQ2	calsequestrin 2	1p13.1	845	210	0.62	0.4	-0.228	-6.069	8.53666e-09	2.82374e-06	down CSPG4-high vs. CSPG4-low
cg22505086	96639411	1	PBX1	PBX homeobox 1	1q23.3	5087	219	0.69	0.38	-0.314	-7.443	2.94053e-12	1.8727e-08	down CSPG4-high vs. CSPG4-low
cg11425149	134463703	1	HMCN1	hemicentin 1	1q25.3-q31.1	83872	218	0.62	0.4	-0.219	-6.943	5.28506e-11	1.05737e-07	down CSPG4-high vs. CSPG4-low
cg06111140	158575756	1	PPFIA4	PTPRF interacting protein alpha 4	1q32.1	8497	219	0.4	0.65	0.242	6.393	9.82466e-10	6.69598e-07	up CSPG4-high vs. CSPG4-low
cg25430192	96643508	2	CYP1B1	cytochrome P450 family 1 subfamily B member 1	2p22.2	1545	219	0.38	0.6	0.22	5.675	5.01128e-08	9.42284e-06	up CSPG4-high vs. CSPG4-low
cg12361088	19695688	2	NA	NA	NA	NA	219	0.6	0.4	-0.206	-5.587	7.32934e-08	1.21058e-05	down CSPG4-high vs. CSPG4-low
cg18221016	185934251	2	NA	NA	NA	NA	219	0.6	0.4	-0.198	-4.135	5.14141e-05	0.00112557	down CSPG4-high vs. CSPG4-low
cg01246617	53751493	2	DES	desmin	2q35	1674	219	0.65	0.4	-0.247	-7.817	3.10595e-13	4.81585e-09	down CSPG4-high vs. CSPG4-low
cg19529621	2045722	2	NA	NA	NA	NA	219	0.61	0.38	-0.23	-6.477	6.3577e-10	5.02306e-07	down CSPG4-high vs. CSPG4-low
cg01940657	117089445	3	SUMF1	sulfatase modifying factor 1	3p26.1	285362	219	0.68	0.38	-0.303	-8.088	5.61723e-14	1.72341e-09	down CSPG4-high vs. CSPG4-low
cg11785425	81478222	3	NA	NA	NA	NA	219	0.35	0.61	0.259	6.244	2.36331e-09	1.1726e-06	up CSPG4-high vs. CSPG4-low
cg02530022	96642708	3	NA	NA	NA	NA	219	0.4	0.65	0.246	6.126	4.47856e-09	1.81559e-06	up CSPG4-high vs. CSPG4-low
cg16398581	59986591	3	EOGT	EGF domain specific O-linked N-acetylglucosamine transferase	3p14.1	285203	219	0.6	0.36	-0.239	-5.996	8.45747e-09	2.81472e-06	down CSPG4-high vs. CSPG4-low
cg21234032	143607364	3	EOGT	EGF domain specific O-linked N-acetylglucosamine transferase	3p14.1	285203	219	0.6	0.38	-0.227	-5.935	1.16739e-08	3.4767e-06	down CSPG4-high vs. CSPG4-low
cg19876649	3220273	3	NA	NA	NA	NA	219	0.64	0.4	-0.236	-5.883	1.59844e-08	4.28385e-06	down CSPG4-high vs. CSPG4-low
cg07788369	96619068	3	MYLK	myosin light chain kinase	3q21.1	4638	218	0.62	0.39	-0.227	-6.103	5.05744e-09	1.97275e-06	down CSPG4-high vs. CSPG4-low
cg03218584	239511283	3	MYLK	myosin light chain kinase	3q21.1	4638	219	0.62	0.36	-0.267	-6.074	5.98757e-09	2.20388e-06	down CSPG4-high vs. CSPG4-low
cg14503441	97758396	3	FAM131A	family with sequence similarity 131 member A	3q27.1	131408	219	0.61	0.4	-0.215	-5.826	2.24727e-08	5.50899e-06	down CSPG4-high vs. CSPG4-low
cg15618108	203044677	4	WDR1	WD repeat domain 1	4p16.1	9948	219	0.6	0.4	-0.196	-6.405	1.00123e-09	6.76806e-07	down CSPG4-high vs. CSPG4-low
cg02317251	10116515	5	TRIO	trio Rho guanine nucleotide exchange factor	5p15.2	7204	219	0.63	0.4	-0.232	-5.812	2.32126e-08	5.64011e-06	down CSPG4-high vs. CSPG4-low
cg00588920	72917147	5	HSPB3	heat shock protein family B (small) member 3	5q11.2	8988	219	0.62	0.35	-0.269	-6.821	9.27572e-11	1.56045e-07	down CSPG4-high vs. CSPG4-low
cg10472320	72892765	5	NA	NA	NA	NA	219	0.4	0.63	0.236	5.448	1.41323e-07	1.89923e-05	up CSPG4-high vs. CSPG4-low
cg11809014	39067081	5	NA	NA	NA	NA	219	0.39	0.6	0.202	5.657	5.29165e-08	9.71702e-06	up CSPG4-high vs. CSPG4-low
cg23336996	45686426	6	NA	NA	NA	NA	219	0.36	0.61	0.242	5.289	3.18403e-07	3.25734e-05	up CSPG4-high vs. CSPG4-low
cg23480985	5018700	6	LINC01600	long intergenic non-protein coding RNA 1600	6p25.2	154386	219	0.62	0.4	-0.221	-5.787	2.80783e-08	6.40236e-06	down CSPG4-high vs. CSPG4-low
cg05472468	72917350	6	NA	NA	NA	NA	219	0.39	0.61	0.223	5.192	4.85822e-07	4.33704e-05	up CSPG4-high vs. CSPG4-low
cg01490094	72917363	6	NA	NA	NA	NA	219	0.32	0.61	0.295	6.185	3.46135e-09	1.52218e-06	up CSPG4-high vs. CSPG4-low
cg00147788	125855365	6	AIG1	androgen induced 1	6q24.2	51390	219	0.62	0.38	-0.238	-6.558	4.29323e-10	4.00636e-07	down CSPG4-high vs. CSPG4-low
cg11231958	9509421	7	DLX6-AS1	DLX6 antisense RNA 1	7q21.3	285987	219	0.38	0.64	0.256	6.531	4.73027e-10	4.1997e-07	up CSPG4-high vs. CSPG4-low
cg08443605	24872319	7	NA	NA	NA	NA	219	0.39	0.64	0.249	7.253	7.54813e-12	3.17384e-08	up CSPG4-high vs. CSPG4-low
cg20669834	123339417	7	DLX6-AS1	DLX6 antisense RNA 1	7q21.3	285987	219	0.37	0.64	0.269	6.738	1.48974e-10	2.16128e-07	up CSPG4-high vs. CSPG4-low
cg19997196	127769491	7	DLX6-AS1	DLX6 antisense RNA 1	7q21.3	285987	215	0.35	0.61	0.265	7.027	3.19065e-11	7.62006e-08	up CSPG4-high vs. CSPG4-low
cg18731398	123414733	7	DLX5	distal-less homeobox 5	7q21.3	1749	219	0.37	0.6	0.235	5.82	2.15504e-08	5.33561e-06	up CSPG4-high vs. CSPG4-low
cg01881444	69061575	7	COL26A1	collagen type XXVI alpha 1 chain	7q22.1	136227	219	0.63	0.36	-0.262	-7.424	2.56231e-12	1.81619e-08	down CSPG4-high vs. CSPG4-low
cg21648376	116311395	7	NA	NA	NA	NA	219	0.6	0.38	-0.214	-5.669	4.69318e-08	9.02547e-06	down CSPG4-high vs. CSPG4-low
cg03778207	86230664	7	CALD1	caldesmon 1	7q33	800	219	0.62	0.34	-0.275	-7.153	1.40472e-11	4.84012e-08	down CSPG4-high vs. CSPG4-low
cg09667289	33165563	7	ESYT2	extended synaptotagmin 2	7q36.3	57488	219	0.62	0.37	-0.248	-7.059	3.10451e-11	7.5973e-08	down CSPG4-high vs. CSPG4-low
cg10236745	27399331	8	NA	NA	NA	NA	218	0.4	0.63	0.23	4.817	2.89042e-06	0.000147229	up CSPG4-high vs. CSPG4-low
cg11369206	69061764	8	NA	NA	NA	NA	219	0.37	0.64	0.275	6.397	9.98502e-10	6.76806e-07	up CSPG4-high vs. CSPG4-low
cg25832925	25021346	8	NA	NA	NA	NA	219	0.37	0.62	0.254	6.211	2.75072e-09	1.30479e-06	up CSPG4-high vs. CSPG4-low
cg27243507	101808873	8	NA	NA	NA	NA	219	0.4	0.62	0.222	6.195	2.93057e-09	1.36403e-06	up CSPG4-high vs. CSPG4-low
cg05485137	28035864	8	NA	NA	NA	NA	219	0.4	0.64	0.238	6.763	1.33354e-10	2.00503e-07	up CSPG4-high vs. CSPG4-low
cg08835113	96650192	8	NA	NA	NA	NA	219	0.6	0.4	-0.194	-5.138	6.48026e-07	5.22536e-05	down CSPG4-high vs. CSPG4-low
cg25734279	184055123	8	KIFC2	kinesin family member C2	8q24.3	90990	219	0.36	0.61	0.249	5.253	3.6785e-07	3.56613e-05	up CSPG4-high vs. CSPG4-low
cg10179300	14147618	9	AOPEP	aminopeptidase O (putative)	9q22.32	84909	219	0.6	0.35	-0.253	-6.469	6.84845e-10	5.27348e-07	down CSPG4-high vs. CSPG4-low
cg03290281	2632607	9	AOPEP	aminopeptidase O (putative)	9q22.32	84909	219	0.69	0.39	-0.301	-7.574	1.35381e-12	1.34343e-08	down CSPG4-high vs. CSPG4-low
cg05018835	91338327	10	CACNB2	calcium voltage-gated channel auxiliary subunit beta 2	10p12.33-p12.31	783	213	0.39	0.6	0.208	5.122	7.38233e-07	5.7286e-05	up CSPG4-high vs. CSPG4-low
cg03554573	111155021	10	MKX	mohawk homeobox	10p12.1	283078	219	0.38	0.61	0.231	5.837	2.02045e-08	5.10429e-06	up CSPG4-high vs. CSPG4-low
cg03278514	70779346	10	NA	NA	NA	NA	219	0.61	0.39	-0.219	-5.342	2.403e-07	2.69139e-05	down CSPG4-high vs. CSPG4-low
cg22124221	130606381	10	NKX2-3	NK2 homeobox 3	10q24.2	159296	219	0.39	0.6	0.205	4.632	6.39821e-06	0.000255849	up CSPG4-high vs. CSPG4-low
cg00565882	38300707	10	ADAM12	ADAM metallopeptidase domain 12	10q26.2	8038	219	0.61	0.38	-0.229	-6.08	5.57116e-09	2.09728e-06	down CSPG4-high vs. CSPG4-low
cg01071459	92939654	11	NAV2	neuron navigator 2	11p15.1	89797	219	0.67	0.4	-0.268	-7.012	3.57662e-11	8.06635e-08	down CSPG4-high vs. CSPG4-low
cg01074657	78511466	11	ME3	malic enzyme 3	11q14.2	10873	219	0.6	0.37	-0.23	-5.996	9.10121e-09	2.94973e-06	down CSPG4-high vs. CSPG4-low
cg11067786	74780467	11	POU2AF2	POU class 2 homeobox associating factor 2	11q23.1	341032	219	0.36	0.61	0.249	5.705	3.98123e-08	8.07921e-06	up CSPG4-high vs. CSPG4-low
cg14480446	87989154	11	PCSK7	proprotein convertase subtilisin/kexin type 7	11q23.3	9159	219	0.64	0.4	-0.238	-6.821	1.06099e-10	1.67652e-07	down CSPG4-high vs. CSPG4-low
cg21548220	46284048	11	ROBO4	roundabout guidance receptor 4	11q24.2	54538	219	0.39	0.6	0.211	5.16	5.55805e-07	4.72051e-05	up CSPG4-high vs. CSPG4-low
cg08336604	93809819	12	NA	NA	NA	NA	219	0.61	0.37	-0.245	-6.801	1.02413e-10	1.62865e-07	down CSPG4-high vs. CSPG4-low
cg13668207	65904452	12	STK38L	serine/threonine kinase 38 like	12p11.23	23012	187	0.61	0.4	-0.209	-6.011	1.01358e-08	3.16292e-06	down CSPG4-high vs. CSPG4-low
cg00083042	30404617	12	ANO6	anoctamin 6	12q12	196527	219	0.64	0.4	-0.239	-6.302	1.80573e-09	9.69636e-07	down CSPG4-high vs. CSPG4-low
cg26104083	1606394	12	NA	NA	NA	NA	219	0.6	0.35	-0.249	-5.378	1.98701e-07	2.37631e-05	down CSPG4-high vs. CSPG4-low
cg15006175	145698660	12	UBE2N	ubiquitin conjugating enzyme E2 N	12q22	7334	219	0.6	0.4	-0.203	-5.449	1.4531e-07	1.93189e-05	down CSPG4-high vs. CSPG4-low
cg18759102	3100343	13	MTUS2	microtubule associated scaffold protein 2	13q12.3	23281	219	0.4	0.61	0.218	4.955	1.50983e-06	9.30364e-05	up CSPG4-high vs. CSPG4-low
cg01868869	50866735	13	MTUS2	microtubule associated scaffold protein 2	13q12.3	23281	219	0.39	0.61	0.221	4.928	1.7139e-06	0.000101961	up CSPG4-high vs. CSPG4-low
cg07184578	99291343	14	NA	NA	NA	NA	219	0.61	0.4	-0.21	-5.223	4.32794e-07	3.99141e-05	down CSPG4-high vs. CSPG4-low
cg16143578	124767801	14	RPS6KA5	ribosomal protein S6 kinase A5	14q32.11	9252	219	0.61	0.4	-0.213	-5.744	3.16407e-08	6.89816e-06	down CSPG4-high vs. CSPG4-low
cg14866167	130089463	14	ASB2	ankyrin repeat and SOCS box containing 2	14q32.12	51676	219	0.37	0.61	0.237	4.842	2.52814e-06	0.000134125	up CSPG4-high vs. CSPG4-low
cg12289251	18689471	15	FMN1	formin 1	15q13.3	342184	219	0.69	0.4	-0.291	-5.996	9.13805e-09	2.95182e-06	down CSPG4-high vs. CSPG4-low
cg15205428	6526051	15	NA	NA	NA	NA	219	0.37	0.65	0.285	5.687	4.45582e-08	8.71779e-06	up CSPG4-high vs. CSPG4-low
cg17399362	15343345	15	DNAJA4	DnaJ heat shock protein family (Hsp40) member A4	15q25.1	55466	219	0.6	0.33	-0.268	-8.063	5.84364e-14	1.72341e-09	down CSPG4-high vs. CSPG4-low
cg20165694	30077315	16	ZFHX3	zinc finger homeobox 3	16q22.2-q22.3	463	219	0.6	0.36	-0.239	-6.349	1.27648e-09	7.8191e-07	down CSPG4-high vs. CSPG4-low
cg21117734	9489749	17	NA	NA	NA	NA	219	0.65	0.39	-0.251	-6.355	1.30228e-09	7.91846e-07	down CSPG4-high vs. CSPG4-low
cg18091046	30077344	18	MYOM1	myomesin 1	18p11.31	8736	219	0.6	0.36	-0.24	-6.566	4.41881e-10	4.02451e-07	down CSPG4-high vs. CSPG4-low
cg09341793	94405681	19	EPHX3	epoxide hydrolase 3	19p13.12	79852	219	0.38	0.61	0.231	5.022	1.11069e-06	7.5409e-05	up CSPG4-high vs. CSPG4-low
cg20223392	328499	19	DMPK	DM1 protein kinase	19q13.32	1760	219	0.6	0.4	-0.198	-5.456	1.4183e-07	1.8999e-05	down CSPG4-high vs. CSPG4-low
cg03711485	101296036	20	NA	NA	NA	NA	219	0.4	0.61	0.206	4.944	1.56024e-06	9.5173e-05	up CSPG4-high vs. CSPG4-low
cg26161708	17595448	20	RRBP1	ribosome binding protein 1	20p12.1	6238	219	0.6	0.39	-0.21	-4.52	1.04668e-05	0.000361765	down CSPG4-high vs. CSPG4-low
cg20225999	218843435	23	NA	NA	NA	NA	219	0.37	0.61	0.235	5.935	1.21311e-08	3.5741e-06	up CSPG4-high vs. CSPG4-low
